# Supplementary material for: Methionine Residues in Exoproteins and Their Recycling by Methionine Sulfoxide Reductase AB Serve as an Antioxidant Strategy in Bacillus cereus
Source: Front Microbiol. 2017 Jul 26;8:1342. doi: 10.3389/fmicb.2017.01342 (PMC5526929; doi:10.3389/fmicb.2017.01342)
Supplement: Supplementary file 1 [file Table1.XLSX]

## Sheet: Table S1
								Spectral counts																											Total SC	Total NSAF
Table S1. List of proteins identified in the cellular proteome analysis of the ΔmsrAB , ΔmsrAB/pHT304msrAB and wild-type ATCC 14579 strains.								WT									ΔmsrAB									ΔmsrAB/pH304-msrAB
							Growth phase	EE			LE			S			EE			LE			S			EE			LE			S
							Replicates	R1	R2	R3	R1	R2	R3	R1	R2	R3	R1	R2	R3	R1	R2	R3	R1	R2	R3	R1	R2	R3	R1	R2	R3	R1	R2	R3
Gene	Protein name	GI number	NP number	Groupe fonctionnel			Samples	OP11	OP21	OP31	OP12	OP22	OP32	OP13	OP23	OP33	AB11	AB21	AB31	AB12	AB22	AB32	AB13	AB23	AB33	ABC11	ABC21	ABC31	ABC12	ABC22	ABC32	ABC13	ABC23	ABC33
					Functional annotation	Isoelectric point	Theorical mass (Da)
					1/ Central metabolism
					01.01/ Carbohydrate transport
BC5320	Ccr	30023351	NP_834982.1	01.01/ Carbohydrate transport	PTS system, glucose-specific IIA component	5.41244	17434.2	6	4	0	5	11	4	29	27	27	2	3	0	10	30	29	32	62	31	20	0	0	27	30	25	43	42	28	527	30.2279
BC4049	PtsH	30022136	NP_833767.1	01.01/ Carbohydrate transport	phosphocarrier protein HPr	5.04669	9232.68	0	0	0	0	0	3	6	5	15	0	0	0	0	2	2	0	13	4	0	0	0	0	17	1	15	8	3	94	10.1812
BC4048	PtsA	30022135	NP_833766.1	01.01/ Carbohydrate transport	phosphoenolpyruvate-protein phosphotransferase	4.7451	62727.1	17	16	6	8	3	9	16	17	0	5	9	4	0	22	37	36	0	29	19	4	12	28	36	4	2	29	21	389	6.20147
BC4693	FrvX	30022768	NP_834399.1	01.01/ Carbohydrate transport	deblocking aminopeptidase	6.09101	39118	4	3	1	6	2	4	5	4	3	7	5	1	2	3	4	5	8	6	4	2	3	7	5	9	6	11	7	127	3.24659
BC4571	FrxX	30022646	NP_834277.1	01.01/ Carbohydrate transport	deblocking aminopeptidase	5.37231	39657.4	1	4	3	10	2	3	5	3	5	3	3	1	2	5	4	5	10	5	5	1	3	4	9	8	3	4	9	120	3.02592
BC5164	HprK	30023197	NP_834828.1	01.01/ Carbohydrate transport	HPr kinase/phosphorylase	5.28878	34579.1	2	0	0	2	0	2	1	1	2	0	0	0	0	3	1	1	4	2	0	0	0	3	3	4	2	3	2	38	1.09893
BC4050	PtsG	30022137	NP_833768.1	01.01/ Carbohydrate transport	PTS system, glucose-specific IIABC component	6.2073	74060.3	2	0	0	4	0	5	0	1	0	0	2	1	2	1	1	1	0	0	0	0	1	0	2	0	0	1	1	25	0.337563
					01.02/ Glycolysis/gluconeogenesis
BC5140	GapA2	30023174	NP_834805.1	01.02/ Glycolysis/gluconeogenesis	glyceraldehyde-3-phosphate dehydrogenase	5.04439	35175.8	80	90	45	77	89	99	84	78	90	115	108	66	71	84	97	87	100	87	125	63	66	99	106	110	68	85	105	2374	67.4895
BC5135	Eno	30023172	NP_834803.1	01.02/ Glycolysis/gluconeogenesis	phosphopyruvate hydratase	4.65867	46343.3	98	67	64	162	138	141	107	91	47	152	102	100	116	96	108	100	66	89	163	115	94	100	162	95	49	96	118	2836	61.1955
BC3972	PdhB	30022060	NP_833691.1	01.02/ Glycolysis/gluconeogenesis	pyruvate dehydrogenase E1 component beta subunit	4.74761	35207.2	50	47	38	84	86	65	52	36	45	84	71	62	79	73	60	54	97	58	103	54	52	72	70	65	51	75	61	1744	49.5354
BC3971	PdhC	30022059	NP_833690.1	01.02/ Glycolysis/gluconeogenesis	branched-chain alpha-keto acid dehydrogenase subunit E2	5.38959	45914.1	43	45	58	120	93	95	62	42	10	47	63	29	48	74	64	71	31	69	55	55	67	61	86	33	31	67	54	1573	34.2596
BC3970	PdhD	30022058	NP_833689.1	01.02/ Glycolysis/gluconeogenesis	dihydrolipoamide dehydrogenase	5.25075	49408.7	47	55	43	53	27	38	43	37	14	57	63	43	22	54	53	56	41	57	74	26	51	70	81	40	29	46	57	1277	25.8457
BC3973	PdhA	30022061	NP_833692.1	01.02/ Glycolysis/gluconeogenesis	pyruvate dehydrogenase E1 component alpha subunit	5.41126	41388	17	8	12	76	62	40	30	31	20	14	12	3	41	47	53	53	65	47	36	8	5	40	43	43	25	47	52	930	22.4703
BC4600	Pfk	30022675	NP_834306.1	01.02/ Glycolysis/gluconeogenesis	6-phosphofructokinase	5.78927	34248.9	41	37	21	24	44	29	8	9	11	57	42	39	34	17	18	14	15	9	55	27	40	21	14	18	7	8	20	679	19.8255
BC5335	Fba	30023366	NP_834997.1	01.02/ Glycolysis/gluconeogenesis	fructose-bisphosphate aldolase	4.99859	30653.5	8	3	3	8	25	14	22	24	22	6	3	3	5	34	28	28	34	22	11	3	3	26	32	23	21	27	26	464	15.1369
BC0868	GapN	30019023	NP_830654.1	01.02/ Glycolysis/gluconeogenesis	NADP-dependent glyceraldehyde-3-phosphate dehydrogenase	5.53353	51768.9	18	17	15	14	5	10	22	19	2	29	26	17	17	13	27	26	9	17	50	5	22	25	23	13	10	15	42	508	9.81285
BC4898	Pgi	30022940	NP_834571.1	01.02/ Glycolysis/gluconeogenesis	glucose-6-phosphate isomerase	5.04046	50280.4	14	8	7	10	9	6	17	16	10	8	6	3	2	16	27	26	16	20	15	6	3	21	26	21	8	16	30	367	7.29907
BC4599	PykI	30022674	NP_834305.1	01.02/ Glycolysis/gluconeogenesis	pyruvate kinase	5.2001	62228.7	9	17	13	27	1	18	21	24	0	7	12	2	0	27	40	31	0	15	18	2	11	29	39	1	0	15	22	401	6.44397
BC2435	GpmA	30020566	NP_832197.1	01.02/ Glycolysis/gluconeogenesis	phosphoglyceromutase	6.15389	28210.6	0	0	1	0	3	2	4	5	8	0	0	0	0	7	7	6	8	6	0	0	0	7	10	7	6	9	9	105	3.72201
BC5136	Pgm4	30023173	NP_834804.1	01.02/ Glycolysis/gluconeogenesis	phosphoglyceromutase	4.85761	56317	5	10	0	0	0	4	9	7	0	4	1	0	0	4	9	5	0	6	3	0	0	10	20	0	0	6	10	113	2.0065
BC4919	Pgm	30022960	NP_834591.1	01.02/ Glycolysis/gluconeogenesis	phosphoglucomutase	5.13308	64130.7	2	4	1	3	1	3	1	1	0	8	5	0	1	5	8	5	0	2	5	0	1	3	6	0	0	3	2	70	1.09152
BC3947	PycA	30022035	NP_833666.1	01.02/ Glycolysis/gluconeogenesis	pyruvate carboxylase	5.6555	128362	1	4	7	11	0	48	0	0	0	2	9	0	0	0	12	5	0	0	3	0	5	0	4	0	0	0	0	111	0.864744
BC5333	FbpB	30023364	NP_834995.1	01.02/ Glycolysis/gluconeogenesis	fructose 1,6-bisphosphatase II	5.5365	33992.7	1	0	0	5	2	1	9	9	10	0	0	0	0	21	15	14	41	13	3	0	0	14	28	17	12	22	22	259	7.61928
BC4962	FBPase	30023002	NP_834633.1	01.02/ Glycolysis/gluconeogenesis	fructose 1,6-bisphosphatase II	4.73647	34600.7	0	0	0	0	0	0	0	0	0	1	0	0	0	0	0	0	0	0	2	0	0	2	0	0	0	0	0	5	0.144506
BC4260	GlcK	30022343	NP_833974.1	01.02/ Glycolysis/gluconeogenesis	glucokinase	5.31281	34379.9	0	0	0	0	0	0	0	0	1	0	0	0	0	1	0	0	2	0	1	0	0	0	0	2	0	0	0	7	0.203607
BC4583	GapA1	30022658	NP_834289.1	01.02/ Glycolysis/gluconeogenesis	glyceraldehyde-3-phosphate dehydrogenase	6.0151	37526.7	4	7	6	3	5	3	6	7	8	14	5	6	4	4	6	6	8	7	13	6	6	5	5	6	8	10	7	175	4.66335
BC5137	Tpi		AE016877_ATCC14579_4_pos5041359(at)5040562	01.02/ Glycolysis/gluconeogenesis	Triosephosphate isomerase	5.00258	26471.5	15	12	9	11	28	13	21	23	46	5	6	2	5	25	29	25	35	34	21	11	6	26	38	26	29	23	33	557	21.0415
BC3934	Pgm3	30022022	NP_833653.1	01.02/ Glycolysis/gluconeogenesis	phosphoglycerate mutase	5.29819	21188	0	0	0	0	1	0	0	0	0	1	0	0	0	0	0	0	0	0	2	0	0	0	0	0	0	0	0	4	0.188786
BC3478	Pgm2	30021581	NP_833212.1	01.02/ Glycolysis/gluconeogenesis	phosphoglycerate mutase	5.00105	25902.2	0	0	0	0	0	0	0	0	1	0	0	0	0	0	0	0	1	0	0	0	0	1	0	0	0	0	1	4	0.154427
BC5138	Pgk		AE016877_ATCC14579_4_pos5042550(at)5041349	01.02/ Glycolysis/gluconeogenesis	Phosphoglycerate kinase	7	44500.9	48	39	37	31	30	33	23	27	22	47	37	43	20	28	41	32	23	36	68	31	40	34	71	32	21	29	46	969	21.7748
BC3555	DhaS	30021657	NP_833288.1	01.03/ Fermentation	aldehyde dehydrogenase	5.49351	53711.3	10	10	5	2	0	0	2	2	0	12	0	0	0	0	1	1	0	5	6	0	14	5	6	0	4	6	7	98	1.82457
BC4863	GlgP	30022931	NP_834562.1	01.10/ Other	glycogen phosphorylase	5.66214	92992.1	0	0	0	2	0	0	0	0	0	0	0	0	0	0	1	0	0	0	0	0	0	0	2	0	0	0	0	5	0.053768
BC4866	GlgC	30022933	NP_834564.1	01.10/ Other	glucose-1-phosphate adenylyltransferase	4.67374	42038.1	0	1	0	1	0	1	1	0	1	0	0	0	0	0	1	2	0	1	0	0	0	2	2	1	1	1	2	18	0.428183
BC4157	BfmBB	30022241	NP_833872.1	06.04/ Valine, leucine and isoleucine degradation	branched-chain alpha-keto acid dehydrogenase subunit E2	5.47183	47348.7	45	49	25	40	16	45	13	11	1	48	38	21	11	24	16	10	3	18	39	6	42	21	33	3	8	30	15	631	13.3267
					01.03/ Fermentation
BC5387	Pta	30023417	NP_835048.1	01.03/ Fermentation	phosphotransacetylase	5.08447	34704.9	1	2	0	1	5	6	2	3	8	0	1	0	0	6	11	8	15	10	0	0	0	9	15	9	8	6	12	138	3.97638
BC4637	Ack	30022712	NP_834343.1	01.03/ Fermentation	acetate kinase	5.1935	43178.4	41	42	47	15	19	13	7	7	9	77	67	66	15	20	17	17	28	18	73	51	59	22	23	16	15	16	19	819	18.9678
BC2220	AdhA2	30020354	NP_831985.1	01.03/ Fermentation	alcohol dehydrogenase	5.38202	36779.6	0	0	0	0	0	0	0	0	0	4	0	0	0	0	0	0	0	0	0	0	0	0	1	0	0	0	0	5	0.135945
BC4870	Ldh2	30022937	NP_834568.1	01.03/ Fermentation	L-lactate dehydrogenase	5.01204	34561.7	8	2	0	0	0	0	0	0	0	0	0	0	0	0	0	0	0	0	0	4	0	7	3	0	0	0	0	24	0.69441
BC1924	Ldh3	30020063	NP_831694.1	01.03/ Fermentation	L-lactate dehydrogenase	4.99195	34766.8	1	0	1	0	0	0	0	0	1	0	0	0	0	0	1	0	2	2	2	0	0	0	0	0	0	0	1	11	0.316393
					01.04/ TCA
BC4593	Idh	30022668	NP_834299.1	01.04/ Tricarboxylic acid cycle related enzymes	isocitrate dehydrogenase	5.07322	46943.4	52	44	26	83	53	52	55	42	48	47	27	21	87	62	53	52	49	62	60	25	38	54	73	72	51	64	62	1414	30.1214
BC1251	SucB	30019404	NP_831035.1	01.04/ Tricarboxylic acid cycle related enzymes	dihydrolipoamide acetyltransferase	5.45461	45328.9	38	45	23	27	22	25	29	30	16	33	34	22	14	32	27	25	17	28	40	4	34	38	47	24	22	39	39	774	17.0752
BC3834	SucC	30021924	NP_833555.1	01.04/ Tricarboxylic acid cycle related enzymes	succinyl-CoA synthetase subunit beta	5.00227	41668.6	18	27	23	19	18	15	12	11	7	35	22	21	14	23	27	22	22	27	54	24	29	27	30	24	15	22	21	609	14.6153
BC4592	Mdh	30022667	NP_834298.1	01.04/ Tricarboxylic acid cycle related enzymes	malate dehydrogenase	5.12347	33490.8	0	0	0	6	1	0	19	15	29	0	0	0	1	10	16	25	35	17	4	0	0	13	26	29	20	25	40	331	9.88332
BC3833	SucD	30021923	NP_833554.1	01.04/ Tricarboxylic acid cycle related enzymes	succinyl-CoA synthetase subunit alpha	5.2324	31205.9	4	6	1	7	8	0	12	7	9	5	1	1	1	19	21	12	20	18	7	1	1	22	25	16	17	17	13	271	8.68425
BC3773	KorB	30021865	NP_833496.1	01.04/ Tricarboxylic acid cycle related enzymes	2-oxoglutarate ferredoxin oxidoreductase subunit beta	5.75783	31403.5	4	3	2	9	14	12	8	4	7	6	2	2	8	8	7	5	8	5	6	3	3	9	11	9	6	8	8	177	5.63632
BC4594	PrpC	30022669	NP_834300.1	01.04/ Tricarboxylic acid cycle related enzymes	methylcitrate synthase	5.37256	41844.4	3	3	5	8	7	3	5	7	7	8	2	3	10	7	8	9	13	12	10	4	9	7	16	5	8	16	12	207	4.9469
BC3616	Acn	30021715	NP_833346.1	01.04/ Tricarboxylic acid cycle related enzymes	aconitate hydratase	4.8846	98936.2	6	16	10	31	12	41	3	3	0	13	17	0	4	7	22	11	1	0	25	0	23	5	42	0	0	12	3	307	3.10301
BC1252	SucA	30019405	NP_831036.1	01.04/ Tricarboxylic acid cycle related enzymes	alpha-ketoglutarate decarboxylase	5.72885	106346	0	7	0	6	0	9	0	6	0	0	2	0	0	0	11	6	0	0	3	0	2	1	11	0	0	13	5	82	0.771066
BC4160	LpdV	30022244	NP_833875.1	01.04/ Tricarboxylic acid cycle related enzymes	dihydrolipoamide dehydrogenase	5.53307	50742.4	1	3	1	1	0	3	2	1	0	2	1	0	0	4	3	1	1	2	4	0	2	3	4	0	1	7	0	47	0.926246
BC1712	FumB	30019856	NP_831487.1	01.04/ Tricarboxylic acid cycle related enzymes	fumarate hydratase	5.44755	50315.8	4	8	3	16	6	3	19	21	6	1	1	0	2	16	17	25	7	15	6	0	0	24	29	11	13	12	34	299	5.94247
BC2959	Mqo	30021075	NP_832706.1	01.04/ Tricarboxylic acid cycle related enzymes	malate:quinone oxidoreductase	8.62151	54768.3	5	7	3	16	1	5	10	4	0	0	1	0	1	5	9	8	2	6	2	0	1	11	20	2	3	8	12	142	2.59274
BC3774	PorA	30021866	NP_833497.1	01.04/ Tricarboxylic acid cycle related enzymes	pyruvate synthase alpha chain	5.58628	64447.1	18	28	9	29	4	14	9	10	0	43	28	5	5	13	17	13	0	10	44	9	32	18	18	1	0	11	18	406	6.29974
BC4517	SdhB	30022595	NP_834226.1	01.04/ Tricarboxylic acid cycle related enzymes	succinate dehydrogenase flavoprotein subunit	5.69107	65884.8	15	21	15	16	1	11	3	3	0	24	22	1	0	11	16	9	0	5	28	0	20	14	24	0	0	12	12	283	4.29537
BC4516	SdhA	30022594	NP_834225.1	01.04/ Tricarboxylic acid cycle related enzymes	succinate dehydrogenase iron-sulfur subunit	8.47235	28231.9	0	0	0	0	5	1	0	0	1	0	0	0	2	0	0	0	0	0	0	0	0	0	0	0	1	1	0	11	0.38963
BC3599	-	30021700	NP_833331.1	01.04/ Tricarboxylic acid cycle related enzymes	succinyl-CoA synthetase, alpha subunit-related enzyme	5.1202	15614.1	0	0	0	0	1	0	0	0	0	0	0	0	0	0	1	0	4	0	1	0	0	1	0	0	0	0	1	9	0.576403
BC4604	NAD-ME	30022679	NP_834310.1	01.10/ Other	NAD-dependent malic enzyme	5.11872	44081.8	6	8	1	5	6	7	5	5	1	14	10	4	2	9	8	7	5	8	22	4	9	8	14	3	5	7	11	194	4.40091
BC1740	AnsB	30019884	NP_831515.1	06.01/ Alanine, aspartate and glutamate metabolism	aspartate ammonia-lyase	5.32421	52245.6	0	0	0	1	0	0	0	0	0	2	0	0	0	2	0	0	0	0	3	0	0	2	2	0	0	0	1	13	0.248825
					01.05/ Central intermediary metabolism
BC4762	PepC	30022835	NP_834466.1	01.05/ Central intermediary metabolism	phosphoenolpyruvate carboxykinase	5.25576	57915.3	2	4	1	0	0	2	2	0	0	7	5	1	0	1	2	2	0	2	4	0	3	3	4	0	0	6	0	51	0.880597
BC4918	GtaB	30022959	NP_834590.1	01.05/ Central intermediary metabolism	UTP--glucose-1-phosphate uridylyltransferase	5.45093	33633.4	5	1	0	9	8	9	5	6	10	1	1	0	7	11	9	11	14	11	6	2	0	6	12	8	8	10	14	184	5.47075
BC1086	LplB	30019241	NP_830872.1	01.02/ Glycolysis/gluconeogenesis	lipoate-protein ligase A	5.19059	37629.1	1	0	2	1	4	2	1	2	3	0	0	0	0	3	1	2	7	6	2	1	0	4	3	3	5	2	8	63	1.67424
BC4209	LplA	30022292	NP_833923.1	01.02/ Glycolysis/gluconeogenesis	lipoate-protein ligase A	5.28459	32084.2	1	0	0	1	4	0	0	0	0	0	0	0	1	0	0	0	0	0	1	0	0	0	0	1	0	0	0	9	0.280512
BC4973	LipA	30023013	NP_834644.1	01.02/ Glycolysis/gluconeogenesis	lipoyl synthase	8.95009	33510.3	2	0	0	0	0	0	0	0	0	5	1	1	0	0	0	0	0	0	6	0	2	0	0	0	0	0	0	17	0.507307
BC0217	DkgA	30018454	NP_830085.1	01.10/ Other	2,5-diketo-D-gluconic acid reductase	5.10226	31807.2	3	2	1	1	1	2	7	8	17	0	1	0	0	3	5	7	21	11	1	0	1	9	6	8	13	11	18	157	4.936
BC5448	GalE	30023477	NP_835108.1	01.10/ Other	UDP-glucose 4-epimerase	5.50087	37246.8	6	6	6	5	3	2	4	2	3	8	5	3	4	5	7	3	11	7	18	3	8	6	11	9	3	5	7	160	4.29567
BC4097	DkgA	30022184	NP_833815.1	15/ Stress related proteins	2,5-diketo-D-gluconic acid reductase	5.64783	31674.2	0	0	0	0	0	0	1	0	1	0	0	0	0	0	0	0	4	0	0	0	0	0	2	0	1	3	2	14	0.442
BC3532	-	30021634	NP_833265.1	17.02/ Glyoxylate and dicarboxylate metabolism	glyoxalase family protein	5.26169	34353.6	0	0	0	1	2	1	0	0	1	0	0	0	0	0	0	2	1	1	1	0	0	0	0	1	1	1	2	15	0.436636
BC1025	-	30019180	NP_830811.1	17.02/ Glyoxylate and dicarboxylate metabolism	glyoxalase family protein	5.24201	36789.7	0	0	0	0	0	0	0	0	1	0	0	0	0	0	0	0	3	0	0	0	0	0	0	0	0	0	0	4	0.108726
BC4791	Can	30022862	NP_834493.1	17.17/ Chromosomical proteins of unknown functions	carbonic anhydrase	5.30458	21010.7	0	0	0	1	7	0	1	0	2	0	0	0	1	4	3	2	3	0	0	0	0	6	2	0	2	1	1	36	1.71341
BC5420	RfaG	30023450	NP_835081.1	17.17/ Chromosomical proteins of unknown functions	glycosyltransferase	6.94001	41663	13	4	9	8	5	4	0	0	1	10	11	11	2	2	4	0	1	2	9	8	6	0	4	2	1	1	3	121	2.90425
					01.06/ Pentose phosphate
BC0055	Prs	30018321	NP_829952.1	01.05/ Central intermediary metabolism	ribose-phosphate pyrophosphokinase	5.71985	34814.4	57	58	55	59	72	51	25	20	36	89	72	73	67	29	30	28	53	24	80	69	62	34	33	57	33	28	38	1332	38.26
BC0665	TalA	30018847	NP_830478.1	01.06/ Pentose phosphate	putative translaldolase	5.26108	23112.2	5	1	3	4	6	0	8	5	8	2	1	0	8	13	10	10	21	8	13	1	0	13	9	9	9	14	15	196	8.48035
BC3858	Rpe	30021948	NP_833579.1	01.06/ Pentose phosphate	ribulose-phosphate 3-epimerase	5.397	23166.2	5	8	4	4	8	1	2	2	10	8	6	7	4	5	6	3	11	3	10	3	6	8	6	6	3	2	4	145	6.25911
BC3682	Tkt	30021779	NP_833410.1	01.06/ Pentose phosphate	transketolase	4.99292	73969.5	5	5	1	14	0	15	11	9	0	2	3	0	0	20	39	32	0	10	4	1	3	15	44	0	0	18	16	267	3.6096
BC4087	DeoB	30022174	NP_833805.1	01.06/ Pentose phosphate	phosphopentomutase	4.79913	43992	0	0	0	2	0	2	13	11	5	0	0	0	2	7	6	13	15	18	0	0	0	7	8	7	20	10	22	168	3.81888
BC3460	YwfD	30021563	NP_833194.1	01.06/ Pentose phosphate	Short chain dehydrogenase	5.62094	26470.7	0	0	0	0	0	0	1	0	2	0	0	0	0	0	0	0	4	4	0	0	0	0	0	1	1	0	1	14	0.528887
					01.07/ Oxidative phosphorylation
BC0698	QoxA	30018880	NP_830511.1	01.07/ Respiration	cytochrome aa3 quinol oxidase polypeptide II	6.97074	33271.4	20	10	28	5	11	4	1	0	4	19	26	39	5	0	2	0	3	0	18	36	27	0	2	1	0	1	1	263	7.90469
BC3993	Ppk	30022081	NP_833712.1	01.07/ Respiration	polyphosphate kinase	5.80011	80741	0	0	1	0	0	2	0	0	0	0	1	0	0	0	0	0	0	0	0	0	2	0	0	0	0	0	0	6	0.0743117
BC2826	PpaC	30020945	NP_832576.1	01.07/ Respiration	putative manganese-dependent inorganic pyrophosphatase	4.6879	33671.3	11	9	4	5	13	11	5	6	11	10	8	10	3	7	8	5	11	8	9	4	11	18	12	8	14	7	13	241	7.15744
BC5187	CccB	30023220	NP_834851.1	01.07/ Respiration	cytochrome c-551	6.08774	10721.3	0	0	2	0	1	1	0	0	0	2	1	0	1	0	0	0	1	0	1	1	1	0	0	0	0	0	0	12	1.11926
BC1476	ResC	30019624	NP_831255.1	01.07/ Respiration	protein resC	9.62207	43212.3	0	0	0	0	0	0	0	0	1	0	0	1	0	0	0	0	0	0	0	0	0	0	0	0	0	0	0	2	0.0462831
BC1246	-	30019399	NP_831030.1	01.08/ NAD(P)H related proteins	NADH dehydrogenase	6.13584	49479.5	3	0	0	2	1	0	2	1	0	0	0	0	2	0	1	0	0	0	2	0	0	1	2	2	0	1	3	23	0.464839
BC4938	-	30022979	NP_834610.1	01.08/ NAD(P)H related proteins	NADH dehydrogenase	6.27861	40052.9	0	0	0	0	0	0	0	0	0	0	0	0	1	1	2	1	1	2	0	0	0	2	2	1	0	3	2	18	0.449405
BC0798	-	30018957	NP_830588.1	01.08/ NAD(P)H related proteins	NADH dehydrogenase	6.12787	17595.9	0	0	0	0	0	0	0	0	0	0	0	0	0	0	0	0	0	0	7	0	0	0	0	0	0	0	0	7	0.397819
BC5061	Ndh (yjlD)	30023098	NP_834729.1	01.08/ NAD(P)H related proteins	NADH dehydrogenase	6.67973	41581	27	14	19	63	29	27	24	18	24	21	27	17	26	36	37	26	22	19	41	10	15	30	34	30	16	21	34	707	17.0029
					01.08/ NAD(P)H related proteins
BC4522	EtfA		AE016877_ATCC14579_6_pos4467747(at)4466735		Electron transfer flavoprotein subunit alpha	5.42217	36337	2	6	0	9	2	1	12	8	12	8	0	0	2	14	16	15	45	18	17	0	4	18	17	11	21	18	24	300	8.25605
BC4523	EtfB	30022600	NP_834231.1	01.07/ Respiration	electron transfer flavoprotein subunit beta	4.3332	28128.6	0	0	0	1	2	0	7	2	0	0	0	0	0	2	6	5	9	8	1	0	0	4	8	2	5	6	5	73	2.59523
BC4045	-	30022132	NP_833763.1	01.08/ NAD(P)H related proteins	NAD(P)H nitroreductase	5.42966	22895.5	0	0	0	1	4	2	8	8	15	0	0	0	1	6	8	9	8	9	0	0	0	0	9	11	13	6	11	129	5.63429
BC3990	FadH	30022078	NP_833709.1	01.08/ NAD(P)H related proteins	2,4-dienoyl-CoA reductase (NADPH)	6.4474	27884.2	1	0	0	0	0	0	0	0	3	0	0	0	1	0	0	0	1	0	0	0	0	0	1	2	1	1	1	12	0.430351
BC2241	GabD	30020374	NP_832005.1	06.10/ Other amino acid related proteins	succinate-semialdehyde dehydrogenase [NADP+]	5.4907	51835.9	2	3	1	4	1	5	1	1	0	6	1	0	1	1	0	1	1	2	6	0	2	2	4	1	0	1	4	51	0.983873
					01.09/ ATP synthesis
BC5306	AtpD	30023337	NP_834968.1	01.09/ ATP synthesis	F0F1 ATP synthase subunit beta	4.92171	50990	43	46	36	48	50	59	20	16	5	87	67	46	33	32	23	17	7	21	88	55	53	43	36	19	18	25	23	1016	19.9255
BC5308	AtpA	161511197	NP_834970.2	01.09/ ATP synthesis	F0F1 ATP synthase subunit alpha	5.30279	54609.7	42	37	21	29	30	37	4	7	1	59	46	30	17	11	10	11	3	8	59	40	33	18	12	9	4	11	8	597	10.9321
BC3230	AtpA1	30021340	NP_832971.1	01.09/ ATP synthesis	F0F1 ATP synthase subunit alpha	4.76622	23134.5	0	0	0	0	0	0	0	0	2	0	0	0	0	0	0	0	0	0	0	0	0	0	0	0	0	0	0	2	0.0864509
BC5310	AtpF	30023341	NP_834972.1	01.09/ ATP synthesis	F0F1 ATP synthase subunit B	5.19631	18961.2	24	11	19	1	16	3	0	0	4	32	26	37	2	0	0	1	3	0	26	19	23	0	0	0	0	0	2	249	13.1321
BC5309	AtpH	30023340	NP_834971.1	01.09/ ATP synthesis	F0F1 ATP synthase subunit delta	8.68658	20469	9	6	7	3	21	7	0	1	5	6	3	4	2	0	0	0	3	0	8	2	4	2	0	0	0	0	0	93	4.54345
BC5307	AtpC	30023338	NP_834969.1	01.09/ ATP synthesis	F0F1 ATP synthase subunit gamma	6.55275	31586.2	3	0	5	1	6	6	0	0	0	5	4	2	1	1	1	1	1	0	8	0	6	1	1	0	0	2	1	56	1.77292
					2/ Extracellular proteins
					02.01/ Toxins
BC3102	HblB	30021214	NP_832845.1	02.01/ Enterotoxins	hemolysin BL binding component precursor	5.56957	41666.6	1	0	1	29	27	20	29	47	80	2	1	4	43	14	62	41	37	14	1	8	6	38	57	36	35	37	45	715	17.16
BC1953	EntFM	30020092	NP_831723.1	02.01/ Enterotoxins	enterotoxin	9.58302	44980.5	8	4	10	58	26	23	45	53	30	0	2	2	18	13	34	31	4	9	2	2	5	10	46	17	21	29	35	537	11.9385
BC3104	HblL2	30021216	NP_832847.1	02.01/ Enterotoxins	hemolysin BL lytic component L2	5.27922	49235.8	0	0	0	13	12	9	30	50	40	0	0	0	28	4	44	39	23	7	0	0	0	46	48	19	39	51	38	540	10.9676
BC0813	EntC	30018972	NP_830603.1	02.01/ Enterotoxins	enterotoxin / cell-wall binding protein	8.87893	45573.7	0	0	0	29	3	10	50	71	28	0	0	0	11	6	31	50	6	10	0	0	0	10	43	17	35	16	59	485	10.6421
BC3103	HblL1	30021215	NP_832846.1	02.01/ Enterotoxins	hemolysin BL lytic component L1	5.60392	43803.7	3	0	2	20	16	9	10	25	41	4	2	3	32	7	37	24	31	7	0	10	7	20	43	20	16	20	29	438	9.99916
BC1809	NheA	30019951	NP_831582.1	02.01/ Enterotoxins	non-hemolytic enterotoxin lytic component L2	5.20526	43662.5	0	0	0	11	10	13	17	35	40	0	0	0	24	3	32	27	14	5	0	0	0	15	30	15	27	22	22	362	8.29086
BC1810	NheB	30019952	NP_831583.1	02.01/ Enterotoxins	non-hemolytic enterotoxin lytic component L1	6.85194	43062.4	0	0	0	21	12	17	14	28	29	0	0	0	24	2	30	24	11	2	0	1	1	21	26	19	18	19	26	345	8.01162
BC5239	EntA	30023271	NP_834902.1	02.01/ Enterotoxins	enterotoxin / cell-wall binding protein	8.98704	31234.4	0	0	0	0	0	0	3	7	12	0	0	0	0	0	0	0	0	0	0	0	0	0	0	3	5	0	0	30	0.96048
BC3716	EntD		AE016877_ATCC14579_6_pos3681751(at)3681008	02.01/ Enterotoxins	3D domain protein,	8.53762	26321.6	0	0	0	1	0	0	0	1	2	0	0	0	0	0	0	1	0	0	0	0	0	0	1	0	14	1	2	23	0.873807
BC3101	HblB'	30021213	NP_832844.1	02.01/ Enterotoxins	hemolysin BL binding component precursor	5.78237	52306.8	0	0	0	2	3	0	0	3	3	0	0	0	4	0	2	2	1	0	0	0	0	1	5	1	0	1	0	28	0.535304
BC1811	NheC	30019953	NP_831584.1	02.01/ Enterotoxins	enterotoxin C	6.46161	39889.3	0	0	0	0	0	0	0	1	5	0	0	0	1	0	1	2	0	0	0	0	0	0	1	0	0	1	1	13	0.325902
BC3523	HlyII	30021625	NP_833256.1	02.01/ Enterotoxins	hemolysin II	8.78114	45797.7	0	0	0	0	0	0	0	0	11	0	0	0	0	0	1	0	0	0	0	0	0	0	0	0	1	0	0	13	0.283857
BC5101	HlyI	30023138	NP_834769.1	02.01/ Enterotoxins	perfringolysin O precursor	6.68612	56560.7	0	0	0	0	0	0	1	2	4	0	0	0	0	0	0	0	0	0	0	0	1	1	1	0	5	0	0	15	0.265202
					02.02/ Degradative enzymes
BC1991	TgC	30020129	NP_831760.1	02.02/ Degradative enzymes	putative murein endopeptidase	8.39956	43775.9	0	0	0	62	22	14	104	145	167	0	0	0	68	26	116	99	91	30	0	0	0	87	112	105	189	111	127	1675	38.2631
BC5152	ClpP	30023185	NP_834816.1	02.02/ Degradative enzymes	ATP-dependent Clp protease proteolytic subunit	5.2576	21406.1	6	1	2	31	59	24	39	26	57	3	1	2	31	24	21	36	56	26	15	8	3	17	26	44	21	24	69	672	31.393
BC4678	PepS	30022753	NP_834384.1	02.02/ Degradative enzymes	aminopeptidase	5.00698	41752.8	3	2	1	4	5	5	11	10	8	5	2	0	2	13	10	11	13	10	6	0	3	8	12	11	9	11	13	188	4.5027
BC5351	NprB	30023381	NP_835012.1	02.02/ Degradative enzymes	bacillolysin	5.9667	64505.5	0	0	0	7	5	1	10	9	47	0	0	0	14	0	13	9	11	1	0	0	0	7	16	14	16	8	21	209	3.24003
BC4198	Pep	30022281	NP_833912.1	02.02/ Degradative enzymes	Xaa-Pro dipeptidase	4.94415	38603	5	2	3	0	1	0	3	1	2	0	2	0	0	6	4	3	7	6	6	0	1	9	3	5	5	3	9	86	2.2278
BC3600	HhoA	30021701	NP_833332.1	02.02/ Degradative enzymes	protease HhoA	5.55761	43879.7	0	0	0	4	0	2	5	9	10	0	0	0	0	3	10	7	3	4	0	0	0	0	11	4	7	6	6	91	2.07385
BC3787	Zmp2	30021879	NP_833510.1	02.02/ Degradative enzymes	Zinc protease	5.27457	48915.1	2	3	4	3	0	1	4	2	0	2	0	1	1	4	4	4	5	8	5	1	2	4	5	4	3	5	4	81	1.65593
BC3527/BC3528	-		AE016877_ATCC14579_6_pos3493156(at)3492689	02.02/ Degradative enzymes	Hypothetical protein bthur0005_31870,	5.48794	15739.8	0	0	0	0	0	0	0	2	15	0	0	0	3	0	0	0	0	0	0	0	0	0	0	1	4	0	1	26	1.65186
BC1331	IlsA	30019482	NP_831113.1	02.02/ Degradative enzymes	internalin	5.65948	85667.4	0	0	0	60	0	9	12	17	0	0	0	0	0	2	6	11	0	2	0	0	0	2	4	0	0	1	5	131	1.52917
BC1193	PepF1	30019347	NP_830978.1	02.02/ Degradative enzymes	oligoendopeptidase F	4.91144	70155.9	4	8	4	2	0	1	5	2	0	7	6	2	0	5	4	5	0	2	13	1	10	5	14	0	0	4	2	106	1.51092
BC2735	NprP2	30020857	NP_832488.1	02.02/ Degradative enzymes	bacillolysin	5.66603	62480.9	0	0	0	4	1	2	6	10	28	0	0	0	2	0	3	5	5	0	0	0	0	0	3	3	7	2	7	88	1.40843
BC3786	Zmp1	30021878	NP_833509.1	02.02/ Degradative enzymes	Zinc protease	5.07849	49060.1	0	0	2	2	0	0	3	3	0	0	0	0	0	3	5	3	3	6	1	0	1	5	5	3	2	4	3	54	1.10069
BC0682	SrtA	30018864	NP_830495.1	02.02/ Degradative enzymes	sortase	6.84662	23205.1	0	0	0	3	3	6	0	0	1	1	0	0	0	0	0	0	0	0	1	0	1	0	0	1	0	0	1	18	0.775691
BC4614	PepP	30022689	NP_834320.1	02.02/ Degradative enzymes	Xaa-Pro dipeptidase	5.23486	40668.8	2	1	1	0	0	0	1	0	0	1	2	1	0	0	1	0	2	2	2	1	0	2	3	2	1	0	3	28	0.688489
BC5184	CtpA	30023217	NP_834848.1	02.02/ Degradative enzymes	carboxyl-terminal protease	8.49065	52395.4	2	2	0	6	1	2	1	0	0	3	2	0	1	0	1	0	0	1	1	1	0	3	0	0	0	0	0	27	0.515312
BC0360	Apep	30018568	NP_830199.1	02.02/ Degradative enzymes	aminopeptidase	4.95131	45222.6	0	0	0	1	0	1	2	0	0	0	0	0	0	0	3	1	0	1	0	0	0	1	7	2	0	0	4	23	0.508595
BC0991	SlpA	30019146	NP_830777.1	02.02/ Degradative enzymes	S-layer-like domain-containing protein	8.33653	64559.3	2	0	1	1	0	2	0	1	0	9	7	1	0	0	0	0	0	0	1	0	3	0	0	0	0	0	0	28	0.43371
BC0670	PlcB	30018852	NP_830483.1	02.02/ Degradative enzymes	phospholipase C	7.10108	32367	0	0	0	0	0	0	0	0	9	0	0	0	0	0	0	0	0	0	0	0	0	0	0	0	0	0	0	9	0.278061
BC0666	LnhA2	30018848	NP_830479.1	02.02/ Degradative enzymes	immune inhibitor A precursor	5.47306	87817.5	0	0	0	1	0	0	0	2	14	0	0	0	0	0	0	0	0	0	0	0	0	0	0	0	1	0	0	18	0.204971
BC5359	Aypep	30023389	NP_835020.1	02.02/ Degradative enzymes	aminopeptidase Y	8.79837	50664.3	0	0	0	0	0	0	0	0	1	0	0	0	0	0	0	0	0	0	0	0	0	0	0	0	3	0	2	6	0.118427
BC4479	ClpX	30022560	NP_834191.1	02.02/ Degradative enzymes	ATP-dependent protease ATP-binding subunit	4.91854	46213.5	11	11	16	33	17	18	14	8	3	18	13	7	7	13	14	14	6	7	20	11	14	14	14	13	2	7	15	340	7.35716
BC3827	HslU	30021917	NP_833548.1	02.02/ Degradative enzymes	ATP-dependent protease ATP-binding subunit	5.2325	52164.3	10	10	9	10	3	2	3	1	0	24	15	15	7	6	5	2	1	6	20	23	21	5	6	1	3	4	2	214	4.10242
BC4477	Ion	30022558	NP_834189.1	02.02/ Degradative enzymes	ATP-dependent protease La	5.64057	86476.9	0	2	1	19	0	4	0	2	1	1	1	0	0	1	6	5	0	0	4	0	2	0	10	0	0	2	2	63	0.728519
BC0014	DacC	30018287	NP_829918.1	02.02/ Degradative enzymes	D-alanyl-D-alanine carboxypeptidase	8.64666	48041.4	36	20	34	22	14	11	6	1	0	24	35	17	7	8	2	3	1	7	28	19	32	8	9	4	2	4	3	357	7.4311
BC4702	PepV	30022775	NP_834406.1	02.02/ Degradative enzymes	dipeptidase PepV	4.8798	51296.8	0	0	0	0	0	0	2	1	0	0	0	0	0	3	7	6	0	4	0	0	0	4	11	2	0	4	4	48	0.93573
BC4542	IsdG	30022618	NP_834249.1	02.02/ Degradative enzymes	heme-degrading monooxygenase IsdG	7.97002	12026.1	0	0	0	7	16	3	16	21	25	0	0	0	6	9	9	11	6	3	0	0	0	5	3	18	5	1	12	176	14.6348
BC3778	YmdA	30021870	NP_833501.1	02.02/ Degradative enzymes	phosphodiesterase	5.4542	57325.3	10	20	20	23	2	16	3	3	0	17	21	7	4	1	3	6	0	6	15	15	28	10	7	1	0	3	2	243	4.23897
BC1828	Pep3	30019970	NP_831601.1	02.02/ Degradative enzymes	Xaa-Pro aminopeptidase	5.22341	48488.7	0	0	0	1	0	0	1	0	0	0	0	0	0	0	0	2	1	1	1	0	0	3	4	1	0	1	3	19	0.391844
BC3803	Zmp3	30021894	NP_833525.1	02.02/ Degradative enzymes	Zinc protease	5.36827	48982.4	2	1	0	2	1	1	0	0	0	3	2	4	2	0	0	0	0	0	5	2	2	0	0	0	0	0	1	28	0.571634
BC1705	-	30019849	NP_831480.1	02.02/ Degradative enzymes	zinc transporter	4.61619	45111.9	6	1	4	47	30	20	10	6	2	3	4	0	24	28	27	25	18	20	6	4	3	24	40	21	4	23	14	414	9.17718
BC3828	HslV	30021918	NP_833549.1	02.02/ Degradative enzymes	ATP-dependent protease peptidase subunit	6.05993	19436.8	0	0	0	0	1	0	0	0	1	0	0	0	0	1	0	0	3	0	1	0	0	0	0	0	0	0	0	7	0.360142
BC0941	-	30019096	NP_830727.1	05.03/ DNA replication and reparation systems	Type II restriction-modification system methylation subunit	5.90024	42233.1	1	0	0	0	0	0	0	0	0	0	0	0	0	0	0	0	0	0	0	1	0	0	0	0	0	0	0	2	0.0473562
BC0289	TsaD	161511214	NP_830140.2	07.04/ Other RNA related proteins	O-sialoglycoprotein endopeptidase	4.9236	36005.7	1	0	1	1	6	0	0	0	0	2	0	1	1	0	0	0	0	0	3	0	1	0	1	0	0	0	0	18	0.499921
BC3818	RasP		AE016877_ATCC14579_6_pos3797656(at)3796457	13.03/ Other transports	RIP metalloprotease RasP	5.25484	43487.9	2	0	0	0	0	2	0	0	0	1	0	0	0	0	0	0	0	0	0	0	0	0	0	0	0	0	0	5	0.114975
					02.03/ Virulence associated proteins
BC2077	ESAT-6	30020214	NP_831845.1	02.03/ Virulence associated proteins	ESAT-6-like protein	5.38677	11340.7	0	0	0	8	0	4	19	20	33	0	0	0	1	16	18	12	21	23	0	0	0	1	56	20	20	19	13	304	26.8061
BC3873	FbpA	30021962	NP_833593.1	02.03/ Virulence associated proteins	fibronectin-binding protein / fibrinogen-binding protein	8.38683	64833.8	0	0	0	4	0	1	1	0	0	0	0	0	0	0	2	1	0	0	0	0	0	4	4	0	0	0	0	17	0.262209
BC1066	TRAP	30019221	NP_830852.1	02.03/ Virulence associated proteins	Signal transduction protein TRAP	5.15051	18922.3	0	0	0	1	1	1	7	5	2	0	0	0	0	4	4	4	5	5	0	0	0	0	2	3	7	4	8	63	3.3294
					3/ Fatty acid and phospholipid metabolism
					03.01/ Fatty acid metabolism
BC5003	FadA	30023043	NP_834674.1	01.05/ Central intermediary metabolism	acetyl-CoA acetyltransferase	5.80844	41099.1	1	1	1	8	4	2	2	1	1	1	0	0	12	10	8	4	12	6	3	0	3	2	17	5	4	12	5	125	3.04143
BC5344	-	30023375	NP_835006.1	01.05/ Central intermediary metabolism	acetyl-CoA acetyltransferase	5.64031	41083.3	0	0	0	0	0	1	0	0	0	0	0	0	0	0	0	0	0	0	0	0	0	0	1	0	0	2	0	4	0.0973632
BC4659	-	30022734	NP_834365.1	01.05/ Central intermediary metabolism	acetyl-CoA synthetase	5.30509	64326.3	0	0	0	0	0	0	1	0	0	0	0	0	0	0	0	0	0	1	1	0	0	0	0	0	0	0	1	4	0.062183
BC4023	YhfS	30022110	NP_833741.1	01.01/ Carbohydrate transport	acetyl-CoA acetyltransferase	5.55403	41842.8	4	5	2	32	9	7	19	18	14	4	0	0	20	20	22	18	17	19	9	0	3	20	31	24	19	17	30	383	9.15331
BC1216	FabI	30019369	NP_831000.1	03.01/ Fatty acid Biosynthesis and metabolism	enoyl-(acyl carrier protein) reductase	5.44801	27723.3	15	25	23	34	35	16	22	15	37	25	18	21	24	35	33	29	43	26	41	29	13	35	42	48	24	34	29	771	27.8106
BC5002	AcdA	30023042	NP_834673.1	03.01/ Fatty acid Biosynthesis and metabolism	Acyl-CoA dehydrogenase	5.33622	66336.4	29	46	19	91	14	28	46	20	0	58	18	9	36	72	62	52	9	64	37	11	40	74	98	11	15	83	45	1087	16.3862
BC3848	AcpP	30021938	NP_833569.1	03.01/ Fatty acid Biosynthesis and metabolism	acyl carrier protein	3.87264	8809.29	1	2	1	2	4	4	4	3	14	0	2	0	2	3	1	3	4	4	4	0	0	1	9	2	6	4	3	83	9.42187
BC1174	fabF	30019329	NP_830960.1	03.01/ Fatty acid Biosynthesis and metabolism	3-oxoacyl-(acyl carrier protein) synthase II	5.14029	43688.8	9	9	2	12	13	14	3	3	1	31	22	8	11	8	9	7	1	7	22	6	15	8	12	3	2	8	7	253	5.79096
BC5004	FabA	30023044	NP_834675.1	03.01/ Fatty acid Biosynthesis and metabolism	enoyl-CoA hydratase	6.37502	87356.6	0	2	1	39	0	1	4	1	0	5	0	0	0	10	42	19	0	6	7	0	5	5	52	0	0	34	3	236	2.70157
BC5280	FabZ	30023312	NP_834943.1	03.01/ Fatty acid Biosynthesis and metabolism	(3R)-hydroxymyristoyl-ACP dehydratase	6.17939	15955.5	0	0	0	0	4	6	0	0	0	0	0	0	0	0	4	1	0	0	0	0	0	2	0	0	0	0	2	19	1.19081
BC4524	FadB	30022601	NP_834232.1	03.01/ Fatty acid Biosynthesis and metabolism	enoyl-CoA hydratase	5.92069	27934.3	0	1	0	0	0	0	2	1	0	0	0	0	0	1	2	1	4	4	4	0	0	1	1	0	0	2	2	26	0.930754
BC3849	FabG2	30021939	NP_833570.1	03.01/ Fatty acid Biosynthesis and metabolism	3-ketoacyl-(acyl-carrier-protein) reductase	7.74889	26115.6	4	4	0	8	7	5	6	4	8	1	1	0	3	12	7	5	11	10	6	0	0	9	13	11	9	12	5	161	6.1649
BC1958	FabG	30020097	NP_831728.1	03.01/ Fatty acid Biosynthesis and metabolism	3-ketoacyl-(acyl-carrier-protein) reductase	5.21359	25537.5	2	0	0	0	1	0	0	0	0	0	0	0	1	1	0	0	0	0	2	0	0	0	0	1	0	0	1	9	0.352423
BC1173	FabH1	30019328	NP_830959.1	03.01/ Fatty acid Biosynthesis and metabolism	3-oxoacyl-(acyl carrier protein) synthase III	4.94666	33432	4	4	1	3	3	3	2	2	2	7	3	3	2	4	3	1	3	3	6	3	2	4	4	2	2	3	4	83	2.48265
BC2311	Sfp	30020443	NP_832074.1	03.01/ Fatty acid Biosynthesis and metabolism	4'-phosphopantetheinyl transferase	5.40722	27914.3	1	0	0	7	4	2	0	0	1	1	0	0	4	1	1	0	1	0	0	0	0	0	0	5	0	0	1	29	1.03889
BC4184	AccB	30022267	NP_833898.1	03.01/ Fatty acid Biosynthesis and metabolism	acetyl-CoA carboxylase biotin carboxyl carrier protein subunit	4.9417	17828.2	8	10	8	19	18	17	17	13	15	14	4	11	13	16	14	11	21	16	12	2	6	20	21	20	16	15	10	367	20.5853
BC4183	AccC	30022266	NP_833897.1	03.01/ Fatty acid Biosynthesis and metabolism	acetyl-CoA carboxylase biotin carboxylase subunit	5.13139	48709.6	10	10	8	12	2	6	2	0	0	15	12	9	2	1	5	3	1	4	23	11	8	2	6	6	0	1	4	163	3.34636
BC4601	AccA	30022676	NP_834307.1	03.01/ Fatty acid Biosynthesis and metabolism	acetyl-CoA carboxylase carboxyltransferase subunit alpha	5.7884	36427.8	11	5	10	10	16	10	3	1	6	12	8	14	13	10	2	3	7	3	12	11	8	4	7	9	8	7	3	213	5.84719
BC4602	AccD	30022677	NP_834308.1	03.01/ Fatty acid Biosynthesis and metabolism	acetyl-CoA carboxylase subunit beta	5.87602	32204.3	6	5	1	6	4	4	2	1	4	3	0	4	2	6	4	2	7	4	6	1	0	3	4	2	1	3	4	89	2.76361
BC3850	FabD	30021940	NP_833571.1	03.01/ Fatty acid Biosynthesis and metabolism	acyl-carrier-protein S-malonyltransferase	4.83103	33739.3	0	0	0	1	0	1	0	0	0	1	0	0	0	0	0	0	1	1	2	0	0	0	2	1	0	1	0	11	0.326029
BC1312	Crt	30019463	NP_831094.1	03.01/ Fatty acid Biosynthesis and metabolism	3-hydroxybutyryl-CoA dehydratase	6.13119	16401.7	1	2	0	1	0	0	0	0	0	1	0	0	0	0	0	0	0	0	1	0	2	1	1	0	0	0	0	10	0.609693
BC5343	FadB2	30023374	NP_835005.1	03.01/ Fatty acid Biosynthesis and metabolism	3-hydroxybutyryl-CoA dehydrogenase	5.19672	30001.7	0	0	0	0	0	0	0	0	0	0	0	0	0	0	0	0	0	0	0	0	0	0	2	0	0	0	0	2	0.0666628
BC4955	PgpA	30022995	NP_834626.1	03.01/ Fatty acid Biosynthesis and metabolism	low temperature requirement C protein	5.15276	18258.5	0	0	0	0	0	0	0	0	1	0	0	0	0	0	0	0	0	0	0	0	0	0	0	0	0	0	2	3	0.164307
BC1980	AlkK	30020119	NP_831750.1	03.02/ Glycerophospholipid metabolism	acyl-CoA synthetase	5.95443	46508.8	4	3	0	14	11	11	2	2	0	3	1	0	9	4	3	3	1	1	1	3	1	2	1	5	1	0	2	88	1.89211
BC5198	DegV	30023231	NP_834862.1	17.17/ Chromosomical proteins of unknown functions	degV family protein	5.32743	31685.3	0	0	0	0	2	0	0	0	1	0	0	0	0	0	0	0	1	0	0	0	0	0	1	3	0	1	1	10	0.315604
					03.02/ Glycerophospholipid metabolism
BC0584	-	30018770	NP_830401.1	03.02/ Glycerophospholipid metabolism	acetyltransferase	5.22417	19142.9	2	4	0	0	6	3	5	6	10	0	0	0	0	0	2	2	3	1	2	0	0	5	2	2	4	3	9	71	3.70896
BC3781	PgsA	30021873	NP_833504.1	03.02/ Glycerophospholipid metabolism	CDP-diacylglycerol--glycerol-3-phosphate 3-phosphatidyltransferase	7.97048	21474.8	0	0	0	0	0	1	0	0	0	0	0	2	0	0	0	0	0	0	0	1	0	0	0	0	0	0	0	4	0.186264
BC1505	GpsA	30019653	NP_831284.1	03.02/ Glycerophospholipid metabolism	NAD(P)H-dependent glycerol-3-phosphate dehydrogenase	5.22438	36668.9	0	0	0	0	0	0	0	0	0	0	0	0	0	0	1	0	0	0	3	0	0	0	0	0	0	0	0	4	0.109084
BC3851	PlsX	30021941	NP_833572.1	03.02/ Glycerophospholipid metabolism	putative glycerol-3-phosphate acyltransferase PlsX	5.85097	35369.3	0	0	0	0	3	1	0	0	0	4	0	0	0	0	0	0	0	0	1	0	0	0	0	0	0	0	0	9	0.254458
BC0353	YegS	30018561	NP_830192.1	03.02/ Glycerophospholipid metabolism	putative lipid kinase	5.36137	33007	0	0	0	2	6	3	4	1	1	0	0	0	4	2	2	3	7	4	1	0	0	2	4	1	5	3	4	59	1.7875
BC4335	Psd	30022416	NP_834047.1	03.02/ Glycerophospholipid metabolism	phosphatidylserine decarboxylase	9.01444	29845.4	2	0	1	0	1	1	0	0	0	1	1	2	1	0	0	0	0	0	1	2	1	0	0	0	0	0	0	14	0.469084
BC3854	YloV	30021944	NP_833575.1	17.17/ Chromosomical proteins of unknown functions	kinase related to hydroxyacetone kinase	4.72036	60563.6	6	7	9	31	6	10	7	7	1	3	3	3	6	9	13	7	0	6	10	4	5	8	16	3	1	8	8	197	3.25278
BC2369	-	30020500	NP_832131.1	03.02/ Glycerophospholipid metabolism	acetyltransferase	4.62155	34283.2	0	3	1	0	0	0	0	0	0	9	2	3	0	0	0	0	0	0	8	3	3	0	0	0	0	0	0	32	0.933402
BC0587	-	30018773	NP_830404.1	03.02/ Glycerophospholipid metabolism	acetyltransferase	5.57535	18843.7	0	0	0	0	0	0	0	0	1	0	0	0	0	0	0	0	6	4	0	0	0	0	0	0	0	0	0	11	0.583749
BC2179	-	30020313	NP_831944.1	03.02/ Glycerophospholipid metabolism	acetyltransferase	5.15593	17646.8	0	0	0	0	0	0	0	0	0	0	0	0	0	0	0	0	3	0	0	0	0	1	0	0	2	2	1	9	0.510007
BC2828	-	30020947	NP_832578.1	03.02/ Glycerophospholipid metabolism	acetyltransferase	7.77787	18887.9	0	0	0	0	0	0	0	0	0	0	0	0	0	0	0	0	2	0	0	0	0	0	1	0	0	1	0	4	0.211775
					4/ Cell wall, cell surface and membrane biogenesis																																	1	6985	3
BC5234	CwlC	30023266	NP_834897.1	04/ Cell wall and cell surface membrane biogenesis	N-acetylmuramoyl-L-alanine amidase	9.55736	60788	0	1	2	36	4	9	23	28	8	0	0	0	4	19	29	27	2	14	0	3	8	6	37	2	15	29	23	329	5.41225
BC4548	IsdA1	30022624	NP_834255.1	04/ Cell wall and cell surface membrane biogenesis	cell surface protein	9.24043	17847.3	0	0	0	0	2	0	6	11	19	0	0	0	0	0	0	1	0	0	0	0	0	0	0	1	2	0	7	49	2.74552
BC0888	CwlA	30019043	NP_830674.1	04/ Cell wall and cell surface membrane biogenesis	N-acetylmuramoyl-L-alanine amidase	6.76903	38057.3	0	0	0	7	4	8	1	1	0	0	0	0	2	1	3	3	0	1	0	0	0	0	1	0	0	1	2	35	0.919667
BC5196	CwlD	30023229	NP_834860.1	04/ Cell wall and cell surface membrane biogenesis	N-acetylmuramoyl-L-alanine amidase	6.25055	47551.4	0	0	0	2	0	0	5	11	0	0	0	0	1	0	2	4	0	0	0	0	0	0	7	0	3	3	5	43	0.904285
BC0896	CwlE	30019051	NP_830682.1	04/ Cell wall and cell surface membrane biogenesis	S-layer protein / peptidoglycan endo-beta-N-acetylglucosaminidase	8.67201	69973.1	0	0	0	7	0	6	3	4	0	0	10	0	0	1	2	3	0	1	1	0	1	4	3	0	0	1	1	48	0.685978
BC2929	PgdA	30021046	NP_832677.1	04/ Cell wall and cell surface membrane biogenesis	peptidoglycan N-acetylglucosamine deacetylase	6.31133	30804.6	0	0	0	1	1	0	1	0	4	0	0	0	0	2	2	0	1	0	0	0	0	0	2	1	1	1	0	17	0.551866
BC3698	CwpC	30021795	NP_833426.1	04/ Cell wall and cell surface membrane biogenesis	cell wall endopeptidase	6.452	30451.8	0	0	0	0	0	0	0	0	5	0	0	0	0	0	0	1	0	0	0	1	0	0	0	0	0	0	0	7	0.229871
BC0679	-	30018861	NP_830492.1	04/ Cell wall and cell surface membrane biogenesis	cell wall-binding protein	6.37425	47289.7	0	0	0	0	0	0	0	1	0	0	0	0	0	0	0	0	0	0	0	0	0	0	3	0	0	1	0	5	0.105731
BC4547	LsdA	30022623	NP_834254.1	04/ Cell wall and cell surface membrane biogenesis	cell surface protein	5.51728	101747	0	0	0	2	0	0	0	6	0	0	0	0	0	0	1	0	0	0	0	0	0	0	0	0	0	0	0	9	0.0884546
BC0257	DdlA	30018494	NP_830125.1	04/ Cell wall and cell surface membrane biogenesis	D-alanyl-alanine synthetase A	4.82597	40047.5	3	0	1	0	2	1	3	1	1	0	0	0	0	1	1	1	2	3	3	2	0	5	4	1	1	1	3	40	0.998814
BC2281	Pbp1A	30020413	NP_832044.1	04/ Cell wall and cell surface membrane biogenesis	multimodular transpeptidase-transglycosylase PBP 1A	9.08851	91497.1	0	2	6	9	0	16	0	0	0	1	3	0	0	0	10	2	0	0	0	0	2	0	2	0	0	3	0	56	0.612041
BC5419	TegA	30023449	NP_835080.1	04/ Cell wall and cell surface membrane biogenesis	N-acetylglucosaminyldiphosphoundecaprenol N-acetyl-beta-D-mannosaminyltransferase	6.97012	27661.4	0	0	1	1	6	2	0	0	1	1	0	0	2	0	0	0	0	0	1	0	0	0	1	0	0	0	0	16	0.578423
BC1974	Pgd	30020113	NP_831744.1	04/ Cell wall and cell surface membrane biogenesis	peptidoglycan N-acetylglucosamine deacetylase	8.47056	30657.8	0	0	0	0	2	0	0	0	0	1	2	0	0	0	0	0	0	0	0	0	1	0	0	0	0	0	0	6	0.195709
BC0336	-	30018544	NP_830175.1	04/ Cell wall and cell surface membrane biogenesis	somatin-like protein	5.38018	31067.5	2	0	6	1	0	0	0	0	1	3	5	9	2	0	0	0	0	0	4	4	4	0	0	0	0	0	0	41	1.31971
BC4684	MurC	30022759	NP_834390.1	04/ Cell wall and cell surface membrane biogenesis	UDP-N-acetylmuramate--L-alanine ligase	5.46994	49169.5	2	5	4	6	3	5	3	3	1	7	6	3	3	2	5	5	3	4	6	3	4	6	12	4	3	3	5	116	2.35919
BC3912	MurD	30022001	NP_833632.1	04/ Cell wall and cell surface membrane biogenesis	UDP-N-acetylmuramoyl-L-alanyl-D-glutamate synthetase	5.5412	48923.7	1	2	1	0	0	1	1	1	0	2	2	0	0	1	0	0	0	1	1	0	2	1	0	0	0	0	0	17	0.34748
BC3910	MurG	30021999	NP_833630.1	04/ Cell wall and cell surface membrane biogenesis	N-acetylglucosaminyl transferase	9.51	39820.3	0	1	0	1	0	1	0	0	0	0	0	0	1	0	0	0	0	0	0	0	0	0	0	1	0	0	0	5	0.125564
BC5429	-	30023459	NP_835090.1	04/ Cell wall and cell surface membrane biogenesis	Beta-1,3-N-acetylglucosaminyltransferase	7.57898	38175.1	0	0	0	0	0	1	0	0	0	1	0	0	0	0	0	0	0	0	0	0	0	0	0	0	0	0	0	2	0.0523901
BC3307	Dac	30021415	NP_833046.1	04/ Cell wall and cell surface membrane biogenesis	D-alanyl-D-alanine carboxypeptidase	8.62422	27613.1	0	0	0	0	0	0	0	0	0	1	0	1	0	0	0	0	0	0	0	2	1	0	0	0	0	0	0	5	0.181073
BC3914	MurE	30022003	NP_833634.1	06.06/ Lysine biosynthesis and degradation	UDP-N-acetylmuramoylalanyl-D-glutamate--2,6-diaminopimelate ligase	5.80542	53679.1	4	9	7	1	1	3	0	0	0	15	11	3	0	1	1	0	0	1	11	3	11	3	1	0	0	0	0	86	1.60211
BC5278	CapA	30023310	NP_834941.1	09.02/ Transcriptional regulators	chain length regulator (capsular polysaccharide biosynthesis)	6.76765	27118.6	6	5	11	0	5	3	0	0	1	11	13	19	0	0	0	0	0	0	7	13	11	0	0	0	0	0	0	105	3.87188
BC1369	DitD	30019519	NP_831150.1	13.03/ Other transports	protein dltD precursor	9.05309	45518.5	2	1	6	2	1	1	0	0	0	5	7	2	1	0	0	0	0	1	4	4	3	0	0	0	0	0	0	40	0.878763
BC5432	CsbB	30023462	NP_835093.1	17.17/ Chromosomical proteins of unknown functions	bactoprenol glucosyl transferase	5.9073	35287.6	4	2	10	0	0	0	0	0	0	5	10	9	0	0	0	0	0	0	5	4	4	0	0	0	0	0	0	53	1.50194
BC5264	EPSX	30023296	NP_834927.1	17.17/ Chromosomical proteins of unknown functions	EPSX protein	9.0468	30470.9	5	3	4	0	2	1	0	0	0	5	8	10	0	0	0	0	0	0	3	5	3	0	1	0	0	0	0	50	1.64091
BC5273	-	30023305	NP_834936.1	17.17/ Chromosomical proteins of unknown functions	UDP-bacillosamine synthetase	5.3788	45752.1	0	1	0	0	0	0	0	0	0	4	4	1	0	0	0	0	0	0	8	0	3	0	0	0	0	0	0	21	0.458995
BC1952	DacA	30020091	NP_831722.1	17.17/ Chromosomical proteins of unknown functions	nitroreductase family protein	5.20613	23057.6	0	0	0	0	0	0	3	2	6	0	0	0	0	3	4	2	5	4	0	0	0	9	4	2	6	4	6	60	2.60217
BC3791	-	30021882	NP_833513.1	17.17/ Chromosomical proteins of unknown functions	nucleoside-binding protein	8.46621	39127.3	10	14	13	11	12	12	1	0	0	16	26	9	3	1	2	0	0	0	23	17	19	5	1	0	0	0	1	196	5.00929
BC4496	MurI	30022575	NP_834206.1	06.01/ Alanine, aspartate and glutamate metabolism	glutamate racemase	5.9509	29862.6	0	0	0	0	0	0	0	0	0	2	0	0	0	0	0	0	0	0	3	0	0	0	0	0	0	0	0	5	0.167433
					5/ Nucleotide metabolism
BC4459	HsdM	30022540	NP_834171.1	02.02/ Degradative enzymes	Type I restriction-modification system methylation subunit	5.06274	53276	5	5	2	6	2	3	0	0	0	3	4	1	0	0	1	0	0	1	3	1	3	0	0	0	0	0	0	40	0.750806
BC0071	HprT	30018335	NP_829966.1	05.01/ Purine metabolism	hypoxanthine-guanine phosphoribosyltransferase	5.12858	20286.6	11	10	0	7	15	7	14	15	33	4	5	3	5	18	29	21	33	25	13	3	0	19	23	19	20	21	27	400	19.7174
BC0013	GuaB	30018286	NP_829917.1	05.01/ Purine metabolism	inositol-5-monophosphate dehydrogenase	6.44571	52480.5	28	23	8	91	15	25	60	39	8	23	18	8	27	59	50	49	27	55	45	8	15	51	60	40	28	55	59	974	18.5593
BC0325	AdSL	30018533	NP_830164.1	05.01/ Purine metabolism	adenylosuccinate lyase	6.02369	51156.9	33	22	44	19	7	9	10	11	3	32	27	33	1	15	17	15	7	13	48	33	34	19	28	11	4	13	22	530	10.3603
BC5468	AdSS	30023492	NP_835123.1	05.01/ Purine metabolism	adenylosuccinate synthetase	5.43528	47539.3	16	14	8	18	17	13	14	7	3	28	17	8	11	19	18	12	11	18	34	9	15	19	28	13	7	18	13	408	8.58237
BC0334	purD	30018542	NP_830173.1	05.01/ Purine metabolism	phosphoribosylamine--glycine ligase	4.8364	45905.4	20	11	6	7	13	12	11	13	12	21	15	8	5	16	22	16	14	22	14	6	8	21	32	14	9	17	14	379	8.25611
BC0152	Adk	30018400	NP_830031.1	05.01/ Purine metabolism	adenylate kinase	4.90321	23740.1	1	1	1	2	8	4	8	6	14	0	1	2	4	11	4	7	16	8	4	1	0	12	16	6	11	8	11	167	7.0345
BC0296	GuaA	30018516	NP_830147.1	05.01/ Purine metabolism	bifunctional GMP synthase/glutamine amidotransferase protein	5.10256	57597.3	16	13	14	9	8	12	14	18	2	10	13	5	1	20	24	21	5	20	19	7	12	30	34	11	9	16	18	381	6.6149
BC4086	PunA	30022173	NP_833804.1	05.01/ Purine metabolism	purine nucleoside phosphorylase	5.35646	21462.8	3	1	0	1	1	2	5	3	11	0	0	0	1	2	4	9	16	5	5	0	0	5	4	10	9	4	15	116	5.4047
BC0333	PurH	30018541	NP_830172.1	05.01/ Purine metabolism	bifunctional phosphoribosylaminoimidazolecarboxamide formyltransferase/IMP cyclohydrolase	5.29374	55539.8	17	11	12	6	5	10	4	6	3	17	11	3	2	13	10	9	2	8	37	9	11	10	27	5	3	11	6	268	4.82537
BC3805	PnpA	30021896	NP_833527.1	05.01/ Purine metabolism	polynucleotide phosphorylase/polyadenylase	5.07987	78192.6	5	11	6	32	0	12	5	6	0	7	11	0	0	11	22	23	0	6	10	0	6	14	19	0	0	7	8	221	2.82635
BC1463	DeoD	30019611	NP_831242.1	05.01/ Purine metabolism	purine nucleoside phosphorylase	5.06075	25641	0	1	0	0	2	2	1	1	6	1	0	0	0	2	5	1	9	3	7	0	0	4	3	4	0	2	6	60	2.34
BC4402	Apt	30022483	NP_834114.1	05.01/ Purine metabolism	adenine phosphoribosyltransferase	4.99834	18617.9	0	0	1	2	10	4	3	4	7	4	0	3	7	4	2	4	7	3	7	4	1	5	6	4	6	2	7	107	5.74714
BC4094	NudF	30022181	NP_833812.1	05.01/ Purine metabolism	ADP-ribose pyrophosphatase	4.73672	20162.5	0	0	0	0	1	0	0	0	3	0	0	0	0	0	0	0	1	1	2	0	0	2	0	0	2	0	2	14	0.694359
BC0330	PurF	30018538	NP_830169.1	05.01/ Purine metabolism	amidophosphoribosyltransferase	5.48742	51358.2	14	17	12	4	4	6	0	0	0	37	32	22	1	3	4	2	0	0	31	15	24	3	6	0	0	0	1	238	4.63412
BC0158	RpoA	30018406	NP_830037.1	05.01/ Purine metabolism	DNA-directed RNA polymerase subunit alpha	4.89416	34914.3	30	23	25	21	24	21	5	5	6	35	35	29	11	12	11	8	10	8	39	18	35	13	12	13	7	6	10	472	13.5188
BC0020	Dck		AE016877_ATCC14579_5_pos23060(at)22614	17.17/ Chromosomical proteins of unknown functions	Deoxyadenosine kinase / Deoxycytidine kinase	5.88803	14878.3	1	1	0	0	0	0	0	0	0	4	0	1	0	0	0	0	0	0	2	3	0	0	0	0	0	0	0	12	0.806545
BC0122	RpoB	30018372	NP_830003.1	05.01/ Purine metabolism	DNA-directed RNA polymerase subunit beta	5.0104	131783	25	44	33	27	0	142	0	1	0	17	43	2	0	1	25	5	0	0	7	5	13	2	10	0	0	0	0	402	3.05047
BC2306	BacF	30020438	NP_832069.1	05.01/ Purine metabolism	glycine-AMP ligase	5.21088	149118	6	13	1	50	4	45	4	1	2	1	2	0	1	0	1	2	0	0	5	0	1	1	0	0	0	0	1	141	0.945557
BC4341	-	30022422	NP_834053.1	05.01/ Purine metabolism	GTP pyrophosphokinase	5.46943	25588.1	0	0	0	0	1	0	0	0	0	0	0	0	0	1	0	0	0	0	0	0	0	0	2	0	0	0	0	4	0.156323
BC4401	-	30022482	NP_834113.1	05.01/ Purine metabolism	GTP pyrophosphokinase	7.34138	83939.7	0	0	0	3	0	0	0	0	0	0	0	0	0	0	1	1	0	0	2	0	1	0	1	0	0	0	0	9	0.10722
BC5452	GuaC	30023481	NP_835112.1	05.01/ Purine metabolism	guanosine 5'-monophosphate oxidoreductase	6.02962	36282.5	13	25	7	2	5	5	1	2	0	60	25	19	4	3	0	1	1	1	66	14	17	1	0	1	1	1	1	276	7.60698
BC4815	-	30022884	NP_834515.1	05.01/ Purine metabolism	hypoxanthine-guanine phosphoribosyltransferase	5.06954	19779.5	4	2	3	2	7	2	0	0	4	8	4	8	3	1	3	1	5	2	8	5	5	2	2	4	3	0	3	91	4.60073
BC1515	Ndk	30019663	NP_831294.1	05.01/ Purine metabolism	nucleoside diphosphate kinase	5.40487	16631.4	0	0	0	1	3	0	5	4	3	0	0	0	0	6	0	4	4	3	0	0	0	7	7	4	5	8	6	70	4.2089
BC0324	PurK	30018532	NP_830163.1	05.01/ Purine metabolism	phosphoribosylaminoimidazole carboxylase ATPase subunit	5.58915	42534.1	12	12	10	3	3	4	0	0	0	32	24	16	1	3	1	0	0	0	25	9	20	1	3	0	0	0	0	179	4.20839
BC0323	PurE	30018531	NP_830162.1	05.01/ Purine metabolism	phosphoribosylaminoimidazole carboxylase catalytic subunit	5.32865	17002.8	0	0	0	1	4	5	2	3	6	0	0	0	2	6	3	2	6	3	0	0	0	3	3	4	4	4	1	62	3.64645
BC0331	PurM	30018539	NP_830170.1	05.01/ Purine metabolism	phosphoribosylaminoimidazole synthetase	4.94293	37264.2	4	0	0	0	3	1	1	0	7	2	1	0	0	5	6	1	7	2	3	2	2	7	5	7	1	2	3	72	1.93215
BC0326	PurC	161511212	NP_830165.2	05.01/ Purine metabolism	phosphoribosylaminoimidazole-succinocarboxamide synthase	4.95468	27233.2	18	12	9	7	19	15	0	1	3	42	22	31	12	7	0	0	4	0	46	29	19	6	7	7	0	2	1	319	11.7136
BC0329	PurL	30018537	NP_830168.1	05.01/ Purine metabolism	phosphoribosylformylglycinamidine synthase II	4.86952	80227.1	23	53	21	34	15	43	5	8	0	70	74	5	0	13	26	10	0	3	84	18	58	21	36	0	0	9	4	633	7.8901
BC0328	PurQ	30018536	NP_830167.1	05.01/ Purine metabolism	phosphoribosylformylglycinamidine synthase subunit I	4.63888	25332.5	3	1	0	1	6	4	2	3	5	5	2	2	1	6	4	2	5	4	8	1	0	5	4	2	4	3	2	85	3.35538
BC0327	PurS	30018535	NP_830166.1	05.01/ Purine metabolism	phosphoribosylformylglycinamidine synthase subunit PurS	4.91001	9567.9	9	1	3	2	10	5	4	7	10	5	2	5	5	6	10	6	11	3	18	5	3	10	9	8	6	1	6	170	17.7677
BC1354	NrdA	30019504	NP_831135.1	05.01/ Purine metabolism	ribonucleotide-diphosphate reductase subunit alpha	5.1866	79661.5	11	12	12	34	0	12	19	18	0	21	15	1	1	20	34	37	0	19	25	1	18	19	34	0	0	23	30	416	5.2221
BC1355	NrdF	30019505	NP_831136.1	05.01/ Purine metabolism	ribonucleotide-diphosphate reductase subunit beta	4.69312	36993.7	0	2	3	4	0	1	7	7	10	1	2	1	2	6	8	11	20	9	7	1	3	8	9	12	14	9	15	172	4.64944
BC1569	Xpt	30019716	NP_831347.1	05.01/ Purine metabolism	xanthine phosphoribosyltransferase	5.21369	21604.5	1	0	0	0	0	0	0	0	0	2	0	0	0	0	0	0	0	0	5	0	0	0	0	0	0	0	0	8	0.370294
BC0123	RpoC	30018373	NP_830004.1	05.01/ Purine metabolism	DNA-directed RNA polymerase subunit beta'	8.62774	134266	28	72	50	32	1	108	0	0	0	23	68	1	0	0	17	5	0	0	11	15	33	0	14	0	0	0	0	478	3.56009
BC5339	RpoE	30023370	NP_835001.1	05.01/ Purine metabolism	DNA-directed RNA polymerase subunit delta	3.73386	20824.4	0	0	0	1	0	1	2	1	3	0	0	0	0	0	2	2	3	2	0	0	0	0	4	2	2	0	2	27	1.29656
BC3869	Gmk	30021959	NP_833590.1	05.01/ Purine metabolism	guanylate kinase	5.03105	23734.1	1	1	0	0	2	0	0	0	4	0	1	0	0	0	2	0	2	1	2	0	0	1	1	1	1	0	1	21	0.884803
BC5338	PyrG	30023369	NP_835000.1	05.02/ Pyrimidine metabolism	CTP synthetase	5.33755	59770.6	19	24	16	22	7	22	3	3	0	38	26	8	4	9	10	6	0	4	40	15	30	6	11	1	0	1	4	329	5.50438
BC4085	Pdp	30022172	NP_833803.1	05.02/ Pyrimidine metabolism	pyrimidine-nucleoside phosphorylase	4.75804	46240.7	3	1	0	0	0	0	9	5	4	0	0	0	1	1	3	14	12	13	2	0	0	3	7	6	13	9	25	131	2.833
BC3888	PyrC	30021977	NP_833608.1	05.02/ Pyrimidine metabolism	dihydroorotase	5.36449	46540.6	4	5	5	1	0	4	0	0	0	18	9	2	0	1	0	0	0	0	24	2	9	0	1	0	0	0	1	86	1.84785
BC3884	PyrD	30021973	NP_833604.1	05.02/ Pyrimidine metabolism	dihydroorotate dehydrogenase 1B	5.05135	32955	1	0	0	0	2	0	0	0	0	0	0	0	0	0	0	0	0	0	6	0	0	0	0	0	0	0	0	9	0.273099
BC3882	PyrE	30021971	NP_833602.1	05.02/ Pyrimidine metabolism	orotate phosphoribosyltransferase	5.66582	22700.6	0	1	0	0	0	1	0	0	1	1	1	0	0	3	1	0	0	0	8	0	0	1	1	0	0	0	0	19	0.836982
BC3883	PyrF	30021972	NP_833603.1	05.02/ Pyrimidine metabolism	orotidine 5'-phosphate decarboxylase	5.62355	26176.5	2	2	1	0	0	0	0	0	0	6	6	8	0	0	0	0	0	0	9	0	4	0	0	0	0	0	1	39	1.48988
BC3891	PyrR	30021980	NP_833611.1	05.02/ Pyrimidine metabolism	pyrimidine regulatory protein PyrR	5.35646	20396.8	4	0	0	2	4	2	1	1	2	3	1	1	4	2	2	2	3	1	5	1	1	1	2	3	2	1	4	55	2.6965
BC5315	Upp	30023346	NP_834977.1	05.02/ Pyrimidine metabolism	uracil phosphoribosyltransferase	6.223	22886.3	2	0	2	18	26	9	4	3	6	0	0	1	18	15	7	6	15	6	7	3	1	1	7	6	2	5	10	180	7.86496
BC3823	PyrH	30021913	NP_833544.1	05.02/ Pyrimidine metabolism	uridylate kinase	5.40983	25883.4	15	15	16	14	28	23	4	5	7	26	20	27	9	9	5	3	8	5	30	29	16	6	6	12	4	5	5	352	13.5995
BC4375	Udk	30022456	NP_834087.1	05.02/ Pyrimidine metabolism	uridine kinase	5.24181	24337.7	2	0	0	0	2	0	0	0	0	0	0	0	0	0	0	0	0	0	1	1	0	0	0	0	0	0	0	6	0.246531
BC0006	GyrA	30018284	NP_829915.1	05.04/ Other DNA related proteins	DNA gyrase subunit A	5.58593	92519.9	4	15	13	25	0	18	0	5	0	11	16	0	0	2	8	8	0	0	9	0	14	1	4	0	0	7	3	163	1.76178
BC0005	GyrB	30018283	NP_829914.1	05.04/ Other DNA related proteins	DNA gyrase subunit B	5.98029	72006	0	0	2	4	0	4	1	0	0	1	0	0	0	0	1	1	0	0	1	0	3	0	2	0	0	1	0	21	0.291642
BC1461	-	30019610	NP_831241.1	05.04/ Other DNA related proteins	DNA integration/recombination/invertion protein	9.53967	20730	1	0	0	7	12	3	0	0	0	1	0	1	5	6	7	1	6	2	1	1	0	2	6	4	0	5	0	71	3.42499
BC3831	TopA	30021921	NP_833552.1	05.04/ Other DNA related proteins	DNA topoisomerase I	8.03141	75752.9	0	5	1	4	0	3	0	0	0	3	2	0	0	0	0	0	0	0	2	0	4	1	1	0	0	0	0	26	0.343221
BC3596	ParC	30021697	NP_833328.1	05.04/ Other DNA related proteins	DNA topoisomerase IV subunit A	6.23348	91427.1	1	5	2	2	0	0	0	0	0	2	2	0	0	0	1	0	0	0	1	0	4	0	1	0	0	0	0	21	0.229691
BC3597	ParE	30021698	NP_833329.1	05.04/ Other DNA related proteins	DNA topoisomerase IV subunit B	5.81749	72891.4	1	1	0	2	0	0	0	0	0	0	0	0	0	0	0	0	0	0	0	0	0	0	0	0	0	0	0	4	0.0548761
BC2313	Hup2	30020445	NP_832076.1	05.04/ Other DNA related proteins	DNA-binding protein HU	9.09843	9599.06	0	0	0	0	0	0	1	2	3	0	0	0	0	0	1	1	4	1	0	0	0	0	0	0	2	1	2	18	1.87518
BC1510	Hup1	30019658	NP_831289.1	05.04/ Other DNA related proteins	DNA-binding protein HU	7.93363	12484.5	0	0	0	35	23	25	66	61	59	1	0	0	59	56	50	62	68	37	1	0	0	9	32	48	53	50	56	851	68.1643
BC3728	Hup3	30021822	NP_833453.1	05.04/ Other DNA related proteins	DNA-binding protein HU	9.09843	9723.19	0	0	0	24	19	21	38	28	44	0	0	0	21	39	34	31	51	25	1	0	0	10	24	39	36	29	22	536	55.126
BC4608	Dhh	30022683	NP_834314.1	05.04/ Other DNA related proteins	phosphoesterase, DHH family protein	4.96951	34799.6	2	0	0	0	1	0	0	0	1	4	1	1	0	0	0	0	1	0	5	1	1	0	0	1	0	0	0	19	0.545983
BC1159	YitK	161511210	NP_830945.2	05.04/ Other DNA related proteins	nucleotide-binding protein	9.1542	18418	0	0	0	5	5	3	5	6	5	0	0	0	0	7	4	5	6	5	1	0	0	3	3	4	5	3	6	81	4.39787
BC3886	CarB	30021975	NP_833606.1	05.02/ Pyrimidine metabolism	carbamoyl phosphate synthase large subunit	5.01459	118593	21	71	45	25	3	78	0	0	0	31	70	2	0	0	3	1	0	0	23	17	56	0	3	0	0	0	0	449	3.78606
BC3887	CarA	30021976	NP_833607.1	05.02/ Pyrimidine metabolism	carbamoyl phosphate synthase small subunit	5.50997	41155.8	12	7	11	5	6	5	0	1	1	17	11	14	2	1	1	1	1	0	16	12	16	2	2	2	0	0	0	146	3.5475
BC5272	-	30023304	NP_834935.1	05.02/ Pyrimidine metabolism	carbamoylphosphate synthase small subunit	5.10481	41895.2	1	1	0	0	0	0	0	0	0	2	1	1	0	0	0	0	0	0	2	0	1	0	0	0	0	0	0	9	0.214822
BC5472	-	30023494	NP_835125.1	17.17/ Chromosomical proteins of unknown functions	phosphoesterase, DHH family protein	5.55766	74150.5	0	1	3	0	0	0	0	0	0	0	1	0	0	0	0	0	0	0	0	0	1	0	0	0	0	0	0	6	0.0809165
					6/ DNA replication and reparation systems
BC3779	RecA	30021871	NP_833502.1	05.03/ DNA replication and reparation systems	recombinase A	5.24002	37218.2	40	27	26	24	21	11	27	20	21	41	24	21	30	16	23	34	59	33	43	22	27	20	31	39	30	32	53	795	21.3605
BC5475	Ssb	30023497	NP_835128.1	05.03/ DNA replication and reparation systems	single-strand DNA-binding protein	5.18548	18483	0	0	0	2	8	3	1	1	2	0	0	0	0	1	4	1	4	2	0	0	0	0	0	1	1	0	3	34	1.83952
BC3527	-	30021629	NP_833260.1	05.03/ DNA replication and reparation systems	hypothetical protein BC3527	6.56103	13220.4	0	0	0	0	0	0	0	0	7	0	0	0	0	0	0	0	0	0	0	0	0	0	0	0	1	0	0	8	0.605124
BC0187	-	30018424	NP_830055.1	05.03/ DNA replication and reparation systems	hypothetical protein BC0187	6.25224	53425.9	0	0	0	7	0	1	0	0	0	0	0	0	0	1	0	0	0	0	0	0	0	0	0	0	0	0	0	9	0.168458
BC1852	SbcC1	30019994	NP_831625.1	05.03/ DNA replication and reparation systems	exonuclease SbcC	5.28429	58834.3	0	2	2	0	0	0	0	0	0	1	0	0	0	0	0	0	0	0	0	0	2	0	0	0	0	0	0	7	0.118978
BC0340	AddB	30018548	NP_830179.1	05.03/ DNA replication and reparation systems	DNA helicase II	6.78579	85157.1	5	2	11	9	0	5	0	0	1	5	7	0	0	1	6	2	0	1	3	1	11	1	3	0	0	0	0	74	0.868982
BC0104	LeuD	30018354	NP_829985.1	05.03/ DNA replication and reparation systems	DNA integrity scanning protein DisA	6.39025	40016.4	0	0	1	3	2	1	0	1	0	0	0	0	2	0	0	0	0	0	1	0	0	0	0	1	0	0	2	14	0.349856
BC3769	MutS	30021861	NP_833492.1	05.03/ DNA replication and reparation systems	DNA mismatch repair protein	5.20603	100117	0	2	2	8	0	8	0	0	0	0	4	0	0	0	0	0	0	0	0	0	4	0	0	0	0	0	0	28	0.279672
BC3768	MutL	30021860	NP_833491.1	05.03/ DNA replication and reparation systems	DNA mismatch repair protein	5.35958	73994.3	0	0	0	1	0	0	0	0	0	0	0	0	0	0	1	0	0	0	0	0	0	0	0	0	0	0	0	2	0.0270291
BC4587	-	30022662	NP_834293.1	05.03/ DNA replication and reparation systems	DNA polymerase I	5.01689	100855	0	4	0	13	4	10	0	1	0	1	4	0	1	0	2	2	0	0	0	0	3	1	7	0	0	3	0	56	0.555254
BC1864	-	30020006	NP_831637.1	05.03/ DNA replication and reparation systems	DNA polymerase I	7.21645	91430.1	0	7	3	0	0	0	0	0	0	0	0	0	0	0	0	0	0	0	0	0	0	0	0	0	0	0	0	10	0.109373
BC0002	-	30018280	NP_829911.1	05.03/ DNA replication and reparation systems	DNA polymerase III subunit beta	5.25096	42803.5	0	0	1	3	1	0	0	0	1	0	0	0	0	1	4	1	1	3	0	0	0	2	3	0	0	3	1	25	0.584065
BC4282	Nfo	30022364	NP_833995.1	05.03/ DNA replication and reparation systems	endonuclease IV	6.10538	32918	1	1	0	1	0	0	0	0	0	0	0	0	0	1	0	0	0	0	4	0	1	0	0	0	0	0	1	10	0.303785
BC5167	UvrA	30023200	NP_834831.1	05.03/ DNA replication and reparation systems	excinuclease ABC subunit A	6.16938	106473	0	3	4	3	0	6	0	0	0	1	1	0	0	0	0	0	0	0	0	0	3	0	0	0	0	0	0	21	0.197233
BC2296	SbcC2	30020428	NP_832059.1	05.03/ DNA replication and reparation systems	exonuclease SbcC	5.39633	120291	0	0	0	1	0	4	0	0	0	0	0	0	0	0	0	0	0	0	0	0	0	0	0	0	0	0	0	5	0.0415657
BC1857	SbcD	30019999	NP_831630.1	05.03/ DNA replication and reparation systems	exonuclease SbcD	5.22811	36783.9	0	3	0	0	0	0	0	0	0	0	0	0	0	0	0	0	0	0	0	0	0	0	0	0	0	0	0	3	0.0815573
BC0341	LigA	30018549	NP_830180.1	05.03/ DNA replication and reparation systems	NAD-dependent DNA ligase LigA	5.1041	75152.6	0	3	1	11	0	6	2	3	0	1	4	0	0	2	6	6	0	2	3	0	2	4	16	0	0	7	2	81	1.07781
BC5398	Ung	30023428	NP_835059.1	05.03/ DNA replication and reparation systems	uracil-DNA glycosylase	5.9965	25935.3	0	0	0	0	1	1	0	1	2	0	0	0	0	0	0	0	1	0	0	0	0	0	0	0	1	0	2	9	0.347017
BC4487	-	30022568	NP_834199.1	05.03/ DNA replication and reparation systems	superfamily I DNA/RNA helicase	8.57018	54071.1	2	0	0	0	0	0	0	0	0	0	1	0	0	0	0	0	0	0	0	0	0	0	0	0	0	0	0	3	0.0554826
BC4552	MutS2		AE016877_ATCC14579_4_pos4496912(at)4499316	05.03/ DNA replication and reparation systems	MutS2 family protein	8	85972	0	10	1	22	0	9	2	1	0	2	2	0	0	3	8	5	0	0	2	0	1	6	4	0	0	5	1	84	0.977063
BC2556	-	30020683	NP_832314.1	05.04/ Other DNA related proteins	DNA integration/recombination/invertion protein	9.90919	42266.7	0	0	0	0	0	1	0	0	0	0	0	1	0	0	0	0	0	0	0	0	0	0	0	0	0	0	0	2	0.0473185
					7/ Amino acid biosynthesis and metabolism
					07.01/ Alanine, aspartate and glutamate metabolism
BC0344	RocA	30018552	NP_830183.1	06.01/ Alanine, aspartate and glutamate metabolism	1-pyrroline-5-carboxylate dehydrogenase	5.43365	56189.6	35	41	19	66	14	29	89	64	5	35	34	9	12	104	115	96	42	119	46	11	41	128	172	49	53	113	80	1621	28.8488
BC0190	GlmS	30018427	NP_830058.1	06.01/ Alanine, aspartate and glutamate metabolism	D-fructose-6-phosphate amidotransferase	4.98786	65780.9	27	40	33	30	12	35	11	11	0	47	42	30	17	23	22	15	0	12	47	29	52	20	28	8	4	18	18	631	9.59245
BC4623	AlD	30022698	NP_834329.1	06.01/ Alanine, aspartate and glutamate metabolism	alanine dehydrogenase	5.30463	40068.8	0	0	0	7	0	0	20	18	13	0	0	0	0	24	21	29	31	25	1	0	0	21	29	16	20	39	31	345	8.61018
BC1546	Aat	30019693	NP_831324.1	06.01/ Alanine, aspartate and glutamate metabolism	aspartate aminotransferase	5.59242	43243.3	12	14	8	11	12	8	6	4	2	15	7	11	8	18	20	14	16	20	21	8	6	15	21	17	9	19	17	339	7.83936
BC1491	GdhA	30019639	NP_831270.1	06.01/ Alanine, aspartate and glutamate metabolism	NAD-specific glutamate dehydrogenase	7.02052	41416.6	25	17	9	14	8	9	4	4	1	27	11	13	12	9	7	4	17	12	27	20	18	9	14	5	5	13	5	319	7.70223
BC0592	-	30018778	NP_830409.1	06.01/ Alanine, aspartate and glutamate metabolism	alanine dehydrogenase	5.50992	40209	0	0	0	0	1	2	0	0	0	1	0	0	0	0	0	0	0	0	5	0	1	0	0	0	1	0	0	11	0.273571
BC2204	AsnS	30020338	NP_831969.1	06.01/ Alanine, aspartate and glutamate metabolism	asparagine synthetase [glutamine-hydrolyzing]	5.73233	73405.6	7	10	11	16	2	7	2	0	0	20	15	1	0	3	8	3	0	5	20	3	15	4	13	0	0	1	5	171	2.32952
BC1746	AsnA	30019890	NP_831521.1	06.01/ Alanine, aspartate and glutamate metabolism	asparagine synthetase AsnA	5.20148	38092.2	1	0	1	0	0	0	0	0	0	1	0	0	0	1	1	0	6	2	2	0	0	5	3	1	0	1	3	28	0.735058
BC1496	-	30019644	NP_831275.1	06.01/ Alanine, aspartate and glutamate metabolism	L-asparaginase	5.26369	35428.3	4	2	2	2	3	2	1	0	2	6	5	4	1	1	2	1	2	1	8	5	5	1	2	2	0	1	3	68	1.91937
BC1432	-	30019581	NP_831212.1	06.01/ Alanine, aspartate and glutamate metabolism	proton/sodium-glutamate symport protein	8.91088	45269.7	5	0	0	0	0	0	0	0	0	0	1	6	0	0	0	0	0	0	0	0	0	0	0	0	0	0	0	12	0.265078
BC3705	GlnA		AE016877_ATCC14579_4_pos3670539(at)3669162	06.01/ Alanine, aspartate and glutamate metabolism	Glutamine synthetase, type I	4.87251	50034.2	29	24	17	18	24	16	8	7	5	76	47	30	7	12	15	17	9	7	92	26	35	22	25	12	6	6	20	612	12.2316
BC1542	Adc	30019690	NP_831321.1	06.10/ Other amino acid related proteins	aspartate alpha-decarboxylase	4.86845	13917.2	0	0	0	2	2	3	3	1	2	0	0	0	0	3	2	2	2	4	0	0	0	1	5	2	2	3	3	42	3.01786
BC2896	-	30021013	NP_832644.1	06.10/ Other amino acid related proteins	aspartate aminotransferase	5.09837	44589.3	4	2	0	8	4	5	1	0	1	3	1	2	9	6	4	2	9	5	6	5	3	7	6	7	1	6	3	110	2.46696
					07.02/ Glycine, serine and threonine metabolism
BC1238	TrpA	30019391	NP_831022.1	06.02/ Glycine, serine and threonine metabolism	tryptophan synthase subunit alpha	4.97263	28314	24	27	22	49	144	95	44	40	114	18	13	18	51	18	21	33	50	20	37	24	22	64	18	58	37	16	61	1138	40.1922
BC1237	TrpB	30019390	NP_831021.1	06.02/ Glycine, serine and threonine metabolism	tryptophan synthase subunit beta	5.73447	43602.9	29	31	24	37	52	58	35	24	55	20	17	16	21	13	15	19	22	13	28	18	13	42	24	35	17	10	45	733	16.8108
BC5316	GlyA	30023347	NP_834978.1	06.02/ Glycine, serine and threonine metabolism	serine hydroxymethyltransferase	5.70063	45230.1	27	20	24	7	13	9	4	4	6	57	34	36	6	7	8	9	8	7	50	23	41	12	8	5	6	8	11	450	9.94914
BC3799	Asd	30021890	NP_833521.1	06.02/ Glycine, serine and threonine metabolism	aspartate-semialdehyde dehydrogenase	5.44551	38080.8	10	16	6	14	18	13	13	13	8	16	11	8	21	16	16	16	12	14	23	6	11	17	14	14	10	15	19	370	9.71619
BC4226	GcvT	30022309	NP_833940.1	06.02/ Glycine, serine and threonine metabolism	glycine cleavage system aminomethyltransferase T	5.14709	40200	22	15	7	2	4	4	6	5	7	14	11	15	3	5	11	10	26	10	28	13	7	10	12	6	9	22	13	297	7.38806
BC4991	GcvP	30023031	NP_834662.1	06.02/ Glycine, serine and threonine metabolism	glycine cleavage system protein H	4.18246	13977.8	0	0	0	1	4	3	6	2	8	0	0	0	2	3	4	4	10	4	0	0	0	2	5	2	5	5	7	77	5.50872
BC4224	GcvPB	30022307	NP_833938.1	06.02/ Glycine, serine and threonine metabolism	glycine dehydrogenase subunit 2	5.42705	59369.9	22	28	4	18	6	15	6	4	0	32	24	4	3	9	8	6	0	13	37	7	18	9	18	1	1	11	6	310	5.2215
BC4225	GcvA	30022308	NP_833939.1	06.02/ Glycine, serine and threonine metabolism	glycine dehydrogenase subunit 1	5.65545	49367.1	16	15	8	4	2	6	2	2	1	16	18	7	1	8	9	9	5	8	30	8	14	9	19	5	2	9	9	242	4.90205
BC0621	Kbl	30018806	NP_830437.1	06.02/ Glycine, serine and threonine metabolism	2-amino-3-ketobutyrate coenzyme A ligase	5.50583	43036.2	1	0	0	0	0	0	2	2	0	0	0	0	0	3	4	5	11	4	4	0	0	4	7	2	2	7	7	65	1.51036
BC3249	SerC	30021358	NP_832989.1	06.02/ Glycine, serine and threonine metabolism	phosphoserine aminotransferase	5.38447	40473.6	0	0	0	2	0	0	3	0	0	0	0	0	0	3	6	2	7	5	1	0	0	5	6	4	3	3	4	54	1.3342
BC3798	LysC	30021889	NP_833520.1	06.02/ Glycine, serine and threonine metabolism	aspartate kinase I	5.70932	44188.7	5	6	6	8	7	7	5	2	3	9	7	3	1	5	4	3	1	3	9	8	6	7	8	5	5	3	3	139	3.1456
BC3248	SerA	30021357	NP_832988.1	06.02/ Glycine, serine and threonine metabolism	D-3-phosphoglycerate dehydrogenase	5.82173	43229.3	0	0	0	4	1	1	4	5	5	0	0	0	0	5	8	3	6	8	1	0	0	4	3	11	4	6	6	85	1.96626
BC5404	Hom2	30023434	NP_835065.1	06.02/ Glycine, serine and threonine metabolism	homoserine dehydrogenase	4.98607	46740.6	2	2	0	3	2	2	2	2	3	2	1	0	4	2	3	3	6	5	5	0	0	2	2	6	5	3	5	72	1.54042
BC1965	ThrC	30020104	NP_831735.1	06.02/ Glycine, serine and threonine metabolism	threonine synthase	5.33361	37413.2	0	0	0	1	0	0	1	0	0	0	0	0	2	5	10	6	7	8	2	0	0	5	9	1	2	2	4	65	1.73735
BC1966	ThrB	30020105	NP_831736.1	06.02/ Glycine, serine and threonine metabolism	homoserine kinase	5.24426	32095.7	0	0	0	1	0	1	0	0	0	0	0	0	5	5	4	2	8	6	0	0	0	2	5	1	2	2	1	45	1.40206
BC1964	Hom1	30020103	NP_831734.1	06.03/ Cysteine and methionine metabolism	homoserine dehydrogenase	5.12894	47161.4	2	0	0	5	0	0	1	0	0	7	0	0	9	5	6	3	3	7	2	0	0	4	6	2	2	3	2	69	1.46306
BC0622	Tdh	30018807	NP_830438.1	06.10/ Other amino acid related proteins	L-threonine 3-dehydrogenase	5.14796	35303.7	2	2	0	1	3	2	1	0	1	2	2	1	4	6	4	3	7	4	3	0	0	5	5	2	3	4	5	72	2.03945
					07.03/ Cysteine and methionine metabolism
BC0075	CysK	30018339	NP_829970.1	06.03/ Cysteine and methionine metabolism	cysteine synthase	5.3717	32912.3	13	15	5	15	17	9	39	40	57	2	6	2	11	14	14	21	60	26	32	10	3	27	18	22	68	55	66	667	20.266
BC4366	Cgs	30022447	NP_834078.1	06.03/ Cysteine and methionine metabolism	cystathionine beta-lyase	5.25924	41250.3	4	15	7	9	9	9	35	29	25	10	7	3	14	10	10	23	37	25	20	4	5	12	12	18	46	39	47	484	11.7332
BC4981	DcyD	30023021	NP_834652.1	06.03/ Cysteine and methionine metabolism	cysteine desulfhydrase	5.48313	45219.1	25	18	18	22	13	13	16	11	10	28	22	16	14	11	14	13	17	15	25	18	17	11	20	17	15	11	28	458	10.1285
BC5406	CysD	30023436	NP_835067.1	06.03/ Cysteine and methionine metabolism	O-acetylhomoserine aminocarboxypropyltransferase	5.22305	45469.9	6	3	1	5	0	1	5	4	1	3	0	0	3	1	3	5	3	4	2	3	3	4	11	4	3	5	9	92	2.02331
BC4003	MetE	30022091	NP_833722.1	06.03/ Cysteine and methionine metabolism	5-methyltetrahydropteroyltriglutamate--homocysteine methyltransferase	5.17679	87130.6	0	1	0	4	0	0	5	3	0	0	0	0	0	1	11	11	0	3	3	0	0	5	7	0	0	17	6	77	0.883731
BC4368	MtnN	30022449	NP_834080.1	06.03/ Cysteine and methionine metabolism	5'-methylthioadenosine/S-adenosylhomocysteine nucleosidase	4.96394	25209.8	3	5	4	3	9	2	5	4	10	6	6	3	3	2	5	6	11	4	9	2	1	5	3	6	7	5	9	138	5.47406
BC4251	YitJ	30022334	NP_833965.1	06.03/ Cysteine and methionine metabolism	bifunctional homocysteine S-methyltransferase/5,10-methylenetetrahydrofolate reductase protein	5.92734	67165	0	0	0	3	0	0	1	2	0	0	0	0	0	0	1	1	0	1	0	0	0	0	2	0	0	0	0	11	0.163776
BC4253	MetB	30022336	NP_833967.1	06.03/ Cysteine and methionine metabolism	cystathionine gamma-synthase	5.47332	40784.8	0	0	0	0	0	0	0	0	0	0	0	0	2	0	0	0	0	1	0	0	0	0	2	2	0	0	0	7	0.171632
BC1763	CysA	30019907	NP_831538.1	06.03/ Cysteine and methionine metabolism	cysteine synthase A	5.22555	32490.9	0	0	0	0	2	1	0	0	1	0	0	0	0	1	0	1	2	3	0	0	0	0	0	3	0	1	3	18	0.554002
BC4761	MetK	30022834	NP_834465.1	06.03/ Cysteine and methionine metabolism	S-adenosylmethionine synthetase	5.13896	43255.1	37	49	13	54	42	47	29	27	18	50	54	35	32	32	36	30	26	38	52	42	42	46	38	29	26	30	37	991	22.9106
BC5371	SpeE1	30023401	NP_835032.1	06.03/ Cysteine and methionine metabolism	spermidine synthase	5.054	31163.9	8	4	1	0	0	0	0	0	0	30	18	20	0	0	0	0	0	0	33	1	16	0	0	0	0	0	0	131	4.20358
BC4367	Cys	30022448	NP_834079.1	06.03/ Cysteine and methionine metabolism	cysteine synthase	5.31628	33097.2	0	0	0	0	0	0	0	3	5	0	0	0	0	0	0	0	1	1	0	0	0	0	0	0	3	3	2	18	0.543853
					07.04/ Valine, leucine and isoleucine degradation
BC4162	Ldh	30022246	NP_833877.1	06.04/ Valine, leucine and isoleucine degradation	leucine dehydrogenase	5.13308	39842.2	32	28	23	40	29	29	36	45	40	56	52	37	15	63	53	50	68	59	40	9	52	59	58	48	41	62	55	1179	29.5918
BC4158	BfmBAB	30022242	NP_833873.1	06.04/ Valine, leucine and isoleucine degradation	2-oxoisovalerate dehydrogenase beta subunit	4.866	35738.2	7	4	0	11	27	10	4	6	11	14	9	8	14	16	12	7	17	8	17	5	2	14	13	9	10	21	15	291	8.14256
BC4159	BfmBAA	30022243	NP_833874.1	06.04/ Valine, leucine and isoleucine degradation	2-oxoisovalerate dehydrogenase alpha subunit	5.3652	36760.3	1	0	0	13	11	6	5	4	4	3	0	0	7	7	4	4	10	6	10	0	0	4	13	4	4	9	9	138	3.75405
BC4042	GarR	30022129	NP_833760.1	06.04/ Valine, leucine and isoleucine degradation	3-hydroxyisobutyrate dehydrogenase	6.40508	31966.4	0	1	1	3	4	2	0	0	0	0	0	0	1	3	0	1	4	0	1	0	1	1	3	5	0	1	4	36	1.12618
BC2290	IolA	30020422	NP_832053.1	06.04/ Valine, leucine and isoleucine degradation	methylmalonate-semialdehyde dehydrogenase (acylating)	5.2966	52920.2	0	0	0	0	0	0	0	0	0	0	0	0	0	0	0	0	0	0	0	0	0	0	2	0	0	1	0	3	0.0566891
					07.05/ Valine, leucine and isoleucine biosynthesis
BC2307	-	30020439	NP_832070.1	06.05/ Valine, leucine and isoleucine biosynthesis	glycine-AMP ligase	5.60499	77481	1	5	0	14	1	7	0	0	0	0	0	0	0	0	0	0	0	0	0	0	0	0	0	0	0	0	0	28	0.361379
BC1779	IlvC2	30019921	NP_831552.1	06.05/ Valine, leucine and isoleucine biosynthesis	ketol-acid reductoisomerase	5.53512	36897.6	0	0	0	0	0	0	0	0	0	1	0	0	2	2	1	1	1	2	0	0	0	3	2	0	1	1	0	17	0.460734
BC2023	NamA	30020160	NP_831791.1	01.08/ NAD(P)H related proteins	NADPH dehydrogenase NamA	6.49995	38688.7	0	0	0	0	0	0	1	4	3	0	0	0	0	0	0	2	1	1	0	0	0	0	0	2	1	0	7	22	0.568642
BC1399	IlvC1	30019548	NP_831179.1	02.02/ Degradative enzymes	ketol-acid reductoisomerase	5.30897	36884.8	0	0	0	3	0	0	3	1	0	0	0	0	5	3	2	3	4	6	0	0	0	3	3	6	4	3	3	52	1.4098
BC1226	IlvH	30019379	NP_831010.1	17.17/ Chromosomical proteins of unknown functions	Acetyl esterase	5.80287	28096.2	0	0	0	2	2	0	0	0	2	0	0	0	2	2	1	1	7	2	2	0	0	1	4	2	3	3	3	39	1.38809
					07.06/ Lysine biosynthesis and degradation
BC3981	DapD	30022069	NP_833700.1	06.06/ Lysine biosynthesis and degradation	tetrahydrodipicolinate N-acetyltransferase	5.55582	25688.7	1	0	1	37	37	25	17	19	36	0	1	0	17	31	26	19	39	19	3	0	0	24	36	31	24	21	21	485	18.8799
BC3797	DapA	30021888	NP_833519.1	06.06/ Lysine biosynthesis and degradation	dihydrodipicolinate synthase	5.06596	31243.2	8	2	2	6	10	5	6	9	20	2	3	1	3	10	14	10	16	11	13	3	0	11	13	14	13	9	20	234	7.48962
BC1532	DapB	30019680	NP_831311.1	06.06/ Lysine biosynthesis and degradation	dihydrodipicolinate reductase	5.5845	29179	2	2	1	1	2	1	1	0	1	2	2	2	1	1	2	1	3	3	3	1	1	6	2	4	1	1	4	51	1.74783
BC4009	-	30022097	NP_833728.1	06.06/ Lysine biosynthesis and degradation	aminotransferase A	6.33545	43330.3	0	3	0	2	0	4	0	0	0	5	1	0	0	0	0	0	0	0	2	0	0	0	0	0	0	0	0	17	0.392335
BC5046	-	30023085	NP_834716.1	17.17/ Chromosomical proteins of unknown functions	lysine decarboxylase family protein	5.48906	21294.9	0	0	0	0	2	0	2	0	5	0	0	0	0	1	0	1	4	1	1	0	0	2	4	0	1	0	4	28	1.31487
					07.07/ Arginine and proline metabolism
BC1149	RocD	30019304	NP_830935.1	06.07/ Arginine and proline metabolism	ornithine--oxo-acid transaminase	5.11616	43382.3	15	23	14	43	29	21	24	19	11	24	17	10	25	37	39	35	41	45	36	10	17	30	44	33	23	42	38	745	17.1729
BC0185	RocF	30018422	NP_830053.1	06.07/ Arginine and proline metabolism	arginase	4.89273	32290.3	0	0	0	0	0	0	3	1	2	0	0	0	0	5	5	3	20	8	1	0	0	4	11	2	7	9	4	85	2.63237
BC3007	ArgD	30021122	NP_832753.1	06.07/ Arginine and proline metabolism	acetylornithine aminotransferase	5.25535	45224.1	2	0	1	0	0	0	0	0	0	0	0	3	0	0	0	0	0	0	3	3	0	0	0	0	0	0	0	12	0.265345
BC5370	SpeB	30023400	NP_835031.1	06.07/ Arginine and proline metabolism	agmatinase	4.88782	32368.4	0	0	0	0	2	0	0	0	0	0	0	0	0	0	0	0	0	0	2	0	0	0	0	0	0	0	0	4	0.123577
BC2439	PepD	30020570	NP_832201.1	06.07/ Arginine and proline metabolism	aminoacyl-histidine dipeptidase	4.84228	54544.7	1	1	0	1	0	0	1	2	0	0	0	0	0	2	1	1	0	2	3	0	0	4	5	1	0	1	1	27	0.495007
BC3962	SpeA	30022050	NP_833681.1	06.07/ Arginine and proline metabolism	arginine decarboxylase	5.55	50462.9	1	2	5	3	0	2	0	0	0	5	4	0	0	0	0	0	0	0	6	2	3	0	1	0	0	0	0	34	0.673762
BC5006	-	30023046	NP_834677.1	06.07/ Arginine and proline metabolism	Prolyne dehydrogenase	6.08631	35109.9	0	1	0	0	0	0	0	0	2	1	0	0	0	0	0	0	0	0	4	0	1	1	0	1	0	0	4	15	0.427229
BC2974	ProA		AE016877_ATCC14579_6_pos2933350(at)2932412	06.07/ Arginine and proline metabolism	Gamma-glutamyl phosphate reductase	5.34228	47855.9	8	14	7	19	7	12	10	10	7	12	12	2	11	11	10	10	10	12	19	2	10	16	16	18	11	11	18	305	6.3733
BC0218	ProC	30018455	NP_830086.1	06.07/ Arginine and proline metabolism	pyrroline-5-carboxylate reductase	5.69194	29133.1	0	0	0	0	0	0	0	0	6	0	0	0	0	0	1	2	2	1	4	0	0	4	1	3	3	1	7	35	1.20138
BC4143	ArgE	30022227	NP_833858.1	06.10/ Other amino acid related proteins	peptidase T	5.15087	39579.4	5	1	1	9	4	2	15	14	7	2	2	1	0	10	22	16	13	18	14	0	3	22	18	22	22	11	22	276	6.97333
BC4921	PepA	30022962	NP_834593.1	06.10/ Other amino acid related proteins	leucyl aminopeptidase	4.84642	53583.3	14	6	4	15	0	9	13	12	3	4	2	0	1	13	13	13	1	10	4	1	8	15	21	4	5	15	16	222	4.14308
					07.08/ Histidine metabolism
BC1409	HisA	30019558	NP_831189.1	06.08/ Histidine metabolism	1-(5-phosphoribosyl)-5-[(5-phosphoribosylamino)methylideneamino] imidazole-4-carboxamide isomerase	5.05201	25951	0	0	0	0	1	0	1	0	1	0	0	0	1	4	4	4	25	8	2	0	0	0	5	2	1	5	2	66	2.54325
BC1406	HisD	30019555	NP_831186.1	06.08/ Histidine metabolism	histidinol dehydrogenase	5.51763	47481.8	0	0	0	1	0	0	0	0	0	0	0	0	0	6	6	3	5	10	0	0	0	0	4	0	0	3	1	39	0.821367
BC1518	HisC1	30019666	NP_831297.1	06.08/ Histidine metabolism	histidinol-phosphate aminotransferase	5.01163	41593.3	8	5	1	4	4	1	4	4	7	4	2	1	1	3	6	6	10	7	6	4	4	4	5	8	3	4	13	129	3.10146
BC2940	HisC2	30021056	NP_832687.1	06.08/ Histidine metabolism	histidinol-phosphate aminotransferase	5.0927	41282	4	1	0	0	1	0	1	2	6	1	1	0	0	1	5	1	8	4	3	0	0	1	3	2	2	5	5	57	1.38075
BC1410	HisF	30019559	NP_831190.1	06.08/ Histidine metabolism	imidazole glycerol phosphate synthase subunit HisF	5.62539	26988.2	0	0	0	1	0	0	0	0	0	0	0	0	2	2	1	0	6	3	0	0	0	0	1	0	0	1	0	17	0.629905
BC1408	HisH	30019557	NP_831188.1	06.08/ Histidine metabolism	imidazole glycerol phosphate synthase subunit HisH	5.18312	23229.8	0	0	0	1	0	0	0	0	0	0	0	0	2	2	1	0	3	1	0	0	0	0	1	1	0	1	1	14	0.602673
BC1407	HisB	30019556	NP_831187.1	06.08/ Histidine metabolism	imidazoleglycerol-phosphate dehydratase	5.73861	21421.8	0	0	0	1	0	0	0	0	0	0	0	0	0	1	2	0	4	3	1	0	0	0	2	2	0	0	0	16	0.746903
BC3651	HutU	30021748	NP_833379.1	06.08/ Histidine metabolism	urocanate hydratase	5.14065	60839.6	0	0	0	0	0	0	0	0	0	0	0	0	0	2	3	1	0	4	0	0	0	2	3	0	1	6	0	22	0.361606
BC1412	HisE	30019561	NP_831192.1	06.08/ Histidine metabolism	phosphoribosyl-ATP pyrophosphatase	5.32472	12438.4	0	0	0	0	0	0	0	0	0	0	0	0	0	0	1	0	2	2	0	0	0	0	0	1	0	0	0	6	0.482377
					07.09/ Phenylalanine, tyrosine and tryptophan biosynthesis
BC2942	AroH	30021058	NP_832689.1	06.09/ Phenylalanine, tyrosine and tryptophan biosynthesis	bifunctional 3-deoxy-7-phosphoheptulonate synthase/chorismate mutase	5.72195	40024	44	37	32	56	49	46	42	53	66	56	43	45	62	50	37	49	62	60	43	30	40	43	47	42	70	61	57	1322	33.0302
BC1235	TrpC	30019388	NP_831019.1	06.09/ Phenylalanine, tyrosine and tryptophan biosynthesis	indole-3-glycerol-phosphate synthase	5.85071	28272.1	22	25	17	18	60	38	30	23	58	13	17	10	12	12	9	18	10	12	28	10	11	37	6	26	24	11	36	593	20.9747
BC2938	AroA	30021054	NP_832685.1	06.09/ Phenylalanine, tyrosine and tryptophan biosynthesis	3-phosphoshikimate 1-carboxyvinyltransferase	5.3973	45286.7	12	9	3	2	2	3	13	30	26	1	5	0	0	12	15	20	21	25	10	1	1	15	25	10	24	27	29	341	7.5298
BC1234	TrpD	30019387	NP_831018.1	06.09/ Phenylalanine, tyrosine and tryptophan biosynthesis	anthranilate phosphoribosyltransferase	5.89779	36999.6	12	6	12	16	29	25	16	14	25	7	8	10	14	6	6	13	11	8	13	12	6	21	7	22	11	6	22	358	9.67577
BC1232	TrpE	30019385	NP_831016.1	06.09/ Phenylalanine, tyrosine and tryptophan biosynthesis	anthranilate synthase component I	5.12465	54022.2	9	21	4	24	26	44	19	16	15	8	7	3	7	7	10	12	0	8	18	4	3	40	10	14	12	7	20	368	6.81201
BC1233	Trp	30019386	NP_831017.1	06.09/ Phenylalanine, tyrosine and tryptophan biosynthesis	anthranilate synthase component II	5.1316	21811.1	4	4	3	5	18	13	4	3	6	5	4	3	7	3	3	3	3	4	3	3	3	8	3	7	7	3	4	136	6.23535
BC2941	AroC2	30021057	NP_832688.1	06.09/ Phenylalanine, tyrosine and tryptophan biosynthesis	chorismate synthase	6.21272	42377.9	2	2	0	10	0	1	6	17	9	0	0	0	0	8	5	8	3	9	1	0	0	3	12	3	13	30	9	151	3.56318
BC1516	AroC1	30019664	NP_831295.1	06.09/ Phenylalanine, tyrosine and tryptophan biosynthesis	chorismate synthase	5.58378	42386.8	1	0	0	1	0	1	1	1	1	1	0	0	0	1	2	0	0	2	1	0	0	1	3	0	1	2	2	22	0.51903
BC1236	TrpF	30019389	NP_831020.1	06.09/ Phenylalanine, tyrosine and tryptophan biosynthesis	N-(5'-phosphoribosyl)anthranilate isomerase	5.57085	22541.6	0	0	0	3	36	17	3	0	11	0	0	0	9	0	0	1	2	0	0	0	0	0	0	6	1	0	1	90	3.99262
BC4427	PheA	30022508	NP_834139.1	06.09/ Phenylalanine, tyrosine and tryptophan biosynthesis	prephenate dehydratase	5.89498	31612.2	1	0	0	2	4	1	1	1	2	0	0	0	2	1	2	2	2	2	2	0	0	2	2	3	1	2	2	37	1.17043
BC4331	AroE	30022412	NP_834043.1	06.09/ Phenylalanine, tyrosine and tryptophan biosynthesis	shikimate 5-dehydrogenase	5.80588	30284.8	0	0	0	0	1	0	0	0	0	4	1	1	1	0	0	0	0	0	3	0	0	0	0	1	0	0	0	12	0.396239
BC1517	AroB	30019665	NP_831296.1	06.09/ Phenylalanine, tyrosine and tryptophan biosynthesis	3-dehydroquinate synthase	5.78503	39948.6	0	0	0	2	2	3	0	0	0	2	1	0	2	0	0	1	0	0	1	0	2	0	0	1	0	0	1	18	0.450579
BC2939	-	30021055	NP_832686.1	06.09/ Phenylalanine, tyrosine and tryptophan biosynthesis	prephenate dehydrogenase	5.60315	40994.2	4	2	0	9	8	2	1	9	10	9	1	3	9	5	3	5	8	8	3	1	0	3	5	4	4	7	4	127	3.098
BC2757	KynA	30020878	NP_832509.1	06.10/ Other amino acid related proteins	tryptophan 2,3-dioxygenase	6.18568	33113	0	0	2	3	0	0	0	0	3	0	0	0	0	0	0	1	0	1	1	0	0	0	1	3	1	0	2	18	0.543592
				06.10/ Other amino acid related proteins	07.10/ Other amino acid related proteins
BC3176	AmaA	30021286	NP_832917.1	02.02/ Degradative enzymes	N-acyl-L-amino acid amidohydrolase	5.52428	42932.2	0	1	0	0	0	0	1	1	0	0	0	0	0	0	0	1	0	0	0	0	0	0	0	0	3	3	1	11	0.256218
BC4674	-	30022749	NP_834380.1	06.10/ Other amino acid related proteins	bifunctional 3-deoxy-7-phosphoheptulonate synthase/chorismate mutase	5.44648	39691.6	0	0	0	1	0	0	0	0	0	1	0	0	0	0	0	0	0	0	2	0	0	0	1	1	0	0	0	6	0.151165
BC1372	DltA	30019522	NP_831153.1	06.10/ Other amino acid related proteins	D-alanine--D-alanyl carrier protein ligase	5.17219	56457.5	0	0	0	0	0	0	2	2	0	0	0	0	0	7	6	8	0	8	0	0	0	4	10	0	0	5	3	55	0.974184
BC1541	PanC	30019689	NP_831320.1	06.10/ Other amino acid related proteins	pantoate--beta-alanine ligase	5.13155	31870.5	3	0	0	0	0	0	0	0	1	0	0	0	0	0	0	0	0	0	0	0	0	0	0	1	0	0	0	5	0.156885
BC4400	Dtd	30022481	NP_834112.1	06.10/ Other amino acid related proteins	D-tyrosyl-tRNA deacylase	5.21978	16330.3	0	0	0	0	0	0	1	0	0	0	0	0	0	0	0	0	0	0	0	0	0	0	0	0	0	0	1	2	0.122472
BC3974	Def2	30022062	NP_833693.1	17.17/ Chromosomical proteins of unknown functions	peptide deformylase	5.25484	20461.5	0	0	0	0	1	0	3	4	5	0	0	0	0	3	5	2	7	3	0	0	0	2	5	3	5	5	3	56	2.73685
					07.11/ Amino acid storage
BC1313	PhaP	30019464	NP_831095.1	06.11/ Amino acid storage	PhaP protein	5.07905	20327.3	6	0	1	4	7	1	9	7	11	2	0	0	4	6	1	5	14	9	6	2	0	6	7	9	17	7	9	150	7.37925
					07.12/ Amino sugar and nucleotide sugar metabolism
BC0188	GlmM	30018425	NP_830056.1	06.12/ Amino sugar and nucleotide sugar metabolism	phosphoglucosamine mutase	4.87474	48401.5	15	8	4	11	12	9	30	23	12	10	7	3	10	28	45	44	31	42	15	8	4	35	60	23	28	32	47	596	12.3137
BC0054	GlmU	30018320	NP_829951.1	06.12/ Amino sugar and nucleotide sugar metabolism	glucosamine-1-phosphate acetyltransferase	5.44551	49399.2	0	0	0	0	1	1	0	0	0	1	0	0	0	1	0	0	0	0	2	0	0	0	5	0	0	0	0	11	0.222676
BC5288	MurA	30023320	NP_834951.1	06.12/ Amino sugar and nucleotide sugar metabolism	UDP-N-acetylglucosamine 1-carboxyvinyltransferase	5.63934	46772.4	18	27	24	28	26	29	3	1	0	53	44	21	24	13	12	6	9	10	49	23	41	22	21	14	2	8	6	534	11.417
BC5201	MnaA	30023234	NP_834865.1	06.12/ Amino sugar and nucleotide sugar metabolism	UDP-N-acetylglucosamine 2-epimerase	5.4954	41604.5	0	0	0	9	6	6	2	4	1	2	0	0	7	6	6	8	9	9	4	0	0	8	5	5	8	6	11	122	2.93238
					8/ Translation ribosomal structure and biogenesis
					08.01/ Ribosome components
BC0120	RplL	30018370	NP_830001.1	07.01/ Ribosome components	50S ribosomal protein L7/L12	4.71372	12509.8	9	3	4	77	39	38	67	54	71	2	9	1	56	69	72	46	81	67	35	3	1	44	82	111	115	50	51	1257	100.482
BC0135	RpsS	30018384	NP_830015.1	07.01/ Ribosome components	SSU ribosomal protein S19P	9.99175	10621.6	0	0	0	52	6	36	48	62	74	5	0	3	32	60	67	63	58	43	2	0	0	1	52	60	46	52	41	863	81.2496
BC0136	RplV	30018385	NP_830016.1	07.01/ Ribosome components	50S ribosomal protein L22	10.5978	13117.2	4	2	12	74	63	44	50	46	41	6	7	9	48	83	63	61	50	38	17	3	6	24	72	79	39	62	48	1051	80.1237
BC0157	RpsK	30018405	NP_830036.1	07.01/ Ribosome components	30S ribosomal protein S11	11.5299	13744.4	11	7	34	50	59	44	39	34	50	21	21	29	54	58	41	41	45	32	22	27	24	17	42	58	31	42	34	967	70.356
BC3825	RpsB	30021915	NP_833546.1	07.01/ Ribosome components	30S ribosomal protein S2	9.14162	26546.2	87	68	80	83	110	83	34	28	56	104	95	116	83	65	46	41	59	37	90	109	81	37	61	58	37	41	42	1831	68.9742
BC0130	RpsJ	30018379	NP_830010.1	07.01/ Ribosome components	30S ribosomal protein S10	9.64211	11676.4	5	7	18	42	40	36	37	35	60	9	10	11	37	51	41	35	44	29	16	6	11	22	54	44	38	33	30	801	68.6001
BC0156	RpsM	30018404	NP_830035.1	07.01/ Ribosome components	30S ribosomal protein S13	11.1687	13810.7	11	3	21	52	61	33	38	31	47	11	8	22	51	55	47	37	59	27	51	8	8	36	48	68	20	36	29	918	66.4702
BC5476	RpsF	30023498	NP_835129.1	07.01/ Ribosome components	30S ribosomal protein S6	5.51866	11291.9	10	4	8	29	43	16	37	39	44	7	5	6	33	43	43	28	42	30	24	3	4	44	33	36	43	29	31	714	63.231
BC0145	RpsH	30018394	NP_830025.1	07.01/ Ribosome components	30S ribosomal protein S8	9.65167	14873.1	7	3	13	54	67	47	42	29	54	8	7	13	40	61	49	40	48	34	20	4	6	39	51	57	35	36	42	906	60.9155
BC0159	RplQ	30018407	NP_830038.1	07.01/ Ribosome components	50S ribosomal protein L17	10.4835	13441.3	4	2	17	37	45	50	38	32	70	11	10	12	35	50	44	33	30	31	16	3	9	24	48	44	39	28	28	790	58.7742
BC3842	RpsP	30021932	NP_833563.1	07.01/ Ribosome components	30S ribosomal protein S16	10.1323	10111.4	0	0	2	33	8	24	34	34	46	2	1	1	20	44	40	33	34	32	3	0	1	2	40	39	29	30	23	555	54.8886
BC3806	RpsO	30021897	NP_833528.1	07.01/ Ribosome components	30S ribosomal protein S15	10.6373	10553.7	0	0	3	31	23	26	35	30	58	1	0	0	27	35	28	29	33	28	6	0	0	7	41	39	32	27	26	565	53.5356
BC0126	RpsG	30018376	NP_830007.1	07.01/ Ribosome components	30S ribosomal protein S7	10.0303	17899.4	1	1	12	74	42	60	47	41	57	7	5	10	45	68	66	44	54	37	14	2	5	8	60	60	36	39	44	939	52.4598
BC4436	RpmA	30022517	NP_834148.1	07.01/ Ribosome components	50S ribosomal protein L27	10.4239	10498.6	0	0	4	27	7	23	32	31	44	2	0	2	20	37	33	32	33	31	2	0	0	4	31	35	30	34	22	516	49.1495
BC0143	RplE	30018392	NP_830023.1	07.01/ Ribosome components	50S ribosomal protein L5	9.69471	20152.8	9	8	9	82	70	49	31	29	58	12	8	8	39	54	49	34	50	39	18	4	9	33	45	82	58	42	33	962	47.7353
BC0141	RplN	30018390	NP_830021.1	07.01/ Ribosome components	50S ribosomal protein L14	10.109	13112.2	1	10	8	33	40	42	28	30	43	9	7	3	30	32	36	26	34	25	15	1	2	25	28	41	29	24	20	622	47.4366
BC4655	rpsD	30022730	NP_834361.1	07.01/ Ribosome components	30S ribosomal protein S4	9.90756	22971	17	7	15	71	86	45	32	30	57	14	17	27	47	65	50	38	56	36	57	6	7	45	44	79	30	38	40	1056	45.971
BC0137	RpsC	30018386	NP_830017.1	07.01/ Ribosome components	30S ribosomal protein S3	9.98725	24279.2	65	24	20	50	65	38	29	20	37	53	48	63	38	48	34	32	38	16	114	40	26	45	39	52	16	28	29	1107	45.5946
BC0142	RplX	30018391	NP_830022.1	07.01/ Ribosome components	50S ribosomal protein L24	10.0934	11221.3	0	0	0	28	10	25	24	24	37	1	0	3	23	39	34	29	30	19	0	1	0	6	28	40	25	26	21	473	42.1518
BC0118	RplA	161511215	NP_829999.2	07.01/ Ribosome components	50S ribosomal protein L1	9.50358	24468	26	12	22	56	63	45	38	38	49	23	26	22	39	68	51	44	44	36	41	3	22	42	58	60	24	37	40	1029	42.0549
BC4438	RplU	30022519	NP_834150.1	07.01/ Ribosome components	50S ribosomal protein L21	9.72982	11184.2	13	10	5	18	23	13	14	15	19	17	13	15	19	27	22	17	15	10	35	5	6	35	20	31	9	15	13	454	40.593
BC5075	RplK2	30023112	NP_834743.1	07.01/ Ribosome components	50S ribosomal protein L11	9.48789	15068	1	0	4	33	23	35	27	34	43	0	0	0	22	44	41	28	33	35	1	0	1	15	50	38	34	31	23	596	39.5541
BC0164	RplM	30018412	NP_830043.1	07.01/ Ribosome components	50S ribosomal protein L13	9.85526	16417.7	3	4	11	37	34	36	26	28	32	6	4	9	27	40	41	26	30	27	12	6	6	8	36	33	17	25	24	588	35.8151
BC0146	RplF	30018395	NP_830026.1	07.01/ Ribosome components	50S ribosomal protein L6	9.39429	19503.5	15	16	18	32	44	33	27	24	40	14	17	10	25	39	31	25	26	25	22	11	10	34	38	31	27	24	24	682	34.9681
BC0119	RplJ	30018369	NP_830000.1	07.01/ Ribosome components	50S ribosomal protein L10	5.37906	18043.6	11	3	0	31	32	12	28	30	39	7	6	13	25	45	31	28	48	22	37	3	0	34	30	37	22	21	31	626	34.6937
BC0149	RpmD	30018398	NP_830029.1	07.01/ Ribosome components	50S ribosomal protein L30	9.86983	6551.7	0	0	0	12	0	9	11	24	45	0	0	0	0	5	1	16	20	5	0	0	0	0	26	3	9	10	9	205	31.2896
BC5331	RpmE2	161511196	NP_834993.2	07.01/ Ribosome components	50S ribosomal protein L31 type B	9.22239	9178.58	0	0	0	16	2	4	12	18	27	0	0	0	10	19	18	21	22	13	0	0	0	0	21	19	12	10	12	256	27.891
BC0131	RplC	30018380	NP_830011.1	07.01/ Ribosome components	50S ribosomal protein L3	9.99016	22692.2	2	1	4	46	48	13	20	13	34	3	1	7	27	42	26	14	35	17	17	2	1	14	71	59	12	22	18	569	25.0747
BC0150	RrplO	30018399	NP_830030.1	07.01/ Ribosome components	50S ribosomal protein L15	10.4003	15468.4	2	2	6	32	23	17	14	14	26	4	2	6	15	32	24	15	18	13	5	3	3	4	28	32	12	12	11	375	24.243
BC0165	RpsI	30018413	NP_830044.1	07.01/ Ribosome components	30S ribosomal protein S9	10.8277	14481.9	0	0	7	20	12	17	16	7	23	4	1	6	15	23	19	15	22	14	3	1	1	1	28	26	11	16	12	320	22.0965
BC4320	RpsT	30022401	NP_834032.1	07.01/ Ribosome components	30S ribosomal protein S20	10.6655	9336.12	0	0	3	9	3	7	13	17	19	0	0	1	5	15	12	13	12	14	1	0	0	1	13	10	10	11	11	200	21.4222
BC1498	RrpsA	30019646	NP_831277.1	07.01/ Ribosome components	30S ribosomal protein S1	4.97027	42140.4	33	20	10	37	16	17	32	26	16	2	10	0	3	26	28	44	26	30	26	8	6	40	39	36	18	23	58	630	14.95
BC0148	RpsE	30018397	NP_830028.1	07.01/ Ribosome components	30S ribosomal protein S5	9.78672	17649.7	31	25	22	52	68	59	38	35	52	38	22	33	61	55	37	30	37	29	57	23	27	54	54	55	32	41	31	1098	62.2107
BC3838	RplS	30021928	NP_833559.1	07.01/ Ribosome components	50S ribosomal protein L19	11.4164	13158.6	34	24	18	32	51	26	18	17	27	47	42	30	26	37	28	23	24	11	65	32	23	42	25	37	7	18	22	786	59.733
BC5471	RplI	30023493	NP_835124.1	07.01/ Ribosome components	50S ribosomal protein L9	9.5432	16373.8	0	0	1	37	11	19	49	41	48	0	0	0	28	44	44	32	59	32	1	0	0	6	46	47	45	41	46	677	41.3465
BC4573	RplT	30022648	NP_834279.1	07.01/ Ribosome components	50S ribosomal protein L20	11.2581	13603.4	2	1	6	41	25	33	21	15	37	8	5	5	38	47	34	26	24	20	8	5	2	7	32	49	17	28	15	551	40.5045
BC0133	RplW	30018382	NP_830013.1	07.01/ Ribosome components	50S ribosomal protein L23	9.99067	11107	6	2	6	27	36	12	16	16	25	6	4	9	23	29	20	17	26	10	20	0	4	13	19	35	22	19	12	434	39.0745
BC0132	RplD	30018381	NP_830012.1	07.01/ Ribosome components	50S ribosomal protein L4	9.9485	22516.3	36	27	29	40	35	32	8	8	34	48	42	47	23	25	23	15	21	12	91	18	29	28	41	41	12	12	16	793	35.219
BC5474	RpsR	30023496	NP_835127.1	07.01/ Ribosome components	30S ribosomal protein S18	11.4099	8807.96	0	0	1	16	13	8	14	13	24	2	1	0	12	20	14	21	20	16	6	2	1	4	21	21	19	20	18	307	34.8548
BC4574	RpmI	30022649	NP_834280.1	07.01/ Ribosome components	50S ribosomal protein L35	11.9199	7491.24	0	0	3	10	0	14	11	14	30	0	0	0	21	10	11	12	18	15	0	0	0	0	20	16	13	9	12	239	31.9039
BC0125	RpsL	30018375	NP_830006.1	07.01/ Ribosome components	30S ribosomal protein S12	11.2594	15490.6	3	6	9	28	20	31	21	26	27	9	6	8	42	27	28	24	31	16	6	9	7	6	22	29	14	19	20	494	31.8904
BC0144	RpsZ	30018393	NP_830024.1	07.01/ Ribosome components	30S ribosomal protein S14	10.3957	7290.9	0	0	0	2	3	10	0	2	11	0	0	0	2	3	2	2	4	0	0	0	0	0	3	3	0	0	2	49	6.7207
BC0140	RpsQ	30018389	NP_830020.1	07.01/ Ribosome components	30S ribosomal protein S17	9.73279	10198.5	0	0	0	4	9	3	3	3	6	0	0	0	3	3	2	4	7	1	4	0	0	4	3	6	1	3	4	73	7.15793
BC0138	RplP	30018387	NP_830018.1	07.01/ Ribosome components	50S ribosomal protein L16	10.5151	16161.6	0	0	9	15	14	1	3	0	8	0	1	3	10	11	7	4	7	0	9	4	1	0	11	10	0	5	3	136	8.41501
BC0147	RplR	30018396	NP_830027.1	07.01/ Ribosome components	50S ribosomal protein L18	10.1075	13098.1	0	0	0	20	17	14	15	15	19	0	0	0	13	19	19	12	13	10	1	0	0	13	14	30	11	13	8	276	21.0718
BC0134	RplB	30018383	NP_830014.1	07.01/ Ribosome components	50S ribosomal protein L2	10.7203	30260.4	0	2	22	72	26	66	33	22	30	6	6	8	40	57	56	35	34	30	13	0	0	0	72	35	21	36	30	752	24.851
BC0139	RpmC	30018388	NP_830019.1	07.01/ Ribosome components	50S ribosomal protein L29P	10.1375	7349.11	0	0	0	3	0	1	3	2	6	0	0	0	3	5	0	4	4	3	0	0	0	0	5	3	4	3	2	51	6.93962
BC4307	RpsU	30022388	NP_834019.1	07.01/ Ribosome components	SSU ribosomal protein S21P	11.1104	5271.99	0	0	1	0	0	5	0	0	2	0	0	0	0	0	0	0	0	0	0	0	0	0	0	0	0	0	0	8	1.51745
					08.02/ Other ribosome related proteins
BC5190	-	30023223	NP_834854.1	07.02/ Other ribosome related proteins	sigma (54) modulation protein / SSU ribosomal protein S30P	5.62641	21065.1	3	1	1	17	17	9	20	17	38	2	2	0	4	30	31	24	61	32	15	0	0	36	44	44	36	37	29	550	26.1095
BC3822	Frr	30021912	NP_833543.1	07.02/ Other ribosome related proteins	ribosome recycling factor	5.79034	20634	0	0	0	3	8	4	10	4	7	0	0	0	1	9	9	9	10	4	1	0	0	3	11	9	4	4	8	118	5.71872
BC0046	KsgA	30018312	NP_829943.1	07.02/ Other ribosome related proteins	dimethyladenosine transferase	5.81744	32774.5	2	2	0	4	2	4	3	1	3	2	0	1	4	0	0	0	3	0	4	2	1	2	1	3	1	0	1	46	1.40353
BC1504	EngA	30019652	NP_831283.1	07.02/ Other ribosome related proteins	GTP-binding protein EngA	5.45905	48588.3	10	3	1	7	3	9	3	2	0	9	4	2	1	6	4	5	1	7	6	2	4	5	9	2	0	5	5	115	2.36682
BC4297	Era	30022378	NP_834009.1	07.02/ Other ribosome related proteins	GTP-binding protein Era	9.08294	34326.5	4	0	7	5	2	0	0	0	3	2	1	3	2	4	1	0	2	1	4	1	2	0	1	3	0	1	1	50	1.4566
BC5329	PrfA	30023360	NP_834991.1	07.02/ Other ribosome related proteins	peptide chain release factor 1	5.0632	40617.6	3	3	0	2	3	2	3	2	1	6	5	4	2	4	4	3	4	3	4	2	2	2	3	2	0	3	2	74	1.82187
BC3836	RbgA	30021926	NP_833557.1	07.02/ Other ribosome related proteins	ribosomal biogenesis GTPase	8.97621	33354.8	0	0	0	2	1	1	0	0	1	0	0	0	0	1	1	0	3	1	2	0	0	0	2	0	1	1	2	19	0.569632
BC3892	Tru	30021981	NP_833612.1	07.02/ Other ribosome related proteins	ribosomal large subunit pseudouridine synthase D	6.11903	33892.4	0	0	0	1	0	1	0	1	0	0	0	0	1	2	0	0	0	0	1	0	0	0	0	1	0	0	0	8	0.236041
BC4093	RimI4	30022180	NP_833811.1	07.02/ Other ribosome related proteins	ribosomal-protein-serine acetyltransferase	4.88307	20823.6	2	0	0	0	0	0	2	1	1	0	0	0	0	2	3	0	5	1	4	1	0	1	0	0	3	4	3	33	1.58474
BC3809	RbfA	30021900	NP_833531.1	07.02/ Other ribosome related proteins	ribosome-binding factor A	9.18527	13474.3	0	0	0	2	2	0	2	1	1	0	0	0	0	1	3	1	2	0	0	0	0	0	1	1	1	0	2	20	1.48431
BC3918	RsmH	30022007	NP_833638.1	07.02/ Other ribosome related proteins	S-adenosyl-methyltransferase MraW	5.81611	34907.2	4	0	1	5	5	0	0	1	6	4	0	0	0	4	2	2	6	0	6	0	0	2	4	5	0	3	4	64	1.83343
BC3863	RsmB	30021953	NP_833584.1	07.02/ Other ribosome related proteins	sun protein	5.92064	49909.4	0	0	1	0	0	1	0	0	0	0	1	0	1	0	0	0	0	0	2	0	4	0	0	0	0	0	0	10	0.200363
BC4309	RsmE	30022390	NP_834021.1	07.02/ Other ribosome related proteins	Ribosomal RNA small subunit methyltransferase E	7.00299	27244	1	0	0	0	0	0	0	0	0	0	0	0	0	0	0	0	0	0	1	0	0	0	0	1	0	0	0	3	0.110116
BC4300	YbeY	30022381	NP_834012.1	07.02/ Other ribosome related proteins	Endoribonuclease YbeY	4.33463	18057.7	0	0	0	0	1	1	2	2	1	0	0	0	0	2	2	1	1	3	0	0	0	3	3	3	4	1	2	32	1.7721
BC4327	RsfS	30022408	NP_834039.1	07.05/ Translation apparatus	iojap superfamily protein	4.79377	13537.7	0	0	0	2	2	1	3	2	3	0	0	0	2	4	2	2	3	4	3	0	0	3	3	4	3	0	3	49	3.61951
BC0114	SigH	30018364	NP_829995.1	09.02/ Transcriptional regulators	RNA polymerase factor sigma-70	5.13819	25388.1	0	0	0	0	2	0	0	0	0	0	0	0	0	0	0	0	0	0	0	0	0	0	0	0	0	0	0	2	0.078777
BC4476	EngB	30022557	NP_834188.1	11/ Cell Division Related Proteins	GTPase EngB	9.37952	22356.9	1	0	0	1	1	0	0	0	0	1	0	2	1	0	0	0	0	0	3	0	0	0	0	1	0	0	0	11	0.492018
					08.03/ Aminoacyl-tRNA biosynthesis and modification
BC5062	TyrS	30023099	NP_834730.1	07.03/ Aminoacyl-tRNA biosynthesis and modification	tyrosyl-tRNA synthetase	5.26261	47527.2	16	9	6	8	4	4	16	43	23	3	7	0	4	18	26	36	35	51	26	5	4	28	35	14	43	54	52	570	11.9931
BC0108	GltX	30018358	NP_829989.1	07.03/ Aminoacyl-tRNA biosynthesis and modification	glutamyl-tRNA synthetase	5.24615	56910	11	12	11	11	3	2	11	12	1	17	18	8	5	16	14	15	4	15	20	5	9	14	25	7	10	13	17	306	5.37692
BC0043	MetS	30018309	NP_829940.1	07.03/ Aminoacyl-tRNA biosynthesis and modification	methionyl-tRNA synthetase	5.31475	75155.5	2	1	10	21	0	2	2	2	0	6	7	0	0	6	9	8	0	1	10	0	12	3	11	0	0	4	5	122	1.6233
BC4465	ValS	30022546	NP_834177.1	07.03/ Aminoacyl-tRNA biosynthesis and modification	valyl-tRNA synthetase	5.17014	101639	0	4	11	3	0	1	0	0	1	0	7	0	1	0	14	13	0	0	5	0	14	3	17	0	0	2	1	97	0.954358
BC4383	AlaS	30022464	NP_834095.1	07.03/ Aminoacyl-tRNA biosynthesis and modification	alanyl-tRNA synthetase	5.00698	97398.3	5	23	17	21	0	15	0	5	0	14	27	3	0	4	21	16	0	0	17	2	29	4	20	0	0	7	5	255	2.61812
BC5364	ArgS	30023394	NP_835025.1	07.03/ Aminoacyl-tRNA biosynthesis and modification	arginyl-tRNA synthetase	5.27478	62462.6	11	10	8	12	0	6	5	5	0	19	7	7	1	6	7	8	0	4	20	11	11	4	7	0	0	5	7	181	2.89774
BC4559	AsnC	30022634	NP_834265.1	07.03/ Aminoacyl-tRNA biosynthesis and modification	asparaginyl-tRNA synthetase	5.0858	53006.6	12	6	7	18	9	4	14	10	3	4	7	3	3	17	22	22	18	23	21	6	5	26	27	17	3	18	23	348	6.56522
BC0351	GatA	30018559	NP_830190.1	07.03/ Aminoacyl-tRNA biosynthesis and modification	aspartyl/glutamyl-tRNA amidotransferase subunit A	5.10936	52270.4	8	3	2	19	16	5	8	8	3	6	4	1	7	11	14	13	11	8	18	4	2	12	26	12	4	8	14	247	4.72542
BC0352	GatB	30018560	NP_830191.1	07.03/ Aminoacyl-tRNA biosynthesis and modification	aspartyl/glutamyl-tRNA amidotransferase subunit B	5.13824	53204.4	10	7	5	13	5	8	19	18	1	4	6	1	1	21	33	28	5	28	10	2	4	26	34	8	4	20	26	347	6.52202
BC4397	AspS	30022478	NP_834109.1	07.03/ Aminoacyl-tRNA biosynthesis and modification	aspartyl-tRNA synthetase	4.8708	66270.7	13	13	18	22	2	10	7	9	1	13	16	6	3	11	17	14	0	6	21	12	17	15	18	0	0	5	11	280	4.2251
BC2169	AspC	30020303	NP_831934.1	07.03/ Aminoacyl-tRNA biosynthesis and modification	aspartyl-tRNA synthetase	6.66291	49444	2	2	0	1	0	2	0	0	0	2	0	0	1	1	0	0	0	2	2	1	1	2	0	0	0	1	0	20	0.404498
BC4306	Yqey	30022387	NP_834018.1	06.01/ Alanine, aspartate and glutamate metabolism	GatB/Yqey domain-containing protein	7.84417	16469.9	0	0	0	0	0	0	1	1	8	0	0	0	0	0	3	0	1	4	0	0	0	0	0	1	13	1	0	33	2.00365
BC0110	CysS	30018360	NP_829991.1	07.03/ Aminoacyl-tRNA biosynthesis and modification	cysteinyl-tRNA synthetase	5.15557	54002	0	0	0	4	0	1	3	1	0	2	0	0	1	2	0	1	1	1	1	0	0	5	5	0	3	4	3	38	0.703678
BC4398	HisS	30022479	NP_834110.1	07.03/ Aminoacyl-tRNA biosynthesis and modification	histidyl-tRNA synthetase	5.18195	47732.2	3	5	0	4	2	1	1	1	1	1	2	2	0	3	5	3	1	2	3	1	0	3	5	3	2	2	5	61	1.27796
BC3895	IleS1	30021984	NP_833615.1	07.03/ Aminoacyl-tRNA biosynthesis and modification	isoleucyl-tRNA synthetase	5.18665	104496	4	8	9	23	0	18	0	0	0	4	16	0	0	0	15	10	0	0	12	0	23	1	18	0	0	1	1	163	1.55987
BC4737	LeuS	30022810	NP_834441.1	07.03/ Aminoacyl-tRNA biosynthesis and modification	leucyl-tRNA synthetase	4.94604	91295.5	0	1	3	4	0	4	1	2	0	4	7	0	0	2	9	8	0	0	3	0	5	7	12	0	0	4	1	77	0.843415
BC0084	LysS	30018348	NP_829979.1	07.03/ Aminoacyl-tRNA biosynthesis and modification	lysyl-tRNA synthetase	5.2439	57603.1	13	13	19	19	10	9	15	13	4	9	7	4	8	15	11	17	2	16	17	4	14	17	25	12	9	16	22	340	5.90246
BC4561	PheS	30022636	NP_834267.1	07.03/ Aminoacyl-tRNA biosynthesis and modification	phenylalanyl-tRNA synthetase subunit alpha	5.61966	38950.6	4	2	1	3	1	1	0	0	0	5	4	5	2	0	2	0	3	2	10	0	3	0	2	4	1	0	2	57	1.46339
BC4560	PheT	30022635	NP_834266.1	07.03/ Aminoacyl-tRNA biosynthesis and modification	phenylalanyl-tRNA synthetase subunit beta	5.09515	88383.6	3	20	7	19	0	10	0	2	0	16	23	0	0	3	13	7	0	1	22	0	22	5	10	0	0	4	2	189	2.13841
BC3817	ProS	30021908	NP_833539.1	07.03/ Aminoacyl-tRNA biosynthesis and modification	prolyl-tRNA synthetase	5.04628	63149.9	2	2	3	3	0	3	0	1	0	4	4	0	0	3	4	6	0	2	10	1	5	3	11	0	0	2	3	72	1.14014
BC0439	ProS2	30018647	NP_830278.1	07.03/ Aminoacyl-tRNA biosynthesis and modification	prolyl-tRNA synthetase	5.72778	54711.4	3	0	0	1	1	0	0	0	0	4	0	1	0	0	0	0	0	0	4	0	1	1	0	0	0	0	1	17	0.310721
BC4411	Tgt	30022492	NP_834123.1	07.03/ Aminoacyl-tRNA biosynthesis and modification	queuine tRNA-ribosyltransferase	6.61005	43215.4	1	2	0	4	4	2	2	2	2	3	0	0	2	1	1	1	2	2	3	2	0	2	3	3	1	1	5	51	1.18014
BC0017	SerS	30018290	NP_829921.1	07.03/ Aminoacyl-tRNA biosynthesis and modification	seryl-tRNA synthetase	5.20761	48759.8	9	10	0	10	15	8	1	0	1	14	5	8	7	4	4	1	0	4	14	9	7	9	12	3	3	5	4	167	3.42495
BC4576	ThrS	30022651	NP_834282.1	07.03/ Aminoacyl-tRNA biosynthesis and modification	threonyl-tRNA synthetase	5.36617	74082	11	6	5	16	0	6	2	3	0	9	9	4	0	9	5	7	0	5	13	3	6	7	9	0	0	2	4	141	1.9033
BC3830	trmFO	30021920	NP_833551.1	07.03/ Aminoacyl-tRNA biosynthesis and modification	tRNA (uracil-5-)-methyltransferase Gid	5.50925	47991.4	0	0	0	1	0	1	0	0	0	0	0	0	0	0	0	0	0	0	2	0	0	1	2	0	0	0	0	7	0.145859
BC3772	MiaB	30021864	NP_833495.1	07.03/ Aminoacyl-tRNA biosynthesis and modification	tRNA 2-methylthioadenosine synthase	6.09827	58291.7	1	1	4	0	0	0	0	0	0	4	7	0	0	0	0	0	0	0	5	0	3	0	0	0	0	0	0	25	0.428878
BC5486	TrmE	30023508	NP_835139.1	07.03/ Aminoacyl-tRNA biosynthesis and modification	tRNA modification GTPase TrmE	4.67354	50551.3	5	1	0	0	0	0	0	0	0	1	0	2	1	0	0	0	1	0	5	5	2	1	2	1	0	1	2	30	0.593456
BC5485	GidA	30023507	NP_835138.1	07.03/ Aminoacyl-tRNA biosynthesis and modification	tRNA uridine 5-carboxymethylaminomethyl modification enzyme GidA	5.96925	70261.2	9	19	3	17	0	6	3	3	0	12	17	4	0	8	6	6	0	5	16	4	17	3	16	0	0	4	5	183	2.60457
BC4657	TyrS1	30022732	NP_834363.1	07.03/ Aminoacyl-tRNA biosynthesis and modification	tyrosyl-tRNA synthetase	5.0537	47135.9	6	4	7	5	2	3	3	6	4	7	11	4	1	4	5	3	3	9	8	2	8	5	4	6	6	4	9	139	2.94892
BC0350	GatC	30018558	NP_830189.1	07.03/ Aminoacyl-tRNA biosynthesis and modification	aspartyl/glutamyl-tRNA amidotransferase subunit C	5.3238	10859.7	0	0	0	0	0	0	2	0	2	0	0	0	0	0	1	0	0	3	0	0	0	0	2	1	2	1	0	14	1.28917
BC4914	GlyQS		AE016877_ATCC14579_2_pos4824701(at)4825945	07.03/ Aminoacyl-tRNA biosynthesis and modification	Glycyl-tRNA synthetase	5.50792	46987	6	2	0	3	2	1	5	3	0	5	0	1	1	8	7	7	0	5	6	1	0	11	7	0	1	5	7	94	2.00055
BC1177	TrpS		AE016877_ATCC14579_4_pos1157130(at)1156474	07.03/ Aminoacyl-tRNA biosynthesis and modification	Tryptophanyl-tRNA synthetase,	8.56466	22811.9	0	0	0	12	11	7	12	13	15	0	0	0	8	14	10	10	12	12	2	0	0	5	10	13	10	10	12	198	8.67966
BC4391	MnmA	30022472	NP_834103.1	07.03/ Aminoacyl-tRNA biosynthesis and modification	tRNA (5-methylaminomethyl-2-thiouridylate)-methyltransferase	5.01219	41852.6	0	0	0	0	0	0	0	0	0	0	0	0	0	0	0	1	0	2	0	0	0	0	0	0	0	1	2	6	0.14336
BC2164	IleS	30020298	NP_831929.1	07.03/ Aminoacyl-tRNA biosynthesis and modification	isoleucyl-tRNA synthetase	5.36924	118528	0	0	0	0	0	2	0	0	0	0	0	0	0	0	0	0	0	0	0	0	0	0	0	0	0	0	0	2	0.0168737
BC1344	QueF	30019494	NP_831125.1	07.04/ Other RNA related proteins	7-cyano-7-deazaguanine reductase	5.06039	19517.3	0	0	0	4	4	3	9	8	9	0	0	0	0	18	14	14	19	14	1	0	0	0	21	12	7	12	14	183	9.37628
BC1343	QueE	30019493	NP_831124.1	05.01/ Purine metabolism	organic radical activating protein	5.17392	26854.6	0	0	0	1	4	0	0	0	0	0	0	0	5	5	2	3	3	3	1	0	0	1	1	0	0	1	1	31	1.15436
					08.04/ Other RNA related proteins
BC1861	DEAD/DEAH	30020003	NP_831634.1	05.03/ DNA replication and reparation systems	DNA/RNA helicase	9.03228	44449.2	6	4	4	0	0	0	0	0	0	0	0	0	0	0	0	0	0	0	0	0	0	0	0	0	0	0	0	14	0.314966
BC1225	-	30019378	NP_831009.1	07.04/ Other RNA related proteins	hypothetical protein BC1225	6.29615	19801.2	0	0	0	4	4	0	14	12	13	0	0	0	3	17	18	18	38	23	0	1	0	0	18	12	19	27	28	269	13.5851
BC0112	RlmCD	30018362	NP_829993.1	07.04/ Other RNA related proteins	23S rRNA methyltransferase	8.82112	27000.4	0	0	0	4	1	1	3	4	10	0	0	0	1	4	2	1	4	1	2	0	0	2	3	6	8	5	4	66	2.4444
BC1021	YhaM	30019176	NP_830807.1	07.04/ Other RNA related proteins	3'-5' exoribonuclease YhaM	5.86221	35491.6	1	0	0	1	2	1	0	0	2	1	0	1	0	0	0	0	0	0	6	0	0	0	1	3	0	1	2	22	0.619865
BC5129	Rnr	30023166	NP_834797.1	07.04/ Other RNA related proteins	exoribonuclease II	6.0036	91989.1	0	1	0	2	0	1	0	0	0	0	2	0	0	0	2	1	0	0	0	0	0	0	1	0	0	1	0	11	0.119579
BC3862	SAM	30021952	NP_833583.1	07.04/ Other RNA related proteins	radical SAM protein	8.55582	41540.4	3	3	5	1	0	0	0	0	0	7	6	3	0	0	0	0	0	0	12	4	2	0	2	0	0	0	0	48	1.1555
BC3847	Rnc	30021937	NP_833568.1	07.04/ Other RNA related proteins	ribonuclease III	6.05017	28019.5	1	0	1	2	2	0	0	0	1	1	0	2	2	0	1	0	2	0	3	0	0	0	1	1	0	0	0	20	0.713788
BC4494	Rph	30022573	NP_834204.1	07.04/ Other RNA related proteins	ribonuclease PH	5.05656	26983.9	2	1	3	1	2	0	0	0	2	2	3	1	0	1	2	1	3	1	4	0	0	1	2	2	1	1	3	39	1.44531
BC4689	YtpR	30022764	NP_834395.1	07.04/ Other RNA related proteins	tRNA-binding domain-containing protein	4.68443	21954.3	1	2	0	0	5	0	2	2	7	0	1	0	0	3	3	4	6	3	2	0	0	10	3	4	5	1	9	73	3.32509
BC1160	-	30019315	NP_830946.1	07.04/ Other RNA related proteins	S1 RNA-binding domain-containing protein	4.90847	32576.5	0	0	0	0	0	0	0	0	0	0	0	0	0	1	0	0	0	0	0	0	0	1	0	0	0	0	0	2	0.061394
BC0469	-		AE016877_ATCC14579_1_pos459619(at)460410	17.17/ Chromosomical proteins of unknown functions	Uncharacterized RNA methyltransferase	7.66746	24361.6	0	2	0	0	0	0	0	0	0	2	2	0	0	0	0	0	0	0	0	0	1	0	0	0	0	0	0	7	0.287337
BC3796	YmfA	30021887	NP_833518.1	17.17/ Chromosomical proteins of unknown functions	Zn-dependent hydrolase	5.56671	60950.9	17	14	12	47	4	22	16	16	0	8	16	5	14	10	18	24	1	15	29	3	17	19	24	10	8	9	22	400	6.56266
BC3977	RnJ	30022065	NP_833696.1	17.17/ Chromosomical proteins of unknown functions	Zn-dependent hydrolase	6.10057	61770.1	11	7	1	30	2	12	6	3	0	7	8	4	3	9	5	8	0	4	24	3	5	9	4	1	0	0	4	170	2.75214
					08.05/ Translation apparatus
BC0129	Tuf	30018378	NP_830009.1	07.05/ Translation apparatus	elongation factor Tu	4.928	42911.9	425	424	311	456	500	341	167	146	168	868	550	392	359	218	213	198	211	186	887	421	401	243	259	310	169	169	236	9228	215.045
BC0128	FusA	30018377	NP_830008.1	07.05/ Translation apparatus	elongation factor G	4.9119	76276.3	111	174	127	127	7	119	69	85	2	193	205	29	3	94	162	143	2	67	215	25	208	120	233	1	1	113	91	2726	35.7385
BC3824	Tsf	30021914	NP_833545.1	07.05/ Translation apparatus	elongation factor Ts	5.25239	32458.6	65	43	35	20	48	27	27	28	41	49	38	56	15	42	39	39	41	31	57	29	34	61	45	34	33	24	47	1048	32.2873
BC0154	InfA	30018402	NP_830033.1	07.05/ Translation apparatus	translation initiation factor IF-1	6.72108	8180.35	0	0	0	1	0	1	2	2	5	0	0	0	0	1	2	2	4	2	0	0	0	0	3	1	2	2	2	32	3.91181
BC3811	InfB	30021902	NP_833533.1	07.05/ Translation apparatus	translation initiation factor IF-2	5.02563	75705.3	10	9	9	15	3	7	10	9	0	5	6	1	1	15	29	21	0	9	10	2	7	15	29	0	0	15	11	248	3.27586
BC4575	InfC	30022650	NP_834281.1	07.05/ Translation apparatus	translation initiation factor IF-3	9.8	19168.2	0	0	0	8	10	3	9	8	6	0	0	0	6	13	8	7	11	8	2	0	0	4	10	11	7	11	7	149	7.77329
BC5477	YchF	30023499	NP_835130.1	07.05/ Translation apparatus	translation-associated GTPase	4.77485	40670.8	8	2	5	4	3	1	5	3	3	17	6	2	0	6	6	7	9	8	18	1	5	10	7	7	7	9	8	167	4.10614
BC4197	Efp	30022280	NP_833911.1	07.05/ Translation apparatus	elongation factor P	5.35161	20692.7	0	0	0	0	7	1	2	2	7	0	0	0	1	2	3	2	5	2	0	0	0	2	1	3	4	2	3	49	2.36799
					9/ Cell motility and chemotaxis
					9.01/ Flagella component
BC1657	FlaA	30019803	NP_831434.1	08.01/ Flagella component	flagellin	5.20976	29264.5	1	0	2	29	38	47	34	51	75	2	2	2	1	7	1	1	2	9	0	2	1	0	23	25	48	0	43	446	15.2403
BC1659	FlaC	30019805	NP_831436.1	08.01/ Flagella component	flagellin	5.17975	26611.1	0	0	0	3	8	3	1	8	11	0	0	0	15	0	13	2	19	1	0	0	0	8	3	5	7	0	4	111	4.17119
BC1658	FlaB	30019804	NP_831435.1	08.01/ Flagella component	flagellin	5.20976	29352.5	0	0	0	3	1	3	4	4	6	0	0	0	0	0	0	16	0	0	0	0	0	0	1	2	3	16	3	62	2.11225
BC1651	FglE	30019797	NP_831428.1	08.01/ Flagella component	flagellar hook protein FlgE	5.93945	46203.2	0	0	0	12	6	6	4	5	3	0	0	0	3	1	1	0	0	0	0	0	0	0	6	1	0	0	4	52	1.12546
BC1637	FlgL	30019784	NP_831415.1	08.01/ Flagella component	flagellar hook-associated protein FlgL	5.00544	32053.1	0	0	0	0	0	0	1	2	13	0	0	0	0	0	0	0	0	0	0	0	0	0	0	1	1	0	1	19	0.592766
BC1638	FliD	30019785	NP_831416.1	08.01/ Flagella component	flagellar capping protein	6.13584	50659.1	0	0	0	0	0	0	0	1	0	0	0	0	0	0	1	0	0	0	0	0	0	0	1	0	0	0	1	4	0.0789591
BC1645	FliG	30019792	NP_831423.1	08.01/ Flagella component	flagellar motor switch protein G	4.76739	38206.3	1	0	1	0	4	0	0	0	1	0	5	2	0	0	0	0	0	0	0	3	1	0	0	0	0	0	0	18	0.471126
BC1644	FliF	30019791	NP_831422.1	08.01/ Flagella component	flagellar MS-ring protein	5.07164	58071.8	2	0	2	0	0	2	0	0	0	0	7	0	0	0	0	0	0	0	0	1	2	0	0	0	0	0	0	16	0.275521
BC1661	FliN	30019807	NP_831438.1	08.01/ Flagella component	flagellar motor switch protein	8.92581	8619.69	0	0	0	1	2	0	0	0	0	0	0	0	0	0	0	0	0	0	0	0	0	0	0	0	0	0	0	3	0.34804
BC1662	FliM	30019808	NP_831439.1	08.01/ Flagella component	flagellar motor switch protein FliM	4.92836	37392.1	1	0	0	0	2	0	0	0	0	0	5	3	0	0	0	0	0	0	1	3	1	0	0	0	0	0	0	16	0.427898
					9.02/ Chemotaxis system
BC1629	CheC	30019776	NP_831407.1	08.01/ Flagella component	flagellar motor switch protein	4.24963	61126.7	1	0	0	5	1	2	1	0	0	0	1	0	0	0	0	0	0	0	1	0	1	0	0	0	0	0	0	13	0.212673
BC1628	CheA	30019775	NP_831406.1	08.02/ Chemotaxis system	chemotaxis protein cheA	4.9074	74795.7	0	1	0	3	0	1	0	0	0	2	23	0	0	0	0	0	0	0	0	0	5	0	0	0	0	0	0	35	0.467942
BC1654	CheV	30019800	NP_831431.1	08.02/ Chemotaxis system	chemotaxis protein cheV	5.02395	33661.6	2	2	5	2	9	1	0	0	0	6	20	13	1	0	0	0	0	0	5	10	9	0	0	0	0	0	0	85	2.52513
BC1627	CheY	30019774	NP_831405.1	08.02/ Chemotaxis system	chemotaxis protein cheY	4.85679	13360	1	0	0	1	2	0	3	3	7	0	0	0	0	3	2	3	4	2	2	0	0	1	6	4	2	2	5	53	3.96708
BC2006	McpB	30020143	NP_831774.1	08.02/ Chemotaxis system	methyl-accepting chemotaxis protein	5.1477	71370.4	1	0	0	0	0	0	0	0	0	0	7	0	0	0	0	0	0	0	0	0	0	0	0	0	0	0	0	8	0.112091
BC5034	-	30023073	NP_834704.1	08.02/ Chemotaxis system	methyl-accepting chemotaxis protein	4.83037	60452.5	0	0	3	0	0	0	0	0	0	1	3	6	0	0	0	0	0	0	0	4	2	0	0	0	0	0	0	19	0.314296
BC0422	-	30018630	NP_830261.1	08.02/ Chemotaxis system	methyl-accepting chemotaxis protein	4.82495	63580.9	1	0	1	0	0	0	0	0	0	0	10	1	0	0	0	0	0	0	0	0	0	0	0	0	0	0	0	13	0.204464
BC0559	-	30018745	NP_830376.1	08.02/ Chemotaxis system	methyl-accepting chemotaxis protein	5.01285	71760.2	0	0	0	0	0	1	0	0	0	0	10	0	0	0	0	0	0	0	0	0	1	0	0	0	0	0	0	12	0.167224
BC0404	-	30018612	NP_830243.1	08.02/ Chemotaxis system	methyl-accepting chemotaxis protein	5.15404	47488.3	0	0	0	0	0	0	0	0	0	0	2	1	0	0	0	0	0	0	0	0	0	0	0	0	0	0	0	3	0.0631735
BC3385	-	30021489	NP_833120.1	08.02/ Chemotaxis system	methyl-accepting chemotaxis protein	5.09536	63609.9	0	0	0	0	0	0	0	0	0	0	4	0	0	0	0	0	0	0	0	0	0	0	0	0	0	0	0	4	0.0628833
BC0576	-	30018762	NP_830393.1	08.02/ Chemotaxis system	methyl-accepting chemotaxis protein	4.90086	71999.9	0	0	0	0	0	0	0	0	0	0	4	0	0	0	0	0	0	0	0	0	0	0	0	0	0	0	0	4	0.0555557
					10/ Transcription , RNA processing and degradation
BC4289	RpoD	30022370	NP_834001.1	05.01/ Purine metabolism	RNA polymerase sigma factor RpoD	4.84836	43259.3	5	3	5	0	1	2	0	1	0	0	0	3	0	0	2	2	0	4	4	1	2	2	2	0	0	1	4	44	1.01712
BC4283	CshB	30022365	NP_833996.1	07.02/ Other ribosome related proteins	ATP-dependent RNA helicase	9.77772	50033.8	13	3	2	13	2	9	1	0	0	13	3	0	5	5	4	3	0	4	9	0	2	1	6	1	0	0	2	101	2.01863
BC2103	DeaD1	30020240	NP_831871.1	07.02/ Other ribosome related proteins	ATP-dependent RNA helicase	9.70079	44038.8	7	7	5	2	1	1	0	0	0	9	10	6	1	0	1	0	0	1	14	2	8	1	2	0	0	0	0	78	1.77117
BC4317	LepA	30022398	NP_834029.1	07.02/ Other ribosome related proteins	GTP-binding protein LepA	5.14315	67905.2	7	12	4	6	0	6	0	1	0	9	7	0	0	1	1	2	0	0	13	0	6	0	2	0	0	0	0	77	1.13393
BC0267	-	30018504	NP_830135.1	07.02/ Other ribosome related proteins	transcription accessory protein	5.73498	82385.6	0	0	0	2	0	0	0	0	0	0	0	0	0	0	0	0	0	0	0	0	0	0	0	0	0	0	0	2	0.0242761
BC4181	NusB	30022264	NP_833895.1	07.02/ Other ribosome related proteins	transcription antitermination protein NusB	4.89426	15094.8	0	0	0	1	1	2	2	0	7	0	0	0	3	2	0	2	3	1	0	0	0	2	3	3	4	1	2	39	2.58367
BC0259	DeaD2	30018496	NP_830127.1	07.04/ Other RNA related proteins	ATP-dependent RNA helicase	9.60592	57327	29	34	39	37	10	16	9	7	2	32	52	28	8	19	13	12	2	11	41	20	36	13	34	6	1	11	9	531	9.26266
BC5332	Rho	30023363	NP_834994.1	09.01/ Transcriptional factors	transcription termination factor Rho	7.80558	48053.5	2	2	2	3	0	0	0	0	0	2	2	1	0	0	1	0	0	0	5	0	2	0	4	0	0	0	0	26	0.541064
BC4374	GreA	30022455	NP_834086.1	09.02/ Transcriptional regulators	transcription elongation factor GreA	4.84816	17484	1	0	0	2	5	0	3	2	2	0	0	0	0	3	0	1	2	0	0	0	0	1	6	3	3	2	2	38	2.17342
BC3814	NusA	30021905	NP_833536.1	09.02/ Transcriptional regulators	transcription elongation factor NusA	4.90352	41109.5	21	20	7	16	18	14	1	1	7	34	28	18	10	9	8	8	5	4	38	10	21	12	17	13	7	4	9	360	8.7571
					11/ Transcriptional regulators
BC4968	TipA	30023008	NP_834639.1	09.01 Transcription factors	transcriptional activator tipA	5.59865	28265.2	0	0	0	0	8	3	1	3	2	0	0	0	0	5	8	2	6	4	0	0	0	2	13	5	2	5	5	74	2.61806
BC2046	CBS	30020183	NP_831814.1	09.01/ Transcriptional factors	CBS domain-containing protein	5.41295	24705.9	0	0	0	0	0	0	0	0	0	0	0	0	0	0	0	0	2	1	1	0	0	0	0	0	0	0	0	4	0.161905
BC4789	LuxS	30022860	NP_834491.1	08.02/ Chemotaxis system	S-ribosylhomocysteinase	5.40876	17844	0	0	0	0	1	1	3	2	1	0	0	0	2	0	0	2	2	2	0	0	0	0	0	1	3	3	2	25	1.40103
BC0102	ClpC	30018352	NP_829983.1	09.02 Transcription regulators	negative regulator of genetic competence clpC/mecB	6.05912	90516.8	58	137	104	123	1	48	139	166	6	37	38	3	0	48	110	195	4	64	80	9	112	45	83	3	1	80	202	1896	20.9464
BC3826	CodY	30021916	NP_833547.1	09.02 Transcription regulators	transcriptional repressor CodY	5.02553	28775	20	10	9	12	20	11	9	10	26	13	10	10	6	17	15	20	26	16	22	17	8	22	15	18	19	15	23	419	14.5612
BC2193	MecA	30020327	NP_831958.1	09.02 Transcription regulators	MecA protein	8.5295	72827.7	1	3	7	30	0	10	3	2	0	2	4	0	0	4	13	8	0	2	3	0	4	4	15	0	0	6	2	123	1.68892
BC5265	LytR1	30023297	NP_834928.1	09.02 Transcription regulators	membrane-bound transcriptional regulator LytR	8.61583	34029.5	2	3	3	0	1	0	0	1	3	6	8	5	0	0	0	0	0	0	7	4	3	0	0	0	1	0	0	47	1.38115
BC3782	-	30021874	NP_833505.1	09.02 Transcription regulators	Transcriptional regulator	5.48287	33570.7	2	3	2	0	0	4	0	0	0	3	3	4	0	0	0	0	0	0	4	4	4	0	0	0	0	0	0	33	0.983
BC0801	LytR2	30018960	NP_830591.1	09.02 Transcription regulators	LytR family transcriptional regulator	5.86211	45535	1	1	2	2	0	0	0	0	0	0	3	2	0	0	0	0	0	0	0	4	0	0	0	0	0	0	0	15	0.329417
BC1669	LytR3	30020108	NP_831739.1	09.02 Transcription regulators	LytR family transcriptional regulator	9.31026	37743.8	0	0	0	0	0	0	0	0	0	0	0	0	0	0	0	0	0	0	0	0	0	0	2	0	9	1	0	12	0.317933
BC4174	ArgR	30022257	NP_833888.1	09.02/ Transcriptional regulators	arginine repressor	6.04797	16902.8	0	0	0	2	11	4	1	0	2	0	0	0	3	2	2	0	2	4	0	0	0	0	3	4	2	2	2	46	2.72144
BC0613	ArsR1	30018799	NP_830430.1	09.02/ Transcriptional regulators	ArsR family transcriptional regulator	9.13636	11149.8	0	2	3	11	20	12	14	6	7	2	1	2	16	13	12	13	22	10	3	1	2	7	13	15	16	17	8	248	22.2425
BC4256	ArsR2	30022339	NP_833970.1	09.02/ Transcriptional regulators	ArsR family transcriptional regulator	8.76019	10837.9	1	1	1	0	0	0	1	2	4	1	0	0	1	1	1	0	1	1	2	0	0	1	3	2	1	1	0	26	2.39899
BC4672	CcpA	30022747	NP_834378.1	09.02/ Transcriptional regulators	catabolite control protein A	5.37696	36906.9	4	0	0	7	6	6	1	1	1	0	0	0	0	2	2	4	3	3	3	0	0	0	2	3	0	1	5	54	1.46314
BC5141	CggR	30023175	NP_834806.1	09.02/ Transcriptional regulators	central glycolytic genes regulator	5.87924	38060.7	1	1	0	0	1	0	0	0	0	1	0	0	0	0	0	0	0	0	1	2	0	0	1	0	0	0	0	8	0.210191
BC4915	ComA	30022956	NP_834587.1	09.02/ Transcriptional regulators	ComA operon protein 2	5.30458	13992.1	2	1	1	5	15	1	10	10	10	0	0	0	14	18	19	14	32	27	14	0	0	25	23	7	9	15	16	288	20.5831
BC4053	GntR2	30022140	NP_833771.1	09.02/ Transcriptional regulators	GntR family transcriptional regulator	6.04649	28424.7	0	0	0	2	7	2	0	0	0	0	0	0	2	1	0	0	3	1	0	0	0	0	3	3	0	2	1	27	0.949878
BC3792	GntR1	30021883	NP_833514.1	09.02/ Transcriptional regulators	GntR family transcriptional regulator	6.16023	27464.3	1	0	0	2	4	2	0	0	2	1	0	0	1	1	0	0	0	0	2	0	0	2	0	1	0	0	0	19	0.691808
BC4010	LacI	30022098	NP_833729.1	09.02/ Transcriptional regulators	LacI family transcription regulator	6.19662	37485.5	1	0	0	2	2	1	0	0	0	0	0	0	1	2	1	1	3	2	0	0	0	0	3	2	1	0	0	22	0.586893
BC0061	MazG	30018327	NP_829958.1	09.02/ Transcriptional regulators	MazG protein	4.55868	55845.2	0	0	0	1	0	0	0	0	0	1	0	0	0	0	0	0	0	0	3	0	2	0	0	0	0	0	0	7	0.125347
BC1316	PhaR	30019467	NP_831098.1	09.02/ Transcriptional regulators	PhaR protein	5.2805	19844.4	0	0	0	12	7	6	13	8	17	0	1	0	9	13	8	6	10	11	0	0	0	4	13	9	6	4	12	169	8.51625
BC0291	Rex	30018511	NP_830142.1	09.02/ Transcriptional regulators	redox-sensing transcriptional repressor Rex	5.95985	23471.2	5	2	0	5	6	2	1	2	6	2	0	0	4	2	2	4	7	2	7	3	0	6	2	5	3	3	4	85	3.62145
BC3713	Hfq2	30021808	NP_833439.1	09.02/ Transcriptional regulators	RNA-binding protein Hfq	8.0581	8640.62	0	0	0	5	10	1	8	5	7	0	0	0	6	5	9	7	12	4	2	0	0	4	8	13	4	6	8	124	14.3508
BC4393	Rrf2	30022474	NP_834105.1	09.02/ Transcriptional regulators	RRF2 family protein	5.07108	15561	0	0	0	7	7	8	11	8	10	0	0	0	2	6	8	9	16	9	0	0	0	3	11	3	10	10	11	149	9.57523
BC1478	ResE	30019626	NP_831257.1	09.02/ Transcriptional regulators	sensor protein resE	5.23782	66397.8	0	0	1	0	0	0	0	0	0	0	3	1	0	0	0	0	0	0	0	0	1	0	0	0	0	0	0	6	0.0903645
BC4649	EzrA	30022724	NP_834355.1	09.02/ Transcriptional regulators	septation ring formation regulator EzrA	4.738	66400.5	0	0	1	0	0	0	0	0	0	1	0	0	0	0	0	0	0	0	3	1	3	0	0	0	0	0	0	9	0.135541
BC0042	AbrB	30018308	NP_829939.1	09.02/ Transcriptional regulators	transcription state transcriptional regulator AbrB	5.00846	10483.6	0	0	0	5	2	3	5	7	16	0	0	0	1	7	11	4	9	13	1	0	0	3	21	7	9	4	6	134	12.7818
BC5350	PlcR	30023380	NP_835011.1	09.02/ Transcriptional regulators	transcriptional activator plcR	6.11422	33874.4	1	0	1	1	2	0	0	0	0	0	0	0	1	0	0	0	1	0	0	0	0	0	0	0	0	1	1	9	0.265687
BC2551	TenA2	30020678	NP_832309.1	09.02/ Transcriptional regulators	transcriptional activator tenA	5.21998	26759.2	8	1	3	0	4	0	1	0	4	12	10	15	2	1	1	3	6	0	7	4	6	3	1	6	0	2	4	104	3.88651
BC0742	TenA1	30018901	NP_830532.1	09.02/ Transcriptional regulators	transcriptional activator tenA	4.79786	26960.2	0	2	1	0	2	1	2	2	3	1	1	0	0	1	2	3	7	2	6	1	0	3	1	4	3	2	8	58	2.15132
BC1047	Hpr	30019202	NP_830833.1	09.02/ Transcriptional regulators	transcriptional regulator Hpr	5.36439	21716.1	0	0	0	0	1	0	0	0	1	0	0	0	0	0	0	0	1	0	2	0	0	0	1	0	0	0	1	7	0.322342
BC0746	TenI	30018905	NP_830536.1	09.02/ Transcriptional regulators	transcriptional regulator TenI	5.98587	23021.9	0	0	0	2	3	1	1	0	2	0	0	0	3	1	0	0	3	2	1	0	0	2	2	2	2	1	2	30	1.30311
BC1477	ResD	30019625	NP_831256.1	09.02/ Transcriptional regulators	transcriptional regulatory protein resD	5.07501	27441.2	4	2	1	3	10	5	0	2	9	7	2	1	1	3	1	2	4	2	6	2	1	3	3	2	0	3	3	82	2.9882
BC5463	YycF	30023491	NP_835122.1	09.02/ Transcriptional regulators	two-component response regulator yycF	5.09955	26937.9	0	0	0	7	7	2	3	1	2	0	0	0	1	3	2	1	11	7	1	0	0	4	6	2	6	4	7	77	2.85843
BC4425	-	30022506	NP_834137.1	09.02/ Transcriptional regulators	transcriptional regulator	5.97442	20474.7	0	0	0	3	5	2	2	0	0	0	0	0	1	2	0	0	2	0	0	0	0	0	0	0	2	1	0	20	0.976814
BC0099	CtsR	30018349	NP_829980.1	09.02/ Transcriptional regulators	transcriptional regulator ctsR	6.83717	17619.3	1	0	1	7	4	0	0	0	1	0	0	0	2	0	0	0	0	0	5	1	0	0	0	4	0	0	4	30	1.70268
BC4581	NrdR	30022656	NP_834287.1	09.02/ Transcriptional regulators	transcriptional regulator NrdR	6.06832	18012.3	1	0	0	2	7	2	0	0	0	0	0	0	2	1	0	0	1	0	0	0	0	0	3	0	0	0	0	19	1.05483
BC0954	TcdA-E	30019109	NP_830740.1	09.02/ Transcriptional regulators	tcdA-E operon negative regulator	8.8316	27090.4	0	0	0	0	0	0	0	0	0	0	2	0	0	0	0	0	0	0	0	0	0	0	0	0	0	0	0	2	0.0738269
BC0051	Pur	30018317	NP_829948.1	05.04/ Other DNA related proteins	purine operon repressor	5.02415	31063.2	3	2	2	10	15	10	1	2	8	5	1	6	7	4	1	1	9	3	11	7	4	4	5	6	2	6	4	139	4.47475
BC1623	Hfq1	30019770	NP_831401.1	15/ Stress related proteins	Hfq protein	8.00723	7087.95	0	0	0	0	1	0	0	2	1	0	0	0	0	0	0	1	1	0	0	0	0	0	0	0	0	1	1	8	1.12868
BC3780	CinA	30021872	NP_833503.1	17.06/ Nicotinate and nicotinamide metabolism	competence damage-inducible protein A	5.46805	45564.6	1	0	0	0	1	0	0	0	0	2	0	1	1	0	0	0	0	0	3	2	1	0	1	0	0	0	1	14	0.307256
BC0374	AmhX	30018582	NP_830213.1	17.17/ Chromosomical proteins of unknown functions	amidohydrolase amhX	5.44771	41359.6	1	0	0	1	0	0	0	0	0	0	0	0	0	0	0	0	0	0	0	0	0	0	0	1	0	0	1	4	0.0967126
BC4992	ArsC	30023032	NP_834663.1	17.17/ Chromosomical proteins of unknown functions	arsenate reductase family protein	5.74	14259.1	0	0	0	1	0	2	0	0	1	0	0	0	0	0	1	0	2	1	0	0	0	0	0	0	2	1	1	12	0.84157
BC0539	-	161511211	NP_830359.2	17.17/ Chromosomical proteins of unknown functions	Probable transcriptional regulatory protein BC_0539	4.48303	26273	1	0	0	2	4	4	4	3	7	0	0	0	0	5	6	5	7	6	1	0	0	4	9	5	6	4	6	89	3.38751
BC1653	-	30019799	NP_831430.1	17.17/ Chromosomical proteins of unknown functions	hypothetical protein BC1653	5.35299	18566.8	0	0	0	0	1	0	0	0	4	0	0	0	0	0	0	0	1	0	1	0	0	0	0	2	0	0	0	9	0.484735
					12/ Sporulation
BC5487	Jag	30023509	NP_835140.1	10/ Sporulation related proteins	Jag protein	9.38126	23080.3	0	0	0	3	0	0	1	0	0	0	0	0	2	4	2	0	2	2	0	0	0	3	4	3	1	2	0	29	1.25648
BC5336	SpoF	30023367	NP_834998.1	10/ Sporulation related proteins	sporulation initiation phosphotransferase F	4.61378	13792.2	2	0	0	5	4	0	6	3	3	0	0	0	4	6	5	4	9	6	2	0	0	9	8	6	9	8	7	106	7.68553
BC4170	SpoA	30022254	NP_833885.1	10/ Sporulation related proteins	stage 0 sporulation protein A	6.66429	29396.3	1	0	0	1	5	0	1	0	2	0	0	0	0	0	0	0	3	0	4	0	0	0	0	6	0	0	5	28	0.952501
BC5483	Noc	30023505	NP_835136.1	10/ Sporulation related proteins	stage 0 sporulation protein J	5.83982	33597	0	0	0	2	5	1	0	0	0	0	0	0	2	1	0	0	1	0	0	0	0	1	0	1	0	1	2	17	0.505997
BC3776	SpoS	30021868	NP_833499.1	10/ Sporulation related proteins	stage V sporulation protein S	6.18088	8863.86	0	0	0	0	0	0	3	3	7	0	0	0	0	2	3	4	4	1	0	0	0	0	3	4	5	3	1	43	4.85116
BC0038	YaaT	30018304	NP_829935.1	10/ Sporulation related proteins	tpl protein	5.37568	31431.2	2	0	0	1	4	2	0	0	1	2	0	0	2	1	1	0	1	0	3	0	0	0	2	0	1	1	0	24	0.763572
BC2142	SpoVS	30020277	NP_831908.1	10/ Sporulation related proteins	stage V sporulation protein S	10.2717	9394.18	0	0	0	0	0	0	1	1	2	0	0	0	0	1	0	1	1	1	0	0	0	0	0	1	2	1	1	13	1.38384
BC0053	SpoVG	30018319	NP_829950.1	11/ Cell Division Related Proteins	regulatory protein SpoVG	5.12245	10927.5	0	0	0	10	5	2	15	15	23	0	0	0	1	8	17	14	19	14	0	0	0	5	20	19	29	15	13	244	22.329
					13/ Cell Division
BC3896	DivIVA	30021985	NP_833616.1	11/ Cell Division Related Proteins	cell division protein DivIVA	4.86359	19732.3	1	1	0	6	5	3	13	8	14	1	3	2	2	9	6	11	15	8	3	0	0	8	11	9	12	6	10	167	8.46326
BC3906	ftsZ	30021995	NP_833626.1	11/ Cell Division Related Proteins	cell division protein FtsZ	5.19043	40654	2	0	0	7	7	7	9	13	10	1	0	1	5	13	18	18	15	15	3	0	0	5	22	14	11	14	17	227	5.58371
BC3916	ftsI	30022005	NP_833636.1	11/ Cell Division Related Proteins	division specific D,D-transpeptidase / cell division protein ftsI	8.80205	78053.4	0	0	0	2	0	0	1	0	0	0	0	0	0	1	1	0	0	0	0	0	1	1	1	0	0	0	0	8	0.102494
BC5186	FtsE	30023219	NP_834850.1	11/ Cell Division Related Proteins	cell division ATP-binding protein ftsE	4.99154	24857.9	11	7	10	11	19	8	3	4	13	11	3	8	3	11	10	8	15	8	15	4	7	15	13	13	7	10	12	259	10.4192
BC4442	MinD	30022523	NP_834154.1	11/ Cell Division Related Proteins	cell division inhibitor MinD	4.816	28996.3	14	7	2	12	15	9	12	10	15	7	5	2	10	16	13	14	21	13	19	6	4	17	18	17	13	11	18	320	11.0359
BC3907	FtsA	30021996	NP_833627.1	11/ Cell Division Related Proteins	cell division protein ftsA	5.02788	47725.6	2	8	6	12	3	9	3	2	0	7	3	2	2	1	2	1	1	4	8	8	9	0	4	1	0	1	0	99	2.07436
BC0072	FtsH	30018336	NP_829967.1	11/ Cell Division Related Proteins	cell division protein ftsH	5.63541	70141.2	17	32	43	30	8	29	15	18	1	42	52	25	13	14	24	24	2	23	31	20	57	15	25	1	3	20	22	606	8.63971
BC5185	FtsX	30023218	NP_834849.1	11/ Cell Division Related Proteins	cell division protein ftsX	9.31721	32097.4	3	1	2	1	0	1	0	0	0	4	3	5	0	0	0	0	0	0	3	1	1	0	0	0	0	0	0	25	0.77888
BC3845	FtsY	30021935	NP_833566.1	11/ Cell Division Related Proteins	cell division protein ftsY	4.99834	36442	3	3	3	2	4	2	1	0	0	4	3	5	2	3	1	0	4	1	4	5	4	2	2	2	1	2	1	64	1.75621
BC3846	Smc	30021936	NP_833567.1	11/ Cell Division Related Proteins	chromosome partition protein smc	5.31705	136028	0	0	0	0	0	2	0	0	0	0	0	0	0	0	0	0	0	0	0	0	0	0	0	0	0	0	0	2	0.0147028
BC5484	GidB	30023506	NP_835137.1	11/ Cell Division Related Proteins	glucose-inhibited division protein B	6.91814	27207.2	1	1	1	0	3	0	0	0	1	1	0	0	0	0	0	0	0	0	3	0	0	0	0	0	0	0	0	11	0.404305
BC4443	MinC	30022524	NP_834155.1	11/ Cell Division Related Proteins	septum formation inhibitor	5.21	25329.1	0	0	0	0	0	0	0	0	0	0	0	0	0	1	0	0	1	0	0	1	0	0	0	0	0	1	0	4	0.157921
BC1562	gpsB	30019709	NP_831340.1	11/ Cell Division Related Proteins	cell division protein DivIVA	6.61511	13039.8	0	0	0	3	2	4	5	6	4	0	0	0	4	4	4	3	6	3	0	0	0	1	5	5	4	4	1	68	5.21479
BC4434	ObgE	30022515	NP_834146.1	15/ Stress related proteins	GTPase ObgE	5.40502	47167.1	3	2	3	3	2	1	0	1	0	4	3	0	1	3	2	3	0	1	3	0	0	1	2	1	0	1	3	43	0.911653
BC1855	-	30019997	NP_831628.1	05.03/ DNA replication and reparation systems	chromosome segregation ATPase	8.90454	23732.8	3	4	5	0	0	0	0	0	0	2	0	0	0	0	0	0	0	0	0	0	0	0	0	0	0	0	0	14	0.589902
					14/ Rod shape-determining proteins																																	0	0	12
BC4445	MreC	30022526	NP_834157.1	12/ Rod shape-determining proteins	rod shape-determining protein mreC	8.74828	31222.9	16	5	18	6	13	6	0	0	3	14	12	24	11	1	2	1	4	2	12	24	13	3	0	3	3	1	2	199	6.37354
BC4446	MreB	30022527	NP_834158.1	12/ Rod shape-determining proteins	rod shape-determining protein mreB	4.77071	36037.7	37	29	25	56	61	40	12	11	25	50	42	41	49	34	32	32	50	27	57	42	46	35	51	34	23	27	32	1000	27.7487
BC5281	Mbl	30023313	NP_834944.1	12/ Rod shape-determining proteins	rod shape-determining protein mreB	5.54094	36827.5	16	18	10	4	9	10	0	1	1	26	13	22	8	1	0	0	1	1	21	20	14	1	0	2	2	0	1	202	5.48503
					15/ Transporters
					15.02/ ABC transporters
BC5106	FatB	30023143	NP_834774.1	13.02/ ABC transporters	ferric anguibactin-binding protein	6.55291	36602	11	0	7	55	58	43	32	30	26	7	10	4	43	25	19	36	21	24	12	13	9	24	24	25	31	9	50	648	17.704
BC4983	SufC	30023023	NP_834654.1	13.02/ ABC transporters	ABC transporter ATP-binding protein	4.62677	29012.5	13	2	2	5	14	3	15	18	34	10	4	0	0	15	23	21	36	28	15	0	2	24	29	28	24	16	40	421	14.511
BC5379	-		AE016877_ATCC14579_5_pos5297186(at)5296971	13.02/ ABC transporters	Iron compound ABC transporter, iron compound-binding protein,	5.5641	4550.33	3	0	0	4	7	4	3	1	4	2	4	0	5	3	2	3	3	0	3	1	3	1	0	0	0	1	4	61	13.4056
BC2021	ZnuA	30020158	NP_831789.1	13.02/ ABC transporters	high-affinity zinc uptake system protein znuA precursor	6.1316	35584.3	18	10	18	32	23	26	15	7	11	14	17	17	17	12	10	20	20	27	10	19	10	23	17	10	22	12	23	460	12.9271
BC0745	-	30018904	NP_830535.1	13.02/ ABC transporters	hydroxymethylpyrimidine-binding protein	6.22514	37799.6	26	12	28	25	30	17	8	5	10	25	28	32	19	9	7	10	11	8	21	46	30	9	10	10	11	8	14	469	12.4075
BC0383	-	30018591	NP_830222.1	13.02/ ABC transporters	ferrichrome-binding protein	7.59564	34611.9	17	10	15	35	25	29	6	7	7	15	25	20	22	9	9	15	13	9	16	30	29	5	9	10	6	5	13	411	11.8745
BC4985	-	30023025	NP_834656.1	13.02/ ABC transporters	ABC transporter substrate-binding protein	7.67727	29871.2	0	0	5	10	28	8	11	8	20	4	1	2	15	4	2	7	9	4	4	0	3	8	4	9	9	1	17	193	6.46108
BC0348	MetQ	30018556	NP_830187.1	13.02/ ABC transporters	ABC transporter substrate-binding protein	8.32375	30737.5	2	3	0	1	4	2	9	10	19	0	2	2	4	0	1	5	11	7	4	3	0	1	0	0	19	9	15	133	4.32697
BC0426	-	30018634	NP_830265.1	13.02/ ABC transporters	hydroxymethylpyrimidine-binding protein	6.17965	37235.1	5	6	13	6	7	6	1	1	2	11	17	12	3	0	1	1	0	1	13	14	14	2	4	3	4	0	4	151	4.05532
BC4984	-	30023024	NP_834655.1	13.02/ ABC transporters	ABC transporter substrate-binding protein	8.75876	29584	3	1	0	2	4	3	2	3	5	1	3	5	2	0	0	2	1	1	1	7	0	2	0	2	2	0	3	55	1.85911
BC0215	OppA2	30018452	NP_830083.1	13.02/ ABC transporters	oligopeptide-binding protein oppA	5.96895	61157.3	5	1	5	7	2	8	0	1	0	1	9	1	2	2	1	0	0	1	7	2	6	0	2	0	0	1	1	65	1.06283
BC1179	OppA6	30019333	NP_830964.1	13.02/ ABC transporters	oligopeptide-binding protein oppA	8.04613	62372.9	1	2	4	2	0	4	0	0	0	0	8	0	0	0	0	0	0	0	12	1	12	0	0	0	0	0	0	46	0.737499
BC2208	FecB	30020342	NP_831973.1	13.02/ ABC transporters	Iron(III) dicitrate-binding protein	8.4863	36149.8	3	0	0	4	6	1	0	0	0	0	1	0	2	0	0	0	0	0	1	1	0	0	0	0	0	0	1	20	0.553253
BC3586	OppA7	30021687	NP_833318.1	13.02/ ABC transporters	oligopeptide-binding protein oppA	8.47163	63701.6	2	5	4	2	0	5	0	0	0	2	2	0	0	0	0	0	0	0	2	0	7	0	0	0	0	0	0	31	0.486644
BC4363	-	30022444	NP_834075.1	13.02/ ABC transporters	ferrichrome-binding protein	8.59671	34723.2	0	0	0	7	4	0	0	0	0	0	0	0	0	0	0	0	0	0	0	0	0	0	0	0	0	0	0	11	0.316791
BC0198	-	30018435	NP_830066.1	13.02/ ABC transporters	ABC transporter substrate-binding protein	6.67886	29789.9	0	0	0	0	1	0	0	0	2	0	0	0	1	0	0	0	0	0	0	0	0	0	0	0	1	0	0	5	0.167842
BC4546	-	30022622	NP_834253.1	13.02/ ABC transporters	ferrichrome-binding protein	8.9232	32060	0	0	0	2	1	0	0	0	1	0	0	0	0	0	0	0	0	0	0	0	0	0	0	0	0	0	0	4	0.124766
BC3466	-	30021569	NP_833200.1	13.02/ ABC transporters	ferrichrome-binding protein	8.71101	34000.9	0	0	0	2	1	0	0	0	0	0	0	0	1	0	0	0	0	0	0	0	0	0	0	0	0	0	0	4	0.117644
BC1185	OppA	30019339	NP_830970.1	13.02/ ABC transporters	oligopeptide-binding protein oppA	6.37722	61954.5	0	0	0	0	0	0	0	0	0	0	0	0	0	0	0	0	0	0	1	0	0	0	0	0	0	1	0	2	0.0322817
BC4831	-	30022900	NP_834531.1	13.02/ ABC transporters	ABC transporter ATP-binding protein	6.12623	28204.6	0	0	0	0	0	0	0	0	3	0	0	0	3	5	9	0	10	6	8	0	0	7	11	6	13	6	4	91	3.22642
BC2933	YkpA	30021050	NP_832681.1	13.02/ ABC transporters	ABC transporter ATP-binding protein	5.03821	61092.9	4	0	0	0	1	2	1	1	0	1	1	0	0	5	11	8	0	5	4	0	1	8	12	0	0	4	5	74	1.21127
BC4987	MetN3	30023027	NP_834658.1	13.02/ ABC transporters	ABC transporter ATP-binding protein	6.21824	37874.2	3	0	0	6	4	2	0	0	1	4	0	0	6	0	0	0	0	0	1	2	0	0	0	1	0	0	1	31	0.818499
BC5433	Uup	30023463	NP_835094.1	13.02/ ABC transporters	ABC transporter ATP-binding protein uup	5.51615	60876.2	3	5	2	2	0	2	0	0	0	7	7	1	1	0	0	0	0	0	5	3	8	0	0	0	0	0	0	46	0.755632
BC2151	YfmR	30020286	NP_831917.1	13.02/ ABC transporters	ABC transporter ATP-binding protein uup	5.19018	71611.9	0	0	0	1	0	0	0	0	0	0	0	0	0	0	0	0	0	0	1	0	0	0	1	0	0	0	0	3	0.0418925
BC4979	SufB	30023019	NP_834650.1	13.02/ ABC transporters	ABC transporter-associated protein	5.06934	52456.1	28	32	22	58	24	31	43	35	7	37	37	22	28	43	42	46	14	34	48	20	31	37	42	29	17	30	53	890	16.9666
BC5103	-	30023140	NP_834771.1	13.02/ ABC transporters	ferric anguibactin transport ATP-binding protein	5.37691	28121.6	12	2	3	25	31	12	8	4	23	5	4	4	21	6	6	12	17	7	12	7	4	8	12	25	9	6	23	308	10.9524
BC3738	-	30021832	NP_833463.1	05.04/ Other DNA related proteins	Iron(III) dicitrate-binding protein	9.0973	35577.9	17	16	18	53	44	41	32	25	30	17	8	4	29	26	28	41	46	46	15	15	18	32	34	32	37	18	54	776	21.8113
BC5381	-	30023411	NP_835042.1	13.02/ ABC transporters	ferrichrome ABC transporter ATP-binding protein	6.54319	29779.6	2	1	0	3	7	2	0	0	1	1	2	0	3	0	1	0	0	0	1	1	1	1	0	2	1	0	0	30	1.0074
BC1376	-	30019526	NP_831157.1	13.02/ ABC transporters	flavodoxin	4.03013	16223.9	0	0	0	0	1	0	6	3	0	0	0	0	0	1	0	1	2	0	0	0	0	0	0	1	0	0	3	18	1.10948
BC4279	ZnuC	30022361	NP_833992.1	13.02/ ABC transporters	high-affinity zinc uptake system ATP-binding protein znuC	6.46391	28715	4	1	0	2	7	4	1	0	3	0	0	0	3	2	0	0	2	1	1	0	0	1	2	3	2	0	1	40	1.393
BC0743	-	30018902	NP_830533.1	13.02/ ABC transporters	hydroxymethylpyrimidine transport ATP-binding protein	6.26542	28688.2	4	1	3	1	3	1	0	1	1	3	3	4	2	1	1	0	1	0	4	4	3	1	0	1	0	0	1	44	1.53373
BC0616	-	30018802	NP_830433.1	13.02/ ABC transporters	Iron(III) dicitrate-binding protein	8.74148	36393.9	3	1	0	0	1	0	0	0	0	0	3	0	2	0	0	0	0	0	6	2	4	0	0	0	0	0	0	22	0.604497
BC1182	OppD	30019336	NP_830967.1	13.02/ ABC transporters	oligopeptide transport ATP-binding protein oppD	5.38606	38037.8	6	5	10	28	15	15	10	8	7	4	4	2	5	5	4	4	6	6	16	2	7	10	15	9	7	8	13	231	6.07291
BC1183	OppF	30019337	NP_830968.1	13.02/ ABC transporters	oligopeptide transport ATP-binding protein oppF	8.78876	35236.3	22	14	15	40	33	23	9	8	14	14	16	7	17	10	12	6	7	8	30	11	14	15	12	18	6	10	14	405	11.4938
BC1180	OppB	30019334	NP_830965.1	13.02/ ABC transporters	oligopeptide transport system permease protein oppB	9.43335	34208.8	2	0	1	2	0	2	0	0	0	1	2	2	2	0	0	0	0	0	1	1	1	0	0	0	0	1	0	18	0.52618
BC1181	OppC	30019335	NP_830966.1	13.02/ ABC transporters	oligopeptide transport system permease protein oppC	9.11392	37835.1	9	1	3	2	5	9	0	0	3	6	2	12	3	0	0	0	2	0	4	2	0	0	0	2	1	1	2	69	1.8237
BC1286	PotA	30019437	NP_831068.1	13.02/ ABC transporters	spermidine/putrescine ABC transporter ATP-binding protein	6.1293	37381.5	8	4	5	6	4	7	0	0	0	6	5	5	4	0	2	0	0	0	8	5	5	1	2	2	0	0	1	80	2.1401
BC1289	-	30019440	NP_831071.1	13.02/ ABC transporters	spermidine/putrescine-binding protein	6.15266	39821.3	9	1	16	9	6	8	0	0	0	8	8	7	4	2	1	1	0	0	13	10	13	1	2	1	0	1	3	124	3.11391
BC4824	-	30022893	NP_834524.1	13.02/ ABC transporters	ABC transporter ATP-binding protein	8.50297	16551.5	2	3	0	2	3	1	2	1	0	3	0	0	0	0	0	1	0	0	0	0	0	0	0	0	0	0	0	18	1.08751
BC5118	CysA	30023155	NP_834786.1	13.02/ ABC transporters	ABC transporter ATP-binding protein	5.77961	27380.7	0	0	0	0	1	0	0	0	0	0	2	0	0	0	0	0	0	0	0	0	0	0	0	0	0	0	0	3	0.109566
BC4544	FhuC	30022620	NP_834251.1	13.02/ ABC transporters	ferrichrome ABC transporter ATP-binding protein	5.14642	28713.8	0	0	0	4	1	0	1	0	1	0	0	0	0	0	0	0	0	0	0	0	0	0	0	0	0	0	0	7	0.243785
BC4528	-	30022605	NP_834236.1	13.02/ ABC transporters	ferrichrome-binding protein	8.27514	36017.9	2	0	1	9	8	6	1	0	0	0	3	2	5	0	0	0	0	0	0	1	1	0	0	1	0	0	1	41	1.13832
BC0907	OppA5	30019062	NP_830693.1	13.02/ ABC transporters	oligopeptide-binding protein oppA	5.97237	53124.1	0	0	0	1	0	0	0	0	0	0	0	0	0	0	0	0	0	0	0	0	0	0	0	0	0	1	0	2	0.0376477
BC0619	-	30018804	NP_830435.1	13.03/ Other transports	Iron(III) dicitrate transport ATP-binding protein fecE	5.27186	30843	3	1	0	3	3	1	0	0	0	1	1	1	1	0	0	0	0	0	2	2	2	1	0	2	0	0	1	25	0.810556
BC3735	FecE	30021829	NP_833460.1	13.03/ Other transports	Iron(III) dicitrate transport ATP-binding protein fecE	5.4682	30722	0	0	0	2	3	2	0	0	0	0	0	0	3	0	0	0	0	0	0	0	0	0	0	1	0	0	0	11	0.35805
BC1359	BcrA	30019509	NP_831140.1	15/ Stress related proteins	bacitracin transport ATP-binding protein bcrA	6.52663	33278.8	2	0	0	0	1	0	0	0	0	1	2	1	0	0	0	0	1	0	1	1	1	0	0	0	0	0	0	11	0.330541
BC4634	EcsC	30022709	NP_834340.1	17.17/ Chromosomical proteins of unknown functions	protein ecsC	7.88936	31856.7	0	2	4	2	0	0	0	0	1	2	0	0	0	0	0	0	0	0	1	2	3	0	0	0	0	0	0	17	0.533639
					15.03/ Other transports
BC2310	-	30020442	NP_832073.1	13.01/ protein export	multidrug resistance protein B	9.69389	51347.8	0	0	0	0	0	2	0	0	0	0	0	0	0	0	0	0	0	0	0	0	0	0	0	0	0	0	0	2	0.0389501
BC3247	-		AE016877_ATCC14579_6_pos3226717(at)3226202	13.01/ protein export	Multidrug resistance protein B	4.87443	13303.8	0	0	0	0	0	0	1	0	0	0	0	0	0	0	2	1	0	5	1	0	0	0	2	0	0	2	2	16	1.20266
BC5232	YvgJ2	30023264	NP_834895.1	04/ Cell wall and cell surface membrane biogenesis	phosphoglycerol transferase	6.16585	72035.8	0	0	0	1	0	1	1	0	0	0	0	0	0	2	0	1	0	3	0	0	0	0	2	0	1	3	1	16	0.222112
BC3071	CutC	30021186	NP_832817.1	13.03/ Other transports	copper homeostasis protein cutC	5.15522	24589	0	0	0	0	0	0	0	0	1	1	0	0	0	3	3	2	12	4	1	0	1	2	3	0	2	5	4	44	1.78942
BC0872	-	30019027	NP_830658.1	13.03/ Other transports	cystine-binding protein	7.63735	29063.2	2	2	4	1	6	3	1	0	1	3	5	3	4	0	0	2	2	3	1	3	5	0	0	0	2	1	4	58	1.99565
BC0615	-	30018801	NP_830432.1	13.03/ Other transports	di-/tripeptide transporter	9.45691	48985.4	0	0	0	2	0	11	0	0	0	0	0	0	4	0	0	0	2	1	0	0	0	0	0	0	0	1	0	21	0.428699
BC0168	Mrp	30018416	NP_830047.1	13.03/ Other transports	Mrp protein	5.20352	38529.1	3	3	0	3	2	2	1	0	0	6	3	2	3	4	0	1	5	1	7	1	2	3	2	1	2	9	3	69	1.79085
BC3790	-	30021881	NP_833512.1	13.03/ Other transports	nucleoside transport ATP-binding protein	6.19555	56235.3	7	10	5	16	7	10	0	0	0	13	9	3	1	0	0	0	0	1	14	3	7	3	0	0	0	0	0	109	1.93829
BC1454	-	30019603	NP_831234.1	13.03/ Other transports	putative pit accessory protein	4.79101	23895.9	0	0	0	0	0	0	0	0	0	0	0	0	0	0	0	0	0	0	3	0	0	0	0	0	0	0	0	3	0.125544
BC4510	YhaQ	30022588	NP_834219.1	13.03/ Other transports	Sodium export ATP-binding protein	6.1338	32794.4	9	3	2	9	8	7	2	1	2	9	10	7	6	2	2	0	1	1	3	5	1	1	2	2	0	2	2	99	3.01881
BC4808	-	30022877	NP_834508.1	13.03/ Other transports	thiamine transporter	9.80936	24512.2	0	0	1	0	0	2	0	0	1	0	0	0	0	0	0	0	0	0	0	0	0	0	0	0	0	0	0	4	0.163184
BC1570	-	30019717	NP_831348.1	13.03/ Other transports	xanthine permease	8.91752	46563.1	0	0	0	0	0	4	0	0	0	0	0	0	0	0	0	0	0	0	0	0	0	0	0	0	0	0	0	4	0.085905
BC1926	-	30020065	NP_831696.1	13.03/ Other transports	zinc transporter	5.19662	34696	4	3	1	7	7	4	0	0	3	4	3	3	7	3	4	2	5	0	2	5	2	5	4	5	0	2	3	88	2.53632
BC1979	-	30020118	NP_831749.1	14.03/ Siderophore biosynthesis	siderophore biosynthesis protein	5.72517	71896.5	0	0	0	2	0	0	0	0	0	0	0	0	0	0	0	0	0	0	0	0	0	0	0	0	0	0	0	2	0.0278178
BC2309	-	30020441	NP_832072.1	01.10/ Other	antibiotic/siderophore biosynthesis protein	4.79392	8802.29	0	0	0	4	1	1	5	4	4	0	0	0	2	2	2	3	1	2	0	0	0	0	2	3	1	0	3	40	4.54427
				16/ Protein secretion/export apparatus	16/ Protein secretion/export apparatus
BC3070	SipA	30021185	NP_832816.1	13.01/ protein export	Signal peptidase I	7.83354	20591.9	1	0	0	2	3	2	2	3	10	0	0	0	3	0	0	2	1	1	0	0	0	1	2	3	9	2	3	50	2.42813
BC4405	SecD/SecF	30022486	NP_834117.1	13.01/ protein export	bifunctional preprotein translocase subunit SecD/SecF	9.46841	82593	0	0	0	0	0	12	0	0	0	0	0	0	0	0	0	0	0	0	0	0	0	0	0	0	0	0	0	12	0.145291
BC5488	YidC2	30023510	NP_835141.1	13.01/ protein export	OxaA-like protein precursor	9.59012	28706.1	0	0	3	1	2	5	0	1	2	7	3	12	2	2	1	1	1	2	2	4	3	0	2	0	2	4	1	63	2.19465
BC5189	SecA	30023222	NP_834853.1	13.01/ protein export	preprotein translocase subunit SecA	5.37159	94960.2	0	3	1	13	0	3	0	0	0	0	1	0	0	0	15	8	0	0	0	0	1	2	20	0	0	1	0	68	0.71609
BC4410	yajC	30022491	NP_834122.1	13.01/ protein export	preprotein translocase subunit YajC	9.5982	9486.02	5	10	8	7	17	9	1	5	9	14	7	10	13	5	3	5	5	1	11	6	9	0	1	4	7	2	4	178	18.7644
BC3843	Ffh	30021933	NP_833564.1	13.01/ protein export	signal recognition particle protein	9.12388	49485.3	14	15	8	9	2	4	6	7	5	10	11	2	1	5	9	8	8	11	11	0	13	8	9	5	6	5	10	202	4.08202
BC3837	SipB	30021927	NP_833558.1	13.01/ protein export	Signal peptidase I	8.90459	21146.2	2	0	1	0	4	0	0	0	0	5	2	5	2	0	0	0	0	0	5	2	2	0	0	0	0	0	0	30	1.4187
BC0115	SecE	30018365	NP_829996.1	13.01/ protein export	preprotein translocase subunit SecE	9.98387	6618.61	1	2	3	2	3	2	1	0	2	2	2	3	4	1	0	1	1	0	2	2	2	0	0	1	0	0	0	37	5.5903
					17/ Biosynthesis of cofactors
					17.01/ Iron sulfur metabolism
BC4952	NifU	30022992	NP_834623.1	14.01/ Iron sulfur biogenesis	NifU protein	4.41714	8599.45	2	3	2	0	3	2	4	8	12	0	3	0	1	0	3	0	8	3	4	1	0	3	7	0	9	5	8	91	10.5821
BC4980	IscU	30023020	NP_834651.1	#N/A	IscU protein	5.06873	15942.9	0	0	0	0	2	3	2	2	0	0	0	0	0	1	1	0	1	2	0	0	0	1	0	2	2	0	1	20	1.25448
BC4982	SufD	30023022	NP_834653.1	11/ Cell Division Related Proteins	ABC transporter-associated protein	5.27355	46841.3	27	18	15	28	13	12	37	30	15	23	23	22	26	34	31	40	30	43	37	16	17	31	45	31	32	41	50	767	16.3745
BC5048	-	30023087	NP_834718.1	14.01/ Iron sulfur biogenesis	Ferritin	4.64098	19696.4	0	0	0	0	0	0	0	0	0	0	0	0	0	1	1	1	5	0	0	0	0	0	2	0	0	1	2	13	0.660017
BC0709	FeoA	30018890	NP_830521.1	14.02/ Ferrous metabolism	ferrous iron transport protein A	8.06556	9443.15	0	1	1	3	5	2	8	11	13	0	1	0	2	2	5	5	9	2	1	1	0	4	9	4	8	5	11	113	11.9663
BC0708	FeoB2	30018889	NP_830520.1	14.02/ Ferrous metabolism	ferrous iron transport protein B	7.80052	26733.2	4	2	1	23	44	29	5	4	6	4	1	0	31	8	5	8	7	3	2	2	0	7	6	16	1	2	13	234	8.75315
BC0707	FeoB1	30018888	NP_830519.1	14.02/ Ferrous metabolism	ferrous iron transport protein B	8.51171	51685.2	0	0	0	2	1	7	0	1	1	0	0	0	6	0	0	2	0	1	0	0	0	0	0	0	0	0	2	23	0.445002
BC5380	-	30023410	NP_835041.1	13.02/ ABC transporters	ferrichrome-binding protein	9.08713	31161.4	11	0	2	15	27	10	1	0	3	1	11	4	16	5	3	5	3	3	4	16	5	1	3	6	1	0	8	164	5.26292
BC4210	-	30022293	NP_833924.1	14.03/ Sulfur metabolism	rhodanese-related sulfurtransferase	9.88962	14998	7	4	10	0	3	0	0	0	0	13	8	18	2	0	0	0	1	0	10	14	18	0	0	0	0	0	0	108	7.20096
BC1576	-	30019723	NP_831354.1	14.03/ Sulfur metabolism	thiosulfate sulfurtransferase	5.16288	31298.6	0	0	0	0	0	0	0	0	0	0	0	0	0	0	0	0	1	0	0	0	0	0	0	1	2	0	1	5	0.159752
BC1423	cysC	30019572	NP_831203.1	14.03/ Sulfur metabolism	adenylylsulfate kinase	6.24125	22483.6	0	0	0	0	0	0	0	0	2	0	0	0	0	0	0	0	1	1	0	0	0	0	0	1	3	2	1	11	0.489246
BC1422	Sat	30019571	NP_831202.1	14.03/ Sulfur metabolism	sulfate adenylyltransferase	5.52597	42692	0	0	0	0	0	0	0	1	2	0	0	0	0	0	0	0	4	1	0	0	0	1	0	1	3	1	3	17	0.398201
BC4308	YqeV	30022389	NP_834020.1	15/ Stress related proteins	Fe-S oxidoreductase	5.49893	51324.1	3	11	3	1	0	2	0	0	0	10	9	2	0	0	0	0	0	0	11	5	5	0	0	0	0	0	0	62	1.20801
BC4346	-	30022427	NP_834058.1	17.17/ Chromosomical proteins of unknown functions	Hypothetical Membrane Spanning Protein	9.5892	18048.5	0	0	0	0	0	0	0	0	1	0	0	2	6	2	0	3	5	3	0	0	0	0	0	0	3	4	0	29	1.60678
					17.02/ Thiamine metabolism
BC0749	ThiG	30018908	NP_830539.1	17,04/ Thiamine metabolism	thiazole synthase	5.04802	27455.5	11	16	3	16	23	11	36	28	64	12	10	4	3	33	35	35	49	36	29	2	5	41	22	45	48	33	47	697	25.3865
BC5227	ThiC	30023259	NP_834890.1	17,04/ Thiamine metabolism	thiamine biosynthesis protein ThiC	5.51273	65685.8	5	13	5	7	0	6	5	3	0	11	11	2	0	18	21	13	0	9	21	1	7	11	33	0	0	14	5	221	3.3645
BC0747	-	30018906	NP_830537.1	17,04/ Thiamine metabolism	glycine oxidase	5.98949	41165.1	32	28	11	42	29	19	9	4	10	40	23	15	20	7	7	9	14	9	27	25	18	8	12	20	7	9	26	480	11.6604
BC0419	ThiM	30018627	NP_830258.1	17,04/ Thiamine metabolism	hydroxyethylthiazole kinase	4.88	28288.7	1	0	0	3	1	0	5	5	8	3	0	0	1	4	5	6	11	9	6	0	1	8	5	8	10	6	11	117	4.13592
BC0751	-	30018910	NP_830541.1	17,04/ Thiamine metabolism	phosphomethylpyrimidine kinase	5.31904	28939	11	5	8	19	25	13	11	8	15	9	8	6	21	11	10	14	19	12	20	10	10	14	13	23	9	9	19	352	12.1635
BC5413	-	30023443	NP_835074.1	17,04/ Thiamine metabolism	pyridoxal kinase	5.65166	29433.2	10	2	1	14	29	5	8	6	10	9	3	3	22	8	8	8	20	9	23	5	1	6	11	19	9	7	19	275	9.34318
BC4647	Thii	30022722	NP_834353.1	17,04/ Thiamine metabolism	thiamine biosynthesis protein ThiI	6.8203	45841.7	0	0	0	0	0	0	0	0	0	1	0	0	0	0	0	0	0	0	2	1	0	0	0	0	0	0	0	4	0.0872568
BC0750	ThiF	30018909	NP_830540.1	17,04/ Thiamine metabolism	thiamine/molybdopterin biosynthesis ThiF/MoeB-like protein	5.31766	38056.3	3	7	0	3	3	1	0	0	0	6	5	5	2	0	0	0	1	0	4	2	3	3	0	1	0	0	0	49	1.28757
BC0420	ThiE	30018628	NP_830259.1	17,04/ Thiamine metabolism	thiamine-phosphate pyrophosphorylase	4.72645	23960.3	0	0	0	0	0	0	1	0	3	0	0	0	0	0	1	0	4	0	0	0	0	0	1	1	3	0	2	16	0.667771
BC0748	ThiS	30018907	NP_830538.1	14.03/ Sulfur metabolism	sulfur carrier protein ThiS	4.53558	7398.84	0	0	0	0	2	0	2	0	5	0	0	0	0	1	0	1	2	1	0	0	0	0	3	0	0	2	2	21	2.83828
					17.03/ Riboflavin metabolism
BC4112	RibH	30022199	NP_833830.1	17.05/ Riboflavin metabolism	riboflavin synthase subunit beta	5.78038	16238.5	12	12	7	84	25	11	86	69	71	4	21	5	59	135	126	144	203	135	71	3	7	102	205	134	103	136	116	2086	128.46
BC4111	RibA	30022198	NP_833829.1	17.05/ Riboflavin metabolism	bifunctional 3,4-dihydroxy-2-butanone 4-phosphate synthase/GTP cyclohydrolase II protein	5.46989	43858.5	7	4	2	42	12	2	54	38	8	6	14	3	60	100	90	112	117	118	30	1	1	67	101	74	54	97	76	1290	29.4128
BC3807	-	30021898	NP_833529.1	17.05/ Riboflavin metabolism	bifunctional riboflavin kinase/FMN adenylyltransferase	6.40421	36930.1	0	0	0	0	1	0	1	0	0	0	0	0	0	1	2	1	2	0	1	0	0	0	3	3	1	1	2	19	0.514486
BC4110	-	30022197	NP_833828.1	17.05/ Riboflavin metabolism	riboflavin synthase subunit alpha	6.15189	23309.9	0	0	0	3	4	1	3	3	3	1	0	0	6	14	13	18	26	13	5	0	0	6	13	11	7	12	10	172	7.37885
BC4109	RibD	30022196	NP_833827.1	17.05/ Riboflavin metabolism	diaminohydroxyphosphoribosylaminopyrimidine deaminase	6.71132	41604.7	1	0	0	20	3	1	4	3	0	5	5	2	35	33	34	47	55	34	15	0	1	14	39	27	6	23	18	425	10.2152
					17.04/ Nicotinate and nicotinamide metabolism
BC4422	NadC	30022503	NP_834134.1	17.06/ Nicotinate and nicotinamide metabolism	nicotinate-nucleotide pyrophosphorylase	5.86196	30330.9	8	0	5	2	8	1	0	1	5	0	0	0	0	0	1	0	11	1	3	9	1	2	0	8	1	0	1	68	2.24194
BC4642	PpnK	30022717	NP_834348.1	17.06/ Nicotinate and nicotinamide metabolism	inorganic polyphosphate/ATP-NAD kinase	5.67395	30298.5	0	0	0	1	0	0	1	0	6	0	0	0	0	1	5	1	9	2	3	0	0	8	11	6	6	3	4	67	2.21133
BC1994	NadE	30020132	NP_831763.1	17.06/ Nicotinate and nicotinamide metabolism	NAD synthetase	5.00933	30050.6	0	0	0	0	2	0	0	0	2	0	0	0	0	0	0	1	1	1	0	0	0	1	3	3	1	1	3	19	0.632268
BC4685	-	30022760	NP_834391.1	17.06/ Nicotinate and nicotinamide metabolism	nicotinate phosphoribosyltransferase	5.39536	42007.4	1	0	0	2	0	1	3	2	2	0	0	0	0	1	2	2	3	4	1	0	0	3	4	3	3	3	5	45	1.07124
BC0597	-	30018783	NP_830414.1	17.06/ Nicotinate and nicotinamide metabolism	nicotinate phosphoribosyltransferase	5.61016	56062.3	2	0	0	2	0	0	2	0	0	0	0	0	0	0	1	0	0	1	0	0	0	2	4	0	0	1	1	16	0.285397
BC4421	NadA	30022502	NP_834133.1	17.06/ Nicotinate and nicotinamide metabolism	quinolinate synthetase	4.98183	41541.5	16	13	12	5	12	8	1	0	0	30	22	24	4	2	1	0	3	1	32	18	19	1	2	1	0	0	0	227	5.46442
					17.05/ Pantothenate and CoA biosynthesis
BC1540	PanB	30019688	NP_831319.1	17.07/ Pantothenate and CoA biosynthesis	3-methyl-2-oxobutanoate hydroxymethyltransferase	5.35989	30479.7	4	1	0	0	2	0	0	0	0	1	0	0	0	0	0	0	0	0	1	0	0	0	0	0	0	0	0	9	0.295279
BC3929	CoaD	30022017	NP_833648.1	17.07/ Pantothenate and CoA biosynthesis	phosphopantetheine adenylyltransferase	6.75165	18395.7	0	0	0	1	5	0	3	0	4	0	0	0	1	1	0	0	4	2	2	0	0	5	1	5	2	1	3	40	2.17443
					17.06/ Biotin metabolism
BC0015	PDX1	30018288	NP_829919.1	17.08/ Biotin metabolism	pyridoxine biosynthesis protein	5.1798	32093.3	5	5	2	44	31	20	27	25	32	1	2	1	20	43	33	36	52	40	14	0	1	29	45	42	37	42	41	670	20.8766
BC4119	BioA	30022206	NP_833837.1	17.08/ Biotin metabolism	adenosylmethionine--8-amino-7-oxononanoate transaminase	5.34537	52070.4	9	5	4	17	2	5	1	0	1	14	7	10	10	0	2	2	2	0	17	13	7	3	9	1	0	2	8	151	2.89992
BC4114	BioB	30022201	NP_833832.1	17.08/ Biotin metabolism	biotin synthase	5.31705	36875.5	6	4	0	4	4	0	0	0	0	9	3	8	12	9	5	4	8	4	10	3	1	5	10	7	1	6	4	127	3.44402
BC4118	BioD	30022205	NP_833836.1	17.08/ Biotin metabolism	dithiobiotin synthetase	4.9302	26058.5	0	0	0	2	1	0	0	0	0	0	0	1	0	0	0	0	2	0	2	1	0	0	0	0	0	0	0	9	0.345377
BC0016	PdxT	30018289	NP_829920.1	17.08/ Biotin metabolism	glutamine amidotransferase subunit PdxT	5.78523	21545.2	4	1	2	1	5	1	2	1	5	0	1	1	1	2	2	1	6	0	4	2	1	2	2	2	1	3	1	54	2.50636
BC0195	-	30018432	NP_830063.1	17.17/ Chromosomical proteins of unknown functions	3-ketoacyl-(acyl-carrier-protein) reductase	4.93516	29628.9	0	0	0	0	0	0	1	4	5	0	0	0	0	0	0	0	1	1	0	0	0	0	0	0	4	2	6	24	0.81002
					17.07/ Folate biosynthesis
BC1342	-	30019492	NP_831123.1	17.09/ Folate biosynthesis	6-pyruvoyl tetrahydrobiopterin synthase	6.17878	19452.7	1	0	0	1	4	0	0	1	0	3	2	2	6	6	8	2	9	3	6	0	0	0	7	7	0	5	4	77	3.95832
BC1511	FolE	30019659	NP_831290.1	17.09/ Folate biosynthesis	GTP cyclohydrolase I	6.36117	21006.9	4	2	1	2	8	2	1	1	6	4	3	2	4	5	4	3	3	1	7	0	2	4	4	5	0	0	4	82	3.90348
BC0076	PabA	30018340	NP_829971.1	17.09/ Folate biosynthesis	para-aminobenzoate synthase component I	4.92478	53062.9	0	1	0	1	0	0	0	0	0	1	0	0	0	0	0	0	0	0	0	0	0	0	1	0	0	0	0	4	0.0753823
BC0077	PabB	30018341	NP_829972.1	17.09/ Folate biosynthesis	para-aminobenzoate/anthranilate synthase glutamine amidotransferase component II	5.57785	21873	0	0	0	0	2	0	0	0	0	0	0	0	0	0	0	0	0	0	0	0	0	0	0	0	0	0	0	2	0.091437
					17.8/ Porphyrin metabolism
BC4469	-	30022550	NP_834181.1	17.10/ Porphyrin metabolism	delta-aminolevulinic acid dehydratase	5.23654	36316.2	3	1	0	4	4	2	3	2	6	2	0	0	1	2	3	4	7	5	3	0	0	2	8	9	7	3	12	93	2.56084
BC4468	HemL2	30022549	NP_834180.1	17.10/ Porphyrin metabolism	glutamate-1-semialdehyde aminotransferase	5.20838	45991.2	22	13	10	51	24	25	22	13	13	31	13	6	29	24	14	20	20	20	24	12	10	18	19	28	13	16	25	535	11.6326
BC0512	HemL1	30018718	NP_830349.1	17.10/ Porphyrin metabolism	glutamate-1-semialdehyde aminotransferase	5.24958	46176.6	5	7	4	7	1	6	2	0	2	10	5	4	6	4	4	2	2	6	11	3	2	2	7	6	1	2	4	115	2.49044
BC4471	HemC	30022552	NP_834183.1	17.10/ Porphyrin metabolism	porphobilinogen deaminase	5.24482	33768.9	0	0	0	0	0	0	0	2	3	0	0	0	0	0	0	2	1	1	0	0	0	0	0	1	1	1	1	13	0.38497
BC1068	HemE	30019223	NP_830854.1	17.10/ Porphyrin metabolism	uroporphyrinogen decarboxylase	5.88517	39214.2	0	0	2	0	0	0	0	0	0	2	1	1	0	0	0	0	0	0	0	2	1	0	0	0	0	0	0	9	0.229509
BC1428	-	30019577	NP_831208.1	14.02/ Ferrous metabolism	Ferrochelatase	7.80149	23069.5	0	0	0	0	0	0	0	0	4	0	0	0	0	0	0	0	3	0	0	0	0	1	0	0	3	2	2	15	0.650209
BC1154	HemH2	30019309	NP_830940.1	14.02/ Ferrous metabolism	ferrochelatase	4.8617	36207.2	5	5	1	22	17	8	19	11	13	4	0	0	24	11	12	15	24	17	2	0	1	14	14	27	15	10	24	315	8.69993
					18/ Stress response
BC5191	CspC	30023224	NP_834855.1	09.02/ Transcriptional regulators	cold shock protein	4.57422	7545.66	0	0	0	0	0	0	0	0	7	0	0	0	0	0	0	0	0	0	0	0	0	0	0	0	0	0	0	7	0.927686
BC5159	TrxB	30023192	NP_834823.1	05.02/ Pyrimidine metabolism	thioredoxin reductase	5.16283	34934.8	25	22	7	5	5	4	22	24	27	9	13	7	9	15	16	23	44	22	30	12	7	29	17	33	25	23	45	520	14.8849
BC0101	McsB	30018351	NP_829982.1	01.09/ ATP synthesis	ATP:guanido phosphotransferase	6.19775	39843.9	11	7	23	9	7	2	15	7	9	2	2	2	4	1	0	6	7	6	6	4	9	0	1	11	3	2	24	180	4.51763
BC0377	AhpC	30018585	NP_830216.1	15/ Stress related proteins	Alkyl hydroperoxide reductase C22	4.79397	20693.4	33	48	40	104	81	35	260	190	233	25	45	17	53	164	208	266	367	252	87	18	33	199	269	259	277	166	399	4128	199.484
BC5044	Dps2	30023083	NP_834714.1	15/ Stress related proteins	non-specific DNA-binding protein Dps / Iron-binding ferritin-like antioxidant protein / ferroxidase	4.69475	16914.4	29	26	15	20	16	1	100	73	141	2	26	9	16	23	33	85	130	83	72	14	4	33	27	151	109	47	143	1428	84.4251
BC0376	AhpF	30018584	NP_830215.1	15/ Stress related proteins	Alkyl hydroperoxide reductase subunit F	4.93143	54774.1	49	83	45	150	37	46	193	161	61	30	63	11	34	154	189	237	117	260	106	22	55	182	300	170	149	159	277	3340	60.9777
BC0444	TerD2	30018652	NP_830283.1	15/ Stress related proteins	tellurium resistance protein terD	4.57637	20789.3	13	13	13	33	38	15	27	27	41	9	11	11	32	45	40	32	47	27	20	9	9	40	49	50	27	34	42	754	36.2686
BC1155	KatE	30019310	NP_830941.1	15/ Stress related proteins	catalase	5.8023	55881.6	8	17	11	82	15	41	137	123	25	3	11	1	23	98	127	167	40	151	21	1	7	28	124	73	66	86	151	1637	29.2941
BC2011	Dps1	30020148	NP_831779.1	15/ Stress related proteins	non-specific DNA-binding protein Dps / Iron-binding ferritin-like antioxidant protein / ferroxidase	4.72732	16669.2	2	4	2	14	6	9	25	26	41	0	2	0	7	26	24	26	44	22	11	2	0	15	24	28	24	25	32	441	26.4559
BC5445	SodB	30023475	NP_835106.1	15/ Stress related proteins	superoxide dismutase [Mn]	5.36781	23983.7	0	4	1	25	37	19	33	23	30	4	1	0	30	27	23	28	45	34	4	1	0	17	30	26	37	35	34	548	22.8488
BC0443	TerD1	30018651	NP_830282.1	15/ Stress related proteins	tellurium resistance protein terD	4.60014	21352.5	6	4	5	16	23	7	18	19	24	3	3	3	10	21	25	23	46	22	8	4	5	27	27	21	16	19	31	436	20.4191
BC4639	Tpx	30022714	NP_834345.1	15/ Stress related proteins	Thiol peroxidase	5.03872	17941.1	0	2	0	5	24	12	19	24	28	0	1	2	4	14	18	24	28	17	9	0	1	17	19	18	15	16	26	343	19.1181
BC4521	TrxA	30022599	NP_834230.1	15/ Stress related proteins	thioredoxin	4.50853	11470.9	0	0	0	1	9	5	18	12	23	0	0	0	0	11	11	10	23	16	0	0	0	4	19	5	17	14	20	218	19.0047
BC4691	Trx	30022766	NP_834397.1	15/ Stress related proteins	thioredoxin	4.3628	12463.9	0	0	0	0	1	0	3	2	9	0	0	0	0	0	1	1	3	1	0	0	0	1	0	0	5	1	2	30	2.40696
BC4272	SodA1	30022355	NP_833986.1	15/ Stress related proteins	superoxide dismutase [Mn]	5.34	24738.1	0	0	0	0	4	1	2	2	4	0	0	0	0	3	3	3	3	3	1	0	0	0	2	3	3	1	4	42	1.69779
BC4270	FtsI	30022353	NP_833984.1	15/ Stress related proteins	penicillin-binding protein	7.05114	79573.4	0	0	0	1	0	6	0	0	0	0	0	0	0	0	0	1	0	0	0	0	0	0	1	0	0	0	0	9	0.113103
BC3533	VanW	30021635	NP_833266.1	15/ Stress related proteins	vancomycin B-type resistance protein vanW	5.75911	31429.1	0	0	0	0	0	0	0	0	1	0	2	0	0	0	0	0	0	0	0	0	0	0	0	0	0	0	0	3	0.095453
BC3707	AzoR1	30021803	NP_833434.1	15/ Stress related proteins	aluminum resistance protein	5.11069	45989.3	1	0	0	2	2	1	0	0	0	1	1	0	1	0	0	0	0	0	2	1	0	0	0	0	0	0	0	12	0.26093
BC2229	-	30020363	NP_831994.1	15/ Stress related proteins	azoreductase	6.91691	19385.3	0	0	0	1	0	0	11	10	8	0	0	0	0	8	1	4	19	12	0	0	0	0	3	7	10	7	12	113	5.82916
BC4677	UspG	30022752	NP_834383.1	15/ Stress related proteins	general stress protein	8.92427	19095.1	10	6	12	3	14	3	0	1	8	15	10	12	7	0	1	3	5	1	13	8	11	2	0	2	3	3	8	161	8.43147
BC3956	TypA/BipA	30022044	NP_833675.1	15/ Stress related proteins	GTP-binding protein TypA/BipA	5.12715	68976.2	10	24	15	8	0	5	3	3	0	29	33	3	0	7	10	6	0	5	23	1	37	4	15	0	0	3	3	247	3.58095
BC0625	NorQ	30018810	NP_830441.1	15/ Stress related proteins	NorQ protein	4.88148	32847.9	4	0	0	2	15	1	0	0	1	7	3	0	3	3	0	2	3	1	10	0	1	1	2	1	1	0	3	64	1.94838
BC3855	-	30021945	NP_833576.1	15/ Stress related proteins	putative alkaline-shock protein	5.59405	13127.9	1	0	0	0	2	1	2	2	4	0	0	0	0	0	1	3	4	1	3	0	0	3	5	2	2	1	6	43	3.27547
BC5388	YwfI	30023418	NP_835049.1	15/ Stress related proteins	putative heme peroxidase	5.00008	28677.1	0	0	1	2	2	0	3	0	6	0	0	0	0	1	5	3	5	5	3	0	0	3	6	6	2	5	7	65	2.26662
BC0447	-	30018655	NP_830286.1	15/ Stress related proteins	tellurite resistance protein	5.37405	41656.6	29	17	6	21	18	14	17	14	9	6	3	5	13	16	20	18	21	19	10	7	6	23	25	17	12	22	23	411	9.86638
BC2389	-	30020520	NP_832151.1	15/ Stress related proteins	tellurite resistance protein	6.24125	43877.2	0	0	0	1	0	0	1	0	0	0	0	0	0	0	0	0	0	0	0	0	0	0	0	0	0	0	0	2	0.0455817
BC0442	TerD	30018650	NP_830281.1	15/ Stress related proteins	tellurium resistance protein terD	6.30724	21924.1	5	6	7	29	37	14	20	17	20	5	2	0	29	39	26	24	45	25	5	4	3	14	28	36	21	28	25	514	23.4445
BC4625	-	30022700	NP_834331.1	15/ Stress related proteins	universal stress protein	5.68213	16699.8	11	3	4	3	8	0	1	1	8	1	0	0	1	3	1	1	7	3	10	12	2	6	4	7	2	3	6	108	6.46716
BC5410	azoR3	30023440	NP_835071.1	15/ Stress related proteins	azoreductase	4.83609	22743.6	0	0	0	0	0	0	0	0	0	0	0	0	4	34	12	22	47	26	0	0	0	0	15	1	0	16	0	177	7.7824
BC1937	-	30020076	NP_831707.1	15/ Stress related proteins	luciferase-like monooxygenase	5.95029	38630.8	0	0	0	0	0	0	1	0	0	0	0	0	0	0	0	0	1	0	0	0	0	0	0	0	0	0	0	2	0.0517721
BC2909	SsuD	30021026	NP_832657.1	15/ Stress related proteins	alkanesulfonate monooxygenase	5.10481	41048.1	0	0	0	0	0	0	0	0	1	0	0	0	0	0	0	0	0	0	0	0	0	0	0	0	3	0	0	4	0.0974466
BC2189	-	30020323	NP_831954.1	15/ Stress related proteins	aminoglycoside phosphotransferase	5.74715	36324.6	0	0	0	0	1	0	0	0	0	2	0	0	0	0	0	0	0	0	2	0	0	0	0	0	0	0	0	5	0.137648
BC1341	QueC	30019491	NP_831122.1	05.01/ Purine metabolism	aluminum resistance protein	4.84131	24524.1	0	0	0	3	4	2	0	0	2	2	0	1	2	11	10	7	10	6	3	0	0	0	13	5	0	5	3	89	3.62908
BC4926	-	30022967	NP_834598.1	05.02/ Pyrimidine metabolism	thioredoxin reductase	6.02732	36724.8	2	1	0	2	1	1	5	3	5	0	0	0	0	3	5	3	5	5	0	0	0	5	6	8	2	4	6	72	1.96053
BC0385	-	30018593	NP_830224.1	05.02/ Pyrimidine metabolism	thioredoxin reductase	5.60269	38649.8	1	1	0	0	0	0	2	0	1	0	0	0	0	1	1	0	0	1	0	0	0	2	0	1	1	0	4	16	0.413973
BC5396	HAD2	30023426	NP_835057.1	17.17/ Chromosomical proteins of unknown functions	HAD superfamily hydrolase	4.73636	30485.6	2	2	0	2	3	3	2	1	1	5	1	0	3	2	0	2	7	3	4	0	1	6	5	2	2	2	4	65	2.13215
BC1165	HAD1	30019320	NP_830951.1	17.17/ Chromosomical proteins of unknown functions	HAD superfamily hydrolase	5.27365	30291.3	0	0	0	0	1	0	0	1	1	0	0	0	0	0	0	0	0	0	0	0	0	0	0	0	0	0	1	4	0.132051
BC3461	BshB2	30021564	NP_833195.1	17.17/ Chromosomical proteins of unknown functions	LMBE-related protein	6.12736	24904.7	0	0	0	0	4	1	2	2	4	0	0	0	1	0	0	1	6	2	0	0	0	0	0	4	5	2	4	38	1.52582
BC0786	-	30018945	NP_830576.1	17.17/ Chromosomical proteins of unknown functions	nitroreductase family protein	8.39138	21293	0	0	0	25	11	5	11	6	8	0	0	0	7	15	14	8	23	10	1	0	0	7	16	17	10	4	12	210	9.8624
BC4182	Gls24	30022265	NP_833896.1	17.17/ Chromosomical proteins of unknown functions	putative cytoplasmic protein	4.70482	14066.3	7	5	1	20	20	16	16	12	20	0	3	2	12	21	16	16	22	13	14	3	0	28	22	28	16	16	20	369	26.2328
					19/ Chaperones and heat shock proteins
BC0295	GroEL	30018515	NP_830146.1	16/ Chaperone proteins	chaperonin GroEL	4.78825	57396	116	162	102	727	79	204	365	276	33	123	174	61	115	314	344	451	58	282	250	41	161	253	408	189	99	212	424	6023	104.938
BC0294	GroES	161511213	NP_830145.2	16/ Chaperone proteins	co-chaperonin GroES	4.69158	10049.4	14	7	8	16	46	9	49	43	86	2	8	4	11	38	41	52	65	38	26	5	3	51	46	82	33	24	52	859	85.4775
BC4480	Tig	30022561	NP_834192.1	16/ Chaperone proteins	trigger factor	4.5344	47316.1	35	32	25	60	25	47	51	37	9	31	35	15	15	66	74	62	16	51	46	9	28	58	87	38	25	50	47	1074	22.6984
BC4312	DnaK	30022393	NP_834024.1	16/ Chaperone proteins	molecular chaperone DnaK	4.66383	65726	34	39	25	120	18	54	80	78	7	29	41	4	9	68	133	112	8	46	57	7	44	87	152	19	5	57	85	1418	21.5744
BC1043	PrsA1	30019198	NP_830829.1	16/ Chaperone proteins	peptidylprolyl isomerase	7.58097	32403.9	28	9	13	25	48	18	4	4	5	13	15	18	16	23	9	13	15	9	18	18	14	10	11	6	5	9	12	388	11.9739
BC4313	GrpE	30022394	NP_834025.1	16/ Chaperone proteins	GrpE protein	4.5598	21630.8	0	0	0	4	0	3	9	2	8	0	0	0	0	4	7	3	9	7	0	0	0	0	12	18	6	1	7	100	4.62304
BC1168	ClpB	30019323	NP_830954.1	16/ Chaperone proteins	ClpB protein	5.34389	97322.2	3	13	10	5	3	1	7	3	2	0	2	0	0	0	5	13	0	0	3	0	10	0	8	0	0	1	15	104	1.06862
BC1161	PrsA2	30019316	NP_830947.1	16/ Chaperone proteins	peptidylprolyl isomerase	6.93276	32214.7	0	0	0	0	3	0	0	0	0	0	0	0	1	0	0	0	0	0	0	0	0	0	0	0	0	0	0	4	0.124167
BC4311	DnaJ	30022392	NP_834023.1	16/ Chaperone proteins	chaperone protein dnaJ	8.43493	40440.2	0	0	6	25	23	17	6	4	4	1	2	3	15	7	7	8	7	2	1	4	1	1	8	9	2	3	7	173	4.27792
BC2272	prsA3	30020404	NP_832035.1	16/ Chaperone proteins	peptidylprolyl isomerase	8.16	32237.7	0	0	0	0	1	0	0	0	0	0	0	0	2	1	0	0	1	0	0	0	0	0	0	0	0	0	0	5	0.155098
BC0457	TPR	30018665	NP_830296.1	16/ Chaperone proteins	TPR repeat-containing protein	4.95862	106447	0	0	0	2	0	0	0	0	0	0	0	0	0	0	2	1	0	0	0	0	0	0	1	0	0	0	0	6	0.056366
BC4061	PpiB	30022148	NP_833779.1	17.17/ Chromosomical proteins of unknown functions	peptidyl-prolyl cis-trans isomerase	5.60832	15777.8	0	0	0	0	6	2	7	5	9	0	0	0	2	7	7	5	9	5	0	0	0	0	10	6	4	2	6	92	5.83099
					20/ Unclassified, unknown
					20.01/ gamma-Hexachlorocyclohexane degradation
BC4511	LppC	30022589	NP_834220.1	17.01/ gamma-Hexachlorocyclohexane degradation	acid phosphatase	6.85613	31035	25	3	19	10	33	16	2	2	5	15	31	33	18	4	6	5	7	3	1	20	20	1	3	5	1	2	5	295	9.5054
BC2609	CypD	30020736	NP_832367.1	01.07/ Respiration	cytochrome P450	5.5045	46873.5	1	0	1	1	1	3	0	0	0	0	0	0	2	1	1	0	3	3	1	0	0	3	5	1	6	2	0	35	0.746691
					20.02/ Glyoxylate and dicarboxylate metabolism
BC2101	Fhs	30020238	NP_831869.1	17.02/ Glyoxylate and dicarboxylate metabolism	formate--tetrahydrofolate ligase	5.37405	60468.7	24	45	19	39	8	19	19	8	0	49	22	18	19	24	27	25	2	27	38	21	34	26	39	10	4	20	26	612	10.1209
BC4180	FolD	30022263	NP_833894.1	17.02/ Glyoxylate and dicarboxylate metabolism	methylenetetrahydrofolate dehydrogenase (NADP+)	5.63623	31070.5	1	0	0	4	6	2	6	2	0	2	1	0	4	8	6	3	7	3	4	0	0	5	4	9	0	2	8	87	2.80008
BC1415	-	30019564	NP_831195.1	17.02/ Glyoxylate and dicarboxylate metabolism	glycerate dehydrogenase	5.34767	35342.5	0	0	0	0	1	0	1	1	5	0	0	0	0	0	0	2	6	0	7	0	0	2	5	4	2	0	11	47	1.32984
					20.03/ Ubiquinone and other terpenoid-quinone biosynthesis
BC2305	DhbB	30020437	NP_832068.1	17.03/ Ubiquinone and other terpenoid-quinone biosynthesis	isochorismatase	4.81212	33448.2	21	19	8	30	21	16	46	41	55	13	1	2	10	37	36	56	55	35	10	0	5	34	32	60	23	16	65	747	22.3331
BC2303	DhbC	30020435	NP_832066.1	17.03/ Ubiquinone and other terpenoid-quinone biosynthesis	isochorismate synthase DhbC	5.44934	44565.9	2	1	0	23	15	21	35	18	7	0	0	0	10	27	19	31	20	26	0	0	0	16	15	27	13	10	33	369	8.27987
BC4853	MenB	30022921	NP_834552.1	17.03/ Ubiquinone and other terpenoid-quinone biosynthesis	naphthoate synthase	5.30918	29637	17	16	16	20	26	15	16	16	35	24	14	17	13	21	22	23	33	21	38	14	19	26	36	25	17	21	28	589	19.8738
BC1513	ubiE	30019661	NP_831292.1	17.03/ Ubiquinone and other terpenoid-quinone biosynthesis	ubiquinone/menaquinone biosynthesis methyltransferase	6.96675	26883.5	4	1	1	2	2	0	0	0	0	3	3	1	1	0	0	0	0	0	2	1	0	0	0	0	0	0	0	21	0.781148
					20.04/ Terpenoid backbone biosynthesis
BC3819	Dxr2	30021909	NP_833540.1	17.11/ Terpenoid backbone biosynthesis	1-deoxy-D-xylulose 5-phosphate reductoisomerase	5.71975	42228.9	3	0	0	0	0	0	0	0	0	5	5	7	1	0	0	0	0	0	4	4	3	0	0	0	0	0	0	32	0.757775
BC4176	Dxs	30022259	NP_833890.1	17.11/ Terpenoid backbone biosynthesis	1-deoxy-D-xylulose-5-phosphate synthase	5.87893	69366.8	0	0	0	1	0	0	0	0	0	0	1	0	0	0	0	0	0	0	1	0	1	0	0	0	0	0	0	4	0.0576645
BC0106	IspD	30018356	NP_829987.1	17.11/ Terpenoid backbone biosynthesis	2-C-methyl-D-erythritol 4-phosphate cytidylyltransferase	6.91262	25107.2	0	0	0	3	1	0	0	0	0	0	0	0	0	0	0	0	0	0	2	0	0	0	0	0	0	0	0	6	0.238975
BC4276	IspG	30022358	NP_833989.1	17.11/ Terpenoid backbone biosynthesis	4-hydroxy-3-methylbut-2-en-1-yl diphosphate synthase	5.62774	39991.2	12	16	11	5	7	2	3	0	0	20	11	17	12	6	3	2	9	6	20	16	15	6	4	3	1	5	8	220	5.50121
BC0050	IspE	30018316	NP_829947.1	03.01/ Fatty acid Biosynthesis and metabolism	4-diphosphocytidyl-2-C-methyl-D-erythritol kinase	6.76249	31561.5	2	1	0	1	2	3	0	0	0	1	0	0	1	0	0	0	0	0	2	1	0	0	0	0	0	0	0	14	0.443579
BC2302	-	30020434	NP_832065.1	14.03/ Siderophore biosynthesis	2,3-dihydroxybenzoate-2,3-dehydrogenase	5.61215	27930.1	8	9	1	34	28	14	30	23	41	6	1	0	23	23	27	30	27	14	0	0	0	18	16	43	2	4	29	451	16.1475
BC2304	-	30020436	NP_832067.1	14.03/ Siderophore biosynthesis	2,3-dihydroxybenzoate-AMP ligase	5.19826	59772.7	4	3	1	37	5	17	12	3	0	2	2	0	6	13	11	19	0	7	1	0	3	13	10	4	0	2	11	186	3.11179
					20.05/ Phosphonate and phosphinate metabolism
					20.06/ Butanoate Metabolism
BC4163	Ptb	30022247	NP_833878.1	17.13/ Butanoate Metabolism	phosphate butyryltransferase	5.7974	31578.8	7	4	1	16	16	8	9	8	19	8	4	5	9	20	18	10	24	16	14	0	3	15	19	22	10	19	18	322	10.1967
BC0668	BdhA	30018850	NP_830481.1	17.13/ Butanoate Metabolism	(R,R)-butanediol dehydrogenase	5.5025	37840.9	2	0	0	0	0	0	0	0	0	0	0	0	0	0	0	0	0	0	1	3	0	0	0	0	0	0	0	6	0.158559
BC4161	Buk	30022245	NP_833876.1	17.13/ Butanoate Metabolism	butyrate kinase	5.41162	40880.4	8	5	4	1	2	4	0	0	2	12	8	9	1	1	2	0	4	0	15	4	8	3	2	1	0	2	1	99	2.4217
BC0491	-	30018697	NP_830328.1	17.13/ Butanoate Metabolism	formate acetyltransferase	5.50818	84627.3	0	0	0	0	0	0	0	0	0	0	0	0	0	0	0	0	0	0	3	0	0	0	0	0	0	0	0	3	0.0354495
BC1318	PhaC	30019469	NP_831100.1	17.13/ Butanoate Metabolism	poly(R)-hydroxyalkanoic acid synthase, class III, PhaC subunit	7.01761	41639.5	8	2	8	14	5	5	3	1	3	6	0	1	6	6	5	5	11	3	5	1	7	3	5	6	4	6	9	138	3.31416
BC1317	PhbB	30019468	NP_831099.1	01.10/ Other	acetoacetyl-CoA reductase	5.83297	26460.8	8	9	6	30	17	13	42	38	59	1	5	0	19	33	33	34	45	43	10	1	4	34	47	53	29	37	47	697	26.3408
					20.07/ Plasmidic proteins of unknown function
					20.08/ Phagic proteins of unknown functions
BC1904	-	30020045	NP_831676.1	17.18/ Phagic proteins of unknown functions	Phage protein	5.18665	14387.3	0	0	0	0	0	0	1	1	4	0	0	0	1	0	0	1	0	0	0	0	0	0	0	0	0	0	0	8	0.556048
BC1901	-	30020042	NP_831673.1	17.18/ Phagic proteins of unknown functions	Phage protein	5.01444	18156.2	0	0	1	0	0	0	1	2	3	0	0	0	0	0	0	0	0	0	0	0	0	0	0	1	1	0	1	10	0.550778
BC1894	-	30020036	NP_831667.1	17.18/ Phagic proteins of unknown functions	Phage protein	5.516	41000	3	10	2	0	0	0	0	0	2	0	0	0	1	0	0	0	0	0	0	0	2	0	0	0	0	0	0	20	0.487805
BC1862	-	30020004	NP_831635.1	17.18/ Phagic proteins of unknown functions	Phage protein	4.54002	29544.7	4	1	1	0	0	0	0	0	0	0	0	0	0	0	0	0	0	0	0	0	2	0	0	0	0	0	0	8	0.270776
BC4801	PspA	30022872	NP_834503.1	17.18/ Phagic proteins of unknown functions	Phage shock protein A	5.79898	25312.9	0	0	1	30	17	5	9	12	12	0	0	0	10	11	13	10	22	8	0	0	0	1	18	16	7	8	13	223	8.80974
BC2578	-	30020705	NP_832336.1	17.18/ Phagic proteins of unknown functions	Phage protein	4.97084	15133.8	0	0	0	2	0	1	6	6	6	0	0	0	0	5	7	5	11	6	1	0	0	10	8	7	7	7	7	102	6.7399
					20.09/ Other pathway or unknown function
BC3312	-	30021420	NP_833051.1	17.14/Aromatic hydrocarbons catabolim	3-oxoadipate enol-lactonase	5.05528	34430.4	1	1	0	0	0	0	5	3	5	2	0	0	1	0	0	2	8	6	4	0	0	3	1	5	7	6	8	68	1.975
BC2388	-	30020519	NP_832150.1	17.15/Phenylpropanoid biosynthesis	caffeoyl-CoA O-methyltransferase	5.11294	23207.6	0	0	0	0	0	0	0	0	0	0	0	0	0	0	0	0	2	0	0	0	0	1	0	0	1	0	0	4	0.172357
BC0303	-	30018520	NP_830151.1	17.17/ Chromosomical proteins of unknown functions	Alpha/beta hydrolase	5.94129	35953.2	0	0	2	0	0	0	0	0	0	0	0	2	0	0	0	0	0	0	0	2	3	0	0	0	0	0	0	9	0.250325
BC2013	-	30020150	NP_831781.1	16/ Chaperone proteins	Alpha/beta hydrolase	4.7952	36685.2	0	0	0	1	2	0	0	0	1	0	0	0	3	1	0	0	2	0	2	1	0	0	0	0	0	0	0	13	0.354366
BC0565	-	30018751	NP_830382.1	17.17/ Chromosomical proteins of unknown functions	ankyrin	5.39342	27292.1	0	2	0	0	0	0	0	1	2	2	0	2	0	0	0	1	1	0	1	3	1	1	0	0	0	0	0	17	0.622891
BC3699	-	30021796	NP_833427.1	17.17/ Chromosomical proteins of unknown functions	antigen	7.71484	36227.9	0	0	0	0	0	0	0	0	2	0	0	0	0	0	0	0	0	0	0	0	0	0	0	0	0	0	0	2	0.0552061
BC3548	-	30021650	NP_833281.1	17.17/ Chromosomical proteins of unknown functions	Benzil reductase	5.5138	28010.4	0	1	0	2	1	0	2	2	2	0	0	0	0	1	2	1	3	3	1	0	0	2	6	3	3	2	4	41	1.46374
BC5130	-	30023167	NP_834798.1	17.17/ Chromosomical proteins of unknown functions	carboxylesterase	5.30673	28209.2	0	0	0	0	0	0	0	0	3	0	0	0	0	0	0	0	1	0	1	0	0	1	1	2	0	0	1	10	0.354494
BC1015	-	30019170	NP_830801.1	17.17/ Chromosomical proteins of unknown functions	choloylglycine hydrolase	5.02037	36731.1	0	0	0	0	0	0	1	1	1	0	0	0	0	0	0	1	2	2	0	0	0	0	1	2	2	1	3	17	0.462823
BC5236	-	30023268	NP_834899.1	17.17/ Chromosomical proteins of unknown functions	diguanylate cyclase/phosphodiesterase	8.60172	29670.6	0	0	0	0	0	0	0	0	0	0	1	4	0	0	0	0	0	0	0	0	0	0	0	0	0	0	0	5	0.168517
BC4369	-	30022450	NP_834081.1	17.17/ Chromosomical proteins of unknown functions	dimethyladenosine transferase	4.93628	21398.6	0	0	0	0	0	0	0	0	1	0	0	0	0	0	0	1	0	0	0	0	0	0	0	0	1	0	1	4	0.186928
BC2292	-	30020424	NP_832055.1	17.17/ Chromosomical proteins of unknown functions	enoyl-CoA hydratase	4.84228	39542	0	0	0	0	0	0	0	0	0	0	0	0	0	0	1	0	3	2	1	0	0	0	1	1	1	1	1	12	0.303475
BC3994	-	30022082	NP_833713.1	17.17/ Chromosomical proteins of unknown functions	exopolyphosphatase	6.10921	59074.1	0	0	0	0	0	0	0	0	0	1	2	0	0	0	0	0	0	0	1	0	0	0	0	0	0	0	0	4	0.0677116
BC0287	-	30018507	NP_830138.1	17.17/ Chromosomical proteins of unknown functions	glycoprotease family protein	5.48231	25403.4	0	0	0	1	2	0	0	0	1	0	0	0	1	1	1	0	2	2	0	0	0	1	0	1	0	0	2	15	0.590471
BC2155	-	30020290	NP_831921.1	17.17/ Chromosomical proteins of unknown functions	HEAT repeat-containing PBS lyase	4.97528	42529.8	0	0	0	0	0	0	1	2	0	0	0	0	0	0	0	0	0	1	0	0	0	2	1	1	1	1	3	13	0.305668
BC0794	-	30018953	NP_830584.1	17.17/ Chromosomical proteins of unknown functions	hydroxyacylglutathione hydrolase	4.89897	41586	0	0	0	0	0	0	0	0	0	0	0	0	0	0	0	0	0	0	6	0	0	0	0	0	0	0	0	6	0.144279
BC3734	IroE	30021828	NP_833459.1	17.17/ Chromosomical proteins of unknown functions	IroE protein	5.94124	30692.7	0	0	0	2	0	0	2	0	1	0	0	0	0	1	2	1	3	1	0	0	0	2	1	2	0	0	3	21	0.684202
BC2287	prpB	30020419	NP_832050.1	17.17/ Chromosomical proteins of unknown functions	methylisocitrate lyase	4.90781	32924.9	0	0	0	0	0	0	0	0	0	0	0	0	0	0	0	0	3	1	0	0	0	0	2	0	2	2	0	10	0.303721
BC2772	-	30020893	NP_832524.1	17.17/ Chromosomical proteins of unknown functions	methyltransferase	5.76719	22895.5	0	0	0	1	5	0	2	0	2	0	0	0	3	6	2	1	5	2	0	0	0	1	1	4	2	0	0	37	1.61604
BC1563	-	30019710	NP_831341.1	17.17/ Chromosomical proteins of unknown functions	methyltransferase	6.31623	43416.1	1	0	1	5	0	2	0	0	0	6	5	1	0	3	3	0	1	3	4	0	2	1	6	1	0	1	2	48	1.10558
BC5035	-	30023074	NP_834705.1	17.17/ Chromosomical proteins of unknown functions	phenylacetic acid degradation protein paaD	4.42245	11508.8	0	0	0	0	0	0	1	7	9	0	0	0	0	0	1	2	9	4	0	0	0	0	4	2	6	1	5	51	4.43138
BC4302	PhoH	30022383	NP_834014.1	17.17/ Chromosomical proteins of unknown functions	PhoH family protein	6.56492	35336.8	0	0	0	0	0	0	0	0	1	0	0	0	0	1	1	1	2	1	1	0	0	0	1	2	1	1	0	13	0.367888
BC2927	-	30021044	NP_832675.1	17.17/ Chromosomical proteins of unknown functions	prolyl endopeptidase	4.81365	15042.3	0	0	0	0	0	0	0	0	0	0	0	0	0	9	5	4	15	11	0	0	0	0	9	0	0	3	0	56	3.72284
BC4675	-	30022750	NP_834381.1	17.17/ Chromosomical proteins of unknown functions	sex pheromone staph-cAM373 precursor	6.78447	37818.5	1	0	3	0	1	1	0	0	0	0	1	2	0	0	0	0	1	0	0	4	2	0	0	0	0	0	0	16	0.423074
BC0342	-	30018550	NP_830181.1	17.17/ Chromosomical proteins of unknown functions	sex pheromone staph-cAM373 precursor	5.93751	44700.1	0	0	2	0	0	0	0	0	0	3	1	0	0	0	0	0	2	0	2	1	1	0	0	0	0	0	0	12	0.268456
BC5076	-	30023113	NP_834744.1	17.17/ Chromosomical proteins of unknown functions	Short chain dehydrogenase	9.4177	28626.4	5	4	2	4	4	0	0	0	6	2	2	2	2	0	2	1	5	1	3	0	1	1	6	4	2	2	3	64	2.2357
					20.10/ Chromosomical proteins of unknown functions
BC4540	-		AE016877_ATCC14579_1_pos4483969(at)4484154	17.17/ Chromosomical proteins of unknown functions	hypothetical protein BA_4778	10.8414	6509.43	0	0	0	0	0	0	3	1	5	0	0	0	0	1	0	3	5	2	0	0	0	0	1	1	3	1	1	27	4.14783
BC0003	-	30018281	NP_829912.1	17.17/ Chromosomical proteins of unknown functions	hypothetical protein BC0003	6.18221	8034.21	0	0	0	1	0	1	2	3	6	0	0	0	0	1	2	2	3	2	0	0	0	0	3	1	3	2	1	33	4.10743
BC0025	-	30018296	NP_829927.1	17.17/ Chromosomical proteins of unknown functions	hypothetical protein BC0025	5.14699	11854.8	0	0	0	1	4	1	30	20	27	0	0	0	3	12	16	15	20	13	0	0	0	6	22	16	30	20	18	274	23.1129
BC0105	-	30018355	NP_829986.1	17.17/ Chromosomical proteins of unknown functions	hypothetical protein BC0105	5.26338	40846.5	4	0	11	7	0	0	0	0	0	6	7	13	5	0	0	1	4	1	3	1	4	0	1	0	0	1	2	71	1.73822
BC0186	-	30018423	NP_830054.1	17.17/ Chromosomical proteins of unknown functions	hypothetical protein BC0186	7.83344	30356.3	1	0	1	0	0	0	0	0	0	2	1	3	2	0	0	0	0	1	1	2	1	0	0	0	0	0	0	15	0.494132
BC0424	-	30018632	NP_830263.1	17.17/ Chromosomical proteins of unknown functions	hypothetical protein BC0424	4.81805	11788	0	0	0	0	0	1	1	2	5	0	0	0	0	3	1	1	1	1	0	0	0	1	2	3	0	0	1	23	1.95114
BC0451	-	30018659	NP_830290.1	17.17/ Chromosomical proteins of unknown functions	hypothetical protein BC0451	8.79919	19127.4	0	0	0	0	0	0	4	3	7	0	0	0	0	2	2	3	2	1	0	0	0	0	2	0	6	2	6	40	2.09125
BC0880	-	30019035	NP_830666.1	17.17/ Chromosomical proteins of unknown functions	hypothetical protein BC0880	4.69695	13571.8	0	0	0	2	1	0	11	4	8	0	0	0	0	9	12	8	18	6	0	0	0	1	24	11	14	5	5	139	10.2418
BC0944	-	30019099	NP_830730.1	17.17/ Chromosomical proteins of unknown functions	hypothetical protein BC0944	5.3605	60941.4	0	2	3	2	0	1	0	0	0	1	2	1	0	0	0	0	0	0	1	0	3	0	2	0	0	0	0	18	0.295366
BC1012	-	30019167	NP_830798.1	17.17/ Chromosomical proteins of unknown functions	hypothetical protein BC1012	4.75819	11027.7	5	6	0	6	13	6	21	21	22	0	1	0	12	18	19	23	40	17	14	2	1	25	22	18	25	23	28	388	35.1841
BC1016	-	30019171	NP_830802.1	17.17/ Chromosomical proteins of unknown functions	hypothetical protein BC1016	9.99451	6092.21	0	0	0	6	0	0	9	10	14	0	0	0	5	8	9	9	8	6	0	0	0	1	5	7	10	8	6	121	19.8614
BC1018	-	30019173	NP_830804.1	17.17/ Chromosomical proteins of unknown functions	hypothetical protein BC1018	6.56338	6764.48	0	0	0	0	0	0	0	0	0	0	0	0	0	0	0	0	1	0	0	0	0	0	0	0	0	1	0	2	0.295662
BC1048	-	30019203	NP_830834.1	17.17/ Chromosomical proteins of unknown functions	hypothetical protein BC1048	9.07864	16566.6	2	1	6	5	8	5	7	5	6	4	3	1	5	4	3	3	7	6	5	1	2	3	4	3	4	4	6	113	6.82094
BC1425	-	30019574	NP_831205.1	17.17/ Chromosomical proteins of unknown functions	hypothetical protein BC1425	5.66868	7590.17	0	0	0	0	0	0	0	3	6	0	0	0	0	0	0	0	1	0	0	0	0	0	0	0	1	3	0	14	1.84449
BC1460	-	30019609	NP_831240.1	17.17/ Chromosomical proteins of unknown functions	hypothetical protein BC1460	5.21972	7232.82	0	0	0	0	0	0	0	0	4	0	0	0	0	0	0	0	0	0	0	0	0	0	0	0	0	0	0	4	0.553035
BC1528	-	30019676	NP_831307.1	17.17/ Chromosomical proteins of unknown functions	hypothetical protein BC1528	6.0513	24978.8	3	4	7	9	9	13	0	0	5	9	4	6	11	2	3	2	1	0	8	6	9	0	1	2	0	1	0	115	4.60391
BC1544	-	30019691	NP_831322.1	17.17/ Chromosomical proteins of unknown functions	hypothetical protein BC1544	6.15527	6571.46	0	0	0	0	0	0	0	0	7	0	0	0	0	0	1	0	2	0	0	0	0	0	0	1	1	2	2	16	2.43477
BC1692	-	30019836	NP_831467.1	17.17/ Chromosomical proteins of unknown functions	hypothetical protein BC1692	4.28347	14427.9	0	0	0	6	3	0	4	7	11	0	0	0	1	2	12	6	14	9	2	0	0	4	16	9	7	10	11	134	9.28753
BC1975	-	30020114	NP_831745.1	17.17/ Chromosomical proteins of unknown functions	hypothetical protein BC1975	8.26609	25042.2	0	0	0	0	4	0	0	0	0	0	3	6	0	0	0	0	0	0	2	3	1	0	0	0	0	0	0	19	0.758721
BC2096	-	30020233	NP_831864.1	17.17/ Chromosomical proteins of unknown functions	hypothetical protein BC2096		30419.3	1	0	0	0	1	0	0	0	0	0	0	0	0	0	0	0	0	0	3	0	0	0	0	0	0	0	0	5	0.164369
BC2157	-	30020292	NP_831923.1	17.17/ Chromosomical proteins of unknown functions	hypothetical protein BC2157	4.89355	15945.7	0	0	0	0	2	1	3	5	8	0	0	0	0	1	3	2	4	3	0	0	0	0	3	2	3	1	2	43	2.69664
BC2299	-	30020431	NP_832062.1	17.17/ Chromosomical proteins of unknown functions	hypothetical protein BC2299	9.22351	6856.62	0	0	0	0	0	0	3	2	1	0	0	0	0	1	0	1	3	0	0	0	0	0	0	2	2	3	1	19	2.77104
BC2312	-	30020444	NP_832075.1	17.17/ Chromosomical proteins of unknown functions	hypothetical protein BC2312	5.79039	20628.6	9	3	7	43	38	17	15	12	19	7	3	0	32	23	23	19	29	14	8	1	2	16	21	25	12	7	28	433	20.9903
BC2969	-	30021085	NP_832716.1	17.17/ Chromosomical proteins of unknown functions	hypothetical protein BC2969	6.08677	12769.5	3	2	0	2	2	3	12	14	17	0	0	0	2	9	14	11	16	12	0	1	1	17	7	15	9	7	17	193	15.1142
BC3045	-	30021160	NP_832791.1	17.17/ Chromosomical proteins of unknown functions	hypothetical protein BC3045	4.98903	31937.4	1	0	0	1	7	0	0	0	0	2	1	3	0	0	0	0	1	0	4	3	0	0	0	0	0	0	0	23	0.720159
BC3229	-	30021339	NP_832970.1	17.17/ Chromosomical proteins of unknown functions	hypothetical protein BC3229	7.76617	30668.6	0	0	0	0	0	1	0	0	0	0	0	0	0	0	0	0	0	0	0	0	1	0	0	0	0	0	0	2	0.0652132
BC3303	-	30021411	NP_833042.1	17.17/ Chromosomical proteins of unknown functions	hypothetical protein BC3303	5.73836	30246.3	2	1	2	4	2	2	5	5	12	0	0	0	0	4	5	6	6	6	2	1	3	7	6	11	6	5	9	112	3.70294
BC3462	-	30021565	NP_833196.1	17.17/ Chromosomical proteins of unknown functions	hypothetical protein BC3462	6.50659	13233.9	0	0	0	0	0	0	2	8	1	0	0	0	0	0	1	2	3	1	0	0	0	1	0	1	2	1	6	29	2.19135
BC3680	-	30021777	NP_833408.1	17.17/ Chromosomical proteins of unknown functions	hypothetical protein BC3680	10.3634	8374.3	10	0	7	5	16	4	0	2	9	21	3	14	13	3	1	3	7	3	19	11	7	0	1	0	1	1	6	167	19.942
BC3688	-	30021785	NP_833416.1	17.17/ Chromosomical proteins of unknown functions	hypothetical protein BC3688	9.34461	9217.93	0	0	0	1	0	0	3	7	14	0	0	0	0	3	2	6	10	5	0	0	0	0	7	4	7	3	9	81	8.78722
BC3777	-	30021869	NP_833500.1	17.17/ Chromosomical proteins of unknown functions	hypothetical protein BC3777	6.91425	29066.1	1	1	1	1	5	3	0	0	1	5	2	2	2	0	0	0	0	0	4	2	1	0	1	0	0	0	0	32	1.10094
BC3870	-	30021960	NP_833591.1	17.17/ Chromosomical proteins of unknown functions	hypothetical protein BC3870	6.50118	10709.6	0	0	0	0	0	0	0	0	0	0	0	0	1	0	1	1	1	0	0	0	0	0	0	2	0	0	0	6	0.560245
BC3919	-	30022008	NP_833639.1	17.17/ Chromosomical proteins of unknown functions	hypothetical protein BC3919	5.58327	62647.3	1	0	4	0	0	0	0	0	0	4	3	1	0	0	0	1	0	0	4	1	6	1	0	0	0	0	0	26	0.415022
BC3952	-	30022040	NP_833671.1	17.17/ Chromosomical proteins of unknown functions	hypothetical protein BC3952	5.04301	19806.3	0	0	0	0	0	0	0	1	1	0	0	0	0	0	0	0	3	1	0	0	0	0	1	0	0	1	1	9	0.4544
BC3960	-	30022048	NP_833679.1	17.17/ Chromosomical proteins of unknown functions	hypothetical protein BC3960	6.35963	24062.3	1	0	1	1	8	0	0	0	2	0	0	0	0	0	0	0	2	0	0	0	0	0	1	2	0	0	0	18	0.74806
BC3976	-	30022064	NP_833695.1	17.17/ Chromosomical proteins of unknown functions	hypothetical protein BC3976	5.07399	8181.27	0	0	0	0	0	0	0	0	2	0	0	0	0	0	0	0	0	0	0	0	0	0	0	0	0	0	0	2	0.244461
BC4020	-	30022107	NP_833738.1	17.17/ Chromosomical proteins of unknown functions	hypothetical protein BC4020	6.1729	29864.2	2	2	3	0	0	0	0	0	0	4	3	5	1	0	1	0	1	0	2	5	3	1	0	1	0	0	0	34	1.13849
BC4062	-	30022149	NP_833780.1	17.17/ Chromosomical proteins of unknown functions	hypothetical protein BC4062	5.66209	31649.8	1	0	0	2	6	3	2	3	1	0	0	0	0	4	4	5	6	6	1	0	0	4	5	2	3	4	4	66	2.08532
BC4088	-	30022175	NP_833806.1	17.17/ Chromosomical proteins of unknown functions	hypothetical protein BC4088	6.3236	27864.3	1	1	2	0	0	0	0	0	0	3	2	5	0	0	0	1	0	0	1	4	4	0	0	0	0	0	0	24	0.861319
BC4151	-	30022235	NP_833866.1	17.17/ Chromosomical proteins of unknown functions	hypothetical protein BC4151	5.21783	15161.4	0	0	0	0	0	0	0	0	1	0	0	0	0	0	0	0	0	0	0	0	0	0	0	1	0	0	0	2	0.131914
BC4293	-	30022374	NP_834005.1	17.17/ Chromosomical proteins of unknown functions	hypothetical protein BC4293	5.23808	30344	1	0	0	1	1	0	0	0	1	3	0	0	1	0	0	0	1	0	5	1	0	0	2	3	0	0	0	20	0.65911
BC4371	-	30022452	NP_834083.1	17.17/ Chromosomical proteins of unknown functions	hypothetical protein BC4371	9.24646	24513.7	5	1	10	7	3	3	0	0	0	7	5	9	1	2	4	1	2	1	7	7	5	1	2	0	0	1	1	85	3.46745
BC4379	-	30022460	NP_834091.1	17.17/ Chromosomical proteins of unknown functions	hypothetical protein BC4379	9.22637	41992.2	3	2	1	2	1	1	1	0	0	3	0	0	0	0	1	1	0	1	5	0	1	1	2	0	0	2	1	29	0.690605
BC4382	-	30022463	NP_834094.1	17.17/ Chromosomical proteins of unknown functions	hypothetical protein BC4382	5.77557	10323.3	0	0	0	0	0	0	5	4	6	0	0	0	0	1	1	4	7	0	0	0	0	0	5	2	2	4	6	47	4.55279
BC4455	-	30022536	NP_834167.1	17.17/ Chromosomical proteins of unknown functions	hypothetical protein BC4455	5.70958	56478.4	0	0	0	4	0	1	0	0	0	0	0	0	0	0	0	0	0	0	2	0	0	0	1	0	0	0	0	8	0.141647
BC4483	-	30022564	NP_834195.1	17.17/ Chromosomical proteins of unknown functions	hypothetical protein BC4483	5.7129	23686.9	1	1	0	9	4	3	4	4	10	0	0	0	2	7	4	1	10	6	2	0	0	8	8	11	11	7	6	119	5.02387
BC4553	-	30022628	NP_834259.1	17.17/ Chromosomical proteins of unknown functions	hypothetical protein BC4553	5.17321	64686.7	0	0	0	1	0	0	0	0	0	1	1	0	0	0	0	0	0	0	1	0	1	0	0	0	0	0	0	5	0.0772957
BC4690	-	30022765	NP_834396.1	17.17/ Chromosomical proteins of unknown functions	hypothetical protein BC4690	5.09848	30201.5	0	0	0	0	0	0	0	0	0	0	0	0	0	0	0	0	0	0	0	0	0	0	0	0	0	0	2	2	0.066222
BC4694	-	30022769	NP_834400.1	17.17/ Chromosomical proteins of unknown functions	hypothetical protein BC4694	5.86932	11314.8	0	0	0	1	4	1	1	0	1	0	0	0	3	1	0	0	3	0	1	0	0	0	0	1	2	1	0	20	1.7676
BC4796	-	30022867	NP_834498.1	17.17/ Chromosomical proteins of unknown functions	hypothetical protein BC4796	9.1429	31288.2	0	0	0	0	0	0	0	0	0	0	1	1	0	0	0	0	0	0	0	0	0	0	0	0	0	0	0	2	0.0639219
BC4816	-	30022885	NP_834516.1	17.17/ Chromosomical proteins of unknown functions	hypothetical protein BC4816	5.38376	32796.9	0	0	0	0	0	0	0	0	0	0	0	0	0	0	0	0	1	0	1	0	0	0	0	0	0	0	1	3	0.0914721
BC4860	-	30022928	NP_834559.1	17.17/ Chromosomical proteins of unknown functions	hypothetical protein BC4860		28052	5	3	2	3	7	3	3	1	2	5	1	2	3	3	0	0	0	1	7	4	4	3	0	3	1	1	2	69	2.45971
BC4951	-	30022991	NP_834622.1	17.17/ Chromosomical proteins of unknown functions	hypothetical protein BC4951	4.32661	11450.5	0	0	0	0	0	0	1	0	0	0	0	0	0	0	0	0	0	0	0	0	0	0	0	0	1	0	1	3	0.261996
BC5047	-	30023086	NP_834717.1	17.17/ Chromosomical proteins of unknown functions	hypothetical protein BC5047	4.70503	12673.5	0	0	0	0	2	0	2	1	4	0	0	0	0	1	3	2	3	3	2	0	0	3	3	2	3	1	3	38	2.99838
BC5060	-	30023097	NP_834728.1	17.17/ Chromosomical proteins of unknown functions	hypothetical protein BC5060	4.5412	16446.5	0	0	0	11	5	4	7	1	1	0	0	0	8	12	7	4	10	5	0	0	0	1	13	10	2	5	8	114	6.93155
BC5119	-	30023156	NP_834787.1	17.17/ Chromosomical proteins of unknown functions	hypothetical protein BC5119	5.36571	24681.7	0	0	0	0	0	0	0	0	0	0	3	0	0	0	0	0	0	0	0	0	0	0	0	0	0	0	0	3	0.121547
BC5156	-	30023189	NP_834820.1	17.17/ Chromosomical proteins of unknown functions	hypothetical protein BC5156	7.21533	33424.4	14	7	17	8	7	3	2	3	6	12	9	13	5	3	1	4	11	3	12	14	11	4	3	10	5	4	10	201	6.01356
BC5181	-	30023214	NP_834845.1	17.17/ Chromosomical proteins of unknown functions	hypothetical protein BC5181	4.89932	11142.8	1	0	0	0	0	0	4	5	6	0	0	0	0	1	1	2	4	1	0	0	0	2	1	6	4	1	2	41	3.67951
BC3986	-	30022074	NP_833705.1	17.17/ Chromosomical proteins of unknown functions	putative cytoplasmic protein	4.35539	9113.48	4	2	0	3	6	4	5	7	13	0	0	0	3	7	8	7	9	6	4	0	0	7	9	6	7	7	6	130	14.2646
BC2705	-	30020827	NP_832458.1	17.17/ Chromosomical proteins of unknown functions	putative cytoplasmic protein	5.35426	14135.3	0	0	0	2	1	1	7	3	5	0	0	0	1	10	11	6	13	9	0	0	0	10	9	7	10	13	6	124	8.77235
BC4572	-	30022647	NP_834278.1	17.17/ Chromosomical proteins of unknown functions	putative cytoplasmic protein	5.07476	19247	3	1	0	6	9	0	4	2	7	1	2	1	2	4	5	6	13	4	7	2	0	7	8	8	2	6	9	119	6.18279
BC4676	-	30022751	NP_834382.1	17.17/ Chromosomical proteins of unknown functions	putative cytoplasmic protein	5.01761	12856.3	0	0	0	2	3	1	4	2	3	0	0	0	1	3	2	3	3	2	0	0	0	0	3	2	2	1	3	40	3.11133
BC4484	-	30022565	NP_834196.1	17.17/ Chromosomical proteins of unknown functions	putative cytoplasmic protein	8.23486	37033.3	6	4	5	10	1	1	0	0	0	5	4	4	1	0	1	2	0	1	8	3	8	1	5	0	0	1	2	73	1.9712
BC3899	-	30021988	NP_833619.1	17.17/ Chromosomical proteins of unknown functions	putative cytoplasmic protein	5.15593	17711.9	0	0	0	1	11	4	0	0	0	0	0	0	5	0	0	0	1	0	0	0	0	0	2	1	0	0	0	25	1.41148
BC0019	-	30018291	NP_829922.1	17.17/ Chromosomical proteins of unknown functions	putative cytoplasmic protein	9.69665	20512.8	0	0	2	1	0	3	0	1	5	0	0	0	1	0	0	0	0	0	0	0	0	0	0	0	0	0	0	13	0.633749
BC2242	-	30020375	NP_832006.1	17.17/ Chromosomical proteins of unknown functions	putative cytoplasmic protein	6.73723	14813.7	0	0	0	0	0	0	2	5	1	0	0	0	0	3	3	2	4	5	0	0	0	0	7	0	2	5	3	42	2.83522
BC3995	-	30022083	NP_833714.1	17.17/ Chromosomical proteins of unknown functions	putative cytoplasmic protein	10.07	17746.5	0	0	0	4	0	0	1	0	0	0	0	0	2	3	1	1	1	0	0	0	0	0	5	5	0	2	0	25	1.40872
BC3605	-	30021706	NP_833337.1	17.17/ Chromosomical proteins of unknown functions	putative cytoplasmic protein	4.30662	11667.5	0	0	0	0	1	0	2	0	3	0	0	0	0	0	0	0	6	1	0	0	0	0	0	0	1	0	0	14	1.19991
BC5008	-	30023048	NP_834679.1	17.17/ Chromosomical proteins of unknown functions	putative cytoplasmic protein	7.98617	11201	0	0	0	0	0	0	0	0	3	0	0	0	0	0	0	0	1	0	0	0	0	0	1	2	0	0	0	7	0.624945
BC5120	-	30023157	NP_834788.1	17.17/ Chromosomical proteins of unknown functions	putative cytoplasmic protein	8.02196	59392.8	0	0	0	0	0	0	0	0	0	0	25	3	0	0	0	0	0	0	0	0	1	0	0	0	0	0	0	29	0.488275
BC4485	-	30022566	NP_834197.1	17.17/ Chromosomical proteins of unknown functions	putative cytoplasmic protein	9.47608	17808.1	0	0	1	2	0	1	0	0	0	0	0	0	0	0	0	0	0	0	0	0	1	0	0	0	0	0	0	5	0.280771
BC5122	-	30023159	NP_834790.1	17.17/ Chromosomical proteins of unknown functions	putative cytoplasmic protein	6.08835	47298.9	0	0	0	0	0	0	0	0	0	0	10	0	0	0	0	0	0	0	0	0	0	0	0	0	0	0	0	10	0.211422
BC3938	-	30022026	NP_833657.1	17.17/ Chromosomical proteins of unknown functions	putative cytoplasmic protein	4.71653	14105.1	0	0	0	0	0	0	0	0	0	0	0	0	0	0	0	0	1	0	1	0	0	0	0	0	0	0	0	2	0.141793
BC1983	-	30020122	NP_831753.1	06.09/ Phenylalanine, tyrosine and tryptophan biosynthesis	putative cytoplasmic protein	5.25745	32761.6	0	0	0	0	2	0	0	0	0	0	0	0	1	0	0	0	1	0	0	0	0	0	0	0	0	0	1	5	0.152618
