# Supplementary material for: Methionine Residues in Exoproteins and Their Recycling by Methionine Sulfoxide Reductase AB Serve as an Antioxidant Strategy in Bacillus cereus
Source: Front Microbiol. 2017 Jul 26;8:1342. doi: 10.3389/fmicb.2017.01342 (PMC5526929; doi:10.3389/fmicb.2017.01342)
Supplement: Supplementary file 2 [file Table2.XLSX]

## Sheet: Table S2
Table S2: List of proteins identified in the exoproteome analysis of the ΔmsrAB , ΔmsrAB/pHT304msrAB and wild-type ATCC 14579 strains.
								Spectral counts in each sample
								WT									ΔmsrAB									ΔmsrAB/pHT304msrAB
							Growth phase	EE			LE			S			EE			LE			S			EE			LE			S
							Replicates	R1	R2	R3	R1	R2	R3	R1	R2	R3	R1	R2	R3	R1	R2	R3	R1	R2	R3	R1	R2	R3	R1	R2	R3	R1	R2	R3
Proteins validated with at least two different peptides							Samples	OP11	OP21	OP31	OP12	OP22	OP32	OP13	OP23	OP33	AB11	AB21	AB31	AB12	AB22	AB32	AB13	AB23	AB33	ABC11	ABC21	ABC31	ABC12	ABC22	ABC32	ABC13	ABC23	ABC33
Gene	Protein name	GI number	NP number	Groupe fonctionnel	Functional annotation	Isoelectric point	Theorical mass (Da)
					1/ Metabolism
					01.01/ Carbohydrate transport
BC5320	Ccr	30023351	NP_834982.1	01.01/ Carbohydrate transport	PTS system, glucose-specific IIA component	5.41244	17434.2	2	2	2	0	0	3	2	6	2	0	0	0	0	0	0	0	2	1	0	2	4	1	3	0	8	11	5
BC4571	FrxX	30022646	NP_834277.1	01.01/ Carbohydrate transport	deblocking aminopeptidase	5.37231	39657.4	12	6	11	1	6	3	0	2	2	0	2	10	0	0	0	0	3	1	0	0	10	1	0	0	0	2	0
BC4048	PtsA	30022135	NP_833766.1	01.01/ Carbohydrate transport	phosphoenolpyruvate-protein phosphotransferase	4.7451	62727.1	2	3	8	2	4	5	1	4	0	0	0	4	0	0	0	0	1	2	0	3	4	0	0	0	2	4	0
BC4693	FrvX	30022768	NP_834399.1	01.01/ Carbohydrate transport	deblocking aminopeptidase	6.09101	39118	4	2	7	1	3	3	0	0	0	0	0	4	0	0	0	0	0	0	0	0	4	0	0	0	0	0	0
BC4049	HPr	30022136	NP_833767.1	01.01/ Carbohydrate transport	phosphocarrier protein HPr	5.04669	9232.68	0	0	2	0	2	2	6	4	6	0	0	0	0	0	0	0	0	0	0	0	0	0	0	0	0	0	0
BC4023	yhfS	30022110	NP_833741.1	01.01/ Carbohydrate transport	acetyl-CoA acetyltransferase	5.55403	41842.8	10	1	9	2	1	2	1	0	0	0	0	6	0	0	0	0	3	1	0	0	5	0	0	0	0	3	1
					01.02/ Glycolysis/gluconeogenesis
BC5135	Eno	30023172	NP_834803.1	01.02/ Glycolysis/gluconeogenesis	phosphopyruvate hydratase	4.65867	46343.3	59	41	60	32	35	50	31	37	36	11	18	28	4	0	5	15	25	18	12	9	36	19	10	5	18	47	20
BC5140	GapA2	30023174	NP_834805.1	01.02/ Glycolysis/gluconeogenesis	glyceraldehyde-3-phosphate dehydrogenase	5.04439	35175.8	22	20	26	4	16	21	9	18	11	1	8	17	2	0	0	4	15	6	2	10	17	10	7	0	17	24	11
BC4898	Pgi	30022940	NP_834571.1	01.02/ Glycolysis/gluconeogenesis	glucose-6-phosphate isomerase	5.04046	50280.4	37	27	44	22	32	33	14	13	13	4	6	22	2	0	4	7	10	11	0	23	30	8	6	4	5	24	9
BC3970	PdhD	30022058	NP_833689.1	01.02/ Glycolysis/gluconeogenesis	dihydrolipoamide dehydrogenase	5.25075	49408.7	31	31	37	4	16	19	5	10	3	2	5	17	0	0	0	2	20	6	7	12	18	3	0	0	10	23	3
BC5137	Tpi		AE016877_ATCC14579_4_pos5041359(at)5040562	01.02/ Glycolysis/gluconeogenesis	Triosephosphate isomerase	4.84085	26471.5	26	8	31	3	1	11	3	6	3	1	2	3	0	0	0	2	4	0	0	0	1	0	0	0	3	13	0
BC0868	GapN	30019023	NP_830654.1	01.02/ Glycolysis/gluconeogenesis	NADP-dependent glyceraldehyde-3-phosphate dehydrogenase	5.53353	51768.9	18	11	28	8	13	14	10	8	11	0	0	18	1	0	0	0	3	8	1	4	26	6	0	0	7	9	6
BC5335	Fba	30023366	NP_834997.1	01.02/ Glycolysis/gluconeogenesis	fructose-bisphosphate aldolase	4.99859	30653.5	6	9	10	0	3	8	2	0	0	0	2	6	0	0	0	0	0	0	2	3	11	0	0	0	0	0	0
BC4600	Pfk	30022675	NP_834306.1	01.02/ Glycolysis/gluconeogenesis	6-phosphofructokinase	5.78927	34248.9	16	6	21	4	0	3	1	0	0	0	0	0	0	0	0	0	0	0	0	0	0	0	0	0	0	2	0
BC3971	PdhC	30022059	NP_833690.1	01.02/ Glycolysis/gluconeogenesis	branched-chain alpha-keto acid dehydrogenase subunit E2	5.38959	45914.1	18	10	8	0	2	3	1	0	0	0	2	2	0	0	0	0	0	0	0	7	8	0	0	0	0	0	0
BC3972	PdhB	30022060	NP_833691.1	01.02/ Glycolysis/gluconeogenesis	pyruvate dehydrogenase E1 component beta subunit	4.74761	35207.2	10	9	13	0	0	0	0	0	0	0	2	2	0	0	0	0	0	0	2	0	2	0	0	0	0	2	1
BC3973	PdhA	30022061	NP_833692.1	01.02/ Glycolysis/gluconeogenesis	pyruvate dehydrogenase E1 component alpha subunit	5.41126	41388	10	8	10	0	1	2	0	0	0	0	0	4	0	0	0	0	0	0	0	3	6	0	0	0	0	0	0
BC4599	PykI	30022674	NP_834305.1	01.02/ Glycolysis/gluconeogenesis	pyruvate kinase	5.2001	62228.7	8	4	7	0	0	3	2	0	0	0	0	4	0	0	0	0	0	0	0	2	10	0	0	0	1	6	0
BC4919	Pgm	30022960	NP_834591.1	01.02/ Glycolysis/gluconeogenesis	phosphoglucomutase	5.13308	64130.7	1	1	3	0	0	0	0	0	0	0	0	0	0	0	0	0	3	0	0	0	0	0	0	0	2	4	0
BC5136	Pgm4	30023173	NP_834804.1	01.02/ Glycolysis/gluconeogenesis	phosphoglyceromutase	4.85761	56317	0	2	3	0	0	0	0	0	0	0	0	2	0	0	0	0	0	0	0	0	3	0	0	0	0	1	0
BC3947	Pc	30022035	NP_833666.1	01.02/ Glycolysis/gluconeogenesis	pyruvate carboxylase	5.6555	128362	3	0	5	0	0	0	0	0	0	0	0	0	0	0	0	0	0	0	0	1	4	0	0	0	0	0	0
BC2435	gpmA	30020566	NP_832197.1	01.02/ Glycolysis/gluconeogenesis	phosphoglyceromutase	6.15389	28210.6	0	0	0	0	0	0	0	0	0	0	0	0	0	0	0	0	0	0	0	0	0	0	0	0	0	4	0
BC5138	Pgk		AE016877_ATCC14579_4_pos5042550(at)5041349	01.02/ Glycolysis/gluconeogenesis	Phosphoglycerate kinase	6	44500.9	19	10	21	3	11	12	9	10	13	0	4	9	0	0	0	6	12	10	3	3	13	0	0	0	7	27	12
					01.03/ Fermentation
BC5387	Pta	30023417	NP_835048.1	01.03/ Fermentation	phosphotransacetylase	5.08447	34704.9	1	1	5	3	2	8	0	7	2	0	0	0	0	0	0	3	2	0	0	0	0	0	0	0	0	0	0
					01.04/ TCA
BC3616	Acn	30021715	NP_833346.1	01.04/ Tricarboxylic acid cycle related enzymes	aconitate hydratase	4.8846	98936.2	32	10	40	3	3	8	0	0	0	0	0	11	0	0	0	1	1	0	0	0	5	0	0	0	0	13	0
BC4592	Mdh	30022667	NP_834298.1	01.04/ Tricarboxylic acid cycle related enzymes	malate dehydrogenase	5.12347	33490.8	6	1	3	0	0	0	0	0	0	0	0	6	0	0	0	0	0	0	0	0	8	0	0	0	0	8	0
BC1251	SucB	30019404	NP_831035.1	01.04/ Tricarboxylic acid cycle related enzymes	dihydrolipoamide acetyltransferase	5.45461	45328.9	4	2	3	0	0	0	0	0	0	0	0	0	0	0	0	0	0	0	0	0	1	0	0	0	0	0	0
BC3834	SucC	30021924	NP_833555.1	01.04/ Tricarboxylic acid cycle related enzymes	succinyl-CoA synthetase subunit beta	5.00227	41668.6	2	1	2	0	0	0	0	0	0	0	0	1	0	0	0	0	0	0	0	0	0	0	0	0	0	0	0
BC3773	korB	30021865	NP_833496.1	01.04/ Tricarboxylic acid cycle related enzymes	2-oxoglutarate ferredoxin oxidoreductase subunit beta	5.75783	31403.5	0	0	1	0	0	1	0	0	0	0	0	0	0	0	0	0	0	0	0	0	0	0	0	0	0	0	0
BC4594	prpC	30022669	NP_834300.1	01.04/ Tricarboxylic acid cycle related enzymes	methylcitrate synthase	5.37256	41844.4	0	0	0	0	0	0	0	0	0	0	0	0	0	0	0	0	0	0	0	0	0	0	0	0	0	6	0
BC4593	Idh	30022668	NP_834299.1	01.04/ Tricarboxylic acid cycle related enzymes	isocitrate dehydrogenase	5.07322	46943.4	4	6	11	0	0	0	0	0	0	0	0	2	0	0	0	0	0	0	0	1	3	0	0	0	0	2	0
BC3833	SucD	30021923	NP_833554.1	01.04/ Tricarboxylic acid cycle related enzymes	succinyl-CoA synthetase subunit alpha	5.2324	31205.9	6	2	2	0	0	0	0	0	0	0	0	4	0	0	0	0	0	0	0	2	3	0	0	0	0	1	0
BC4604	NAD-ME	30022679	NP_834310.1	01.10/ Other	NAD-dependent malic enzyme	5.11872	44081.8	5	3	7	4	6	4	4	5	4	0	0	4	0	0	0	0	2	2	0	0	2	2	0	0	1	4	2
					01.05/ Pentose phosphate
BC0665	TalA	30018847	NP_830478.1	01.06/ Pentose phosphate	putative translaldolase	5.26108	23112.2	4	2	8	3	0	2	3	0	4	0	0	0	0	0	0	0	0	1	0	2	4	0	0	0	0	4	0
BC3858	Rpe	30021948	NP_833579.1	01.06/ Pentose phosphate	ribulose-phosphate 3-epimerase	5.397	23166.2	3	0	6	2	2	2	0	0	0	0	0	0	1	0	0	0	1	0	0	0	1	0	0	0	0	0	0
BC3682	Tkt	30021779	NP_833410.1	01.06/ Pentose phosphate	transketolase	4.99292	73969.5	3	6	2	0	0	0	0	0	0	0	0	4	0	0	0	0	0	0	0	0	4	0	0	0	0	0	0
BC0217	dkgA	30018454	NP_830085.1	01.10/ Other	2,5-diketo-D-gluconic acid reductase	5.10226	31807.2	0	0	1	0	0	0	0	0	0	0	0	0	0	0	0	0	0	0	0	0	0	0	0	0	1	0	0
					01.06/ Oxidative phosphorylation
BC1522	qrcA	30019670	NP_831301.1	01.07/ Respiration	menaquinol-cytochrome c reductase iron-sulfur subunit	9.2457	18877.6	0	0	0	0	0	0	1	0	10	0	0	0	0	0	0	0	0	0	0	0	0	0	0	0	0	0	0
BC4228	cccA	30022369	NP_834000.1	01.07/ Respiration	membrane-attached cytochrome c550	9.6626	12520.7	0	0	0	0	0	0	0	0	0	0	0	0	0	0	0	5	1	0	0	0	0	0	0	0	0	0	0
BC4523	etfB	30022600	NP_834231.1	01.07/ Respiration	electron transfer flavoprotein subunit beta	4.3332	28128.6	4	2	2	0	0	0	0	0	0	0	0	3	0	0	0	0	0	0	0	0	0	0	0	0	0	0	0
BC4522	etfA		AE016877_ATCC14579_6_pos4467747(at)4466735	01.07/ Respiration	Electron transfer flavoprotein subunit alpha	5	36337	7	1	5	2	1	4	0	0	0	0	0	0	0	0	0	0	0	0	0	0	5	4	2	0	3	11	1
					01.07/ NAD(P)H related proteins
BC5061	ndh	30023098	NP_834729.1	01.08/ NAD(P)H related proteins	NADH dehydrogenase	6.67973	41581	2	0	0	0	0	0	0	0	0	0	0	0	0	0	0	0	0	0	0	0	0	0	0	0	0	0	0
					01.08/ ATP synthesis
BC3230	AtpA1	30021340	NP_832971.1	01.09/ ATP synthesis	F0F1 ATP synthase subunit alpha	4.76622	23134.5	9	10	10	20	19	23	11	15	14	16	12	7	8	8	14	10	6	8	8	15	6	8	11	14	2	11	3
BC5306	AtpD	30023337	NP_834968.1	01.09/ ATP synthesis	F0F1 ATP synthase subunit beta	4.92171	50990	5	1	1	0	1	0	0	0	0	0	0	2	0	0	0	0	0	0	0	0	2	0	0	0	0	0	0
BC5308	AtpA	161511197	NP_834970.2	01.09/ ATP synthesis	F0F1 ATP synthase subunit alpha	5.30279	54609.7	3	1	3	0	1	0	0	0	0	0	0	2	0	0	0	0	0	0	0	0	0	0	0	0	0	0	0
					01.09/ Fatty acid and phospholipid metabolism
BC3848	AcpP	30021938	NP_833569.1	03.01/ Fatty acid Biosynthesis and metabolism	acyl carrier protein	3.87264	8809.29	8	4	4	2	2	2	8	6	8	0	0	2	0	0	2	0	0	4	0	2	2	4	2	2	6	4	2
BC5280	FabZ	30023312	NP_834943.1	03.01/ Fatty acid Biosynthesis and metabolism	(3R)-hydroxymyristoyl-ACP dehydratase	6.17939	15955.5	2	0	1	3	5	5	2	1	2	0	0	0	0	0	0	0	0	0	0	0	0	3	0	0	2	2	0
BC1174	fabF	30019329	NP_830960.1	03.01/ Fatty acid Biosynthesis and metabolism	3-oxoacyl-(acyl carrier protein) synthase II	5.14029	43688.8	4	3	4	1	0	3	1	0	0	0	0	0	0	0	0	0	0	0	0	0	2	0	0	0	1	9	0
BC1216	FabI	30019369	NP_831000.1	03.01/ Fatty acid Biosynthesis and metabolism	enoyl-(acyl carrier protein) reductase	5.44801	27723.3	1	0	2	0	0	0	0	0	0	0	0	3	0	0	0	0	0	0	0	0	2	0	0	0	0	0	0
BC4524	crt	30022601	NP_834232.1	03.01/ Fatty acid Biosynthesis and metabolism	enoyl-CoA hydratase	5.92069	27934.3	0	0	1	0	0	0	0	0	0	0	0	0	0	0	0	0	0	0	0	0	0	0	0	0	0	5	0
BC5004	FabA	30023044	NP_834675.1	03.01/ Fatty acid Biosynthesis and metabolism	enoyl-CoA hydratase	6.37502	87356.6	0	0	0	0	0	0	0	0	0	0	0	0	0	0	0	0	0	0	0	0	0	0	0	0	0	3	0
BC5002	AcdA	30023042	NP_834673.1	03.01/ Fatty acid Biosynthesis and metabolism	Acyl-CoA dehydrogenase	5.33622	66336.4	2	0	0	0	0	0	0	0	0	0	0	0	0	0	0	0	0	0	0	0	1	0	0	0	0	0	0
BC3761	PlcA	30021854	NP_833485.1	03.02/ Glycerophospholipid metabolism	1-phosphatidylinositol phosphodiesterase precursor	6.26747	38089.1	4	8	12	42	32	41	31	38	38	8	9	4	25	22	30	33	23	28	11	10	2	37	34	30	11	26	34
					01.10/ Alanine, aspartate and glutamate metabolism
BC0344	RocA	30018552	NP_830183.1	06.01/ Alanine, aspartate and glutamate metabolism	1-pyrroline-5-carboxylate dehydrogenase	5.43365	56189.6	64	36	77	2	1	12	1	0	0	0	3	24	1	0	0	0	15	0	0	0	19	1	0	0	5	20	1
BC4623	AlD	30022698	NP_834329.1	06.01/ Alanine, aspartate and glutamate metabolism	alanine dehydrogenase	5.30463	40068.8	4	0	4	0	0	0	0	0	0	0	0	0	0	0	0	0	0	0	0	0	6	0	0	0	0	8	0
BC0190	glmS	30018427	NP_830058.1	06.01/ Alanine, aspartate and glutamate metabolism	D-fructose-6-phosphate amidotransferase	4.98786	65780.9	6	6	10	0	0	1	0	0	0	0	0	0	0	0	0	0	1	0	0	1	6	0	0	0	0	0	0
BC1546	AspC	30019693	NP_831324.1	06.01/ Alanine, aspartate and glutamate metabolism	aspartate aminotransferase	5.59242	43243.3	6	2	8	0	0	0	0	0	0	0	0	0	0	0	0	0	1	0	0	0	0	0	0	0	0	0	0
BC1491	GdhA	30019639	NP_831270.1	06.01/ Alanine, aspartate and glutamate metabolism	NAD-specific glutamate dehydrogenase	7.02052	41416.6	3	0	1	0	0	0	2	1	2	0	0	0	0	0	0	0	0	2	0	0	0	0	0	0	2	0	2
BC0592	-	30018778	NP_830409.1	06.01/ Alanine, aspartate and glutamate metabolism	alanine dehydrogenase	5.50992	40209	0	1	0	0	0	0	0	0	0	0	0	5	0	0	0	0	0	0	0	0	0	0	0	0	0	0	0
BC3705	glnA1		AE016877_ATCC14579_4_pos3670539(at)3669162	06.01/ Alanine, aspartate and glutamate metabolism	Glutamine synthetase, type I	5	50034.2	36	27	49	30	31	33	17	24	19	4	6	28	0	0	6	7	7	11	6	13	37	21	8	6	11	25	13
					01.11/ Glycine, serine and threonine metabolism
BC1238	TrpA	30019391	NP_831022.1	06.02/ Glycine, serine and threonine metabolism	tryptophan synthase subunit alpha	4.97263	28314	14	2	22	7	16	18	6	3	0	0	0	2	0	0	0	0	2	2	2	2	7	19	0	0	3	0	0
BC5316	GlyA	30023347	NP_834978.1	06.02/ Glycine, serine and threonine metabolism	serine hydroxymethyltransferase	5.70063	45230.1	20	9	25	6	7	6	3	4	4	0	1	3	1	0	0	5	6	1	1	1	5	4	4	0	6	8	6
BC3799	Asd	30021890	NP_833521.1	06.02/ Glycine, serine and threonine metabolism	aspartate-semialdehyde dehydrogenase	5.44551	38080.8	13	2	11	3	9	11	0	0	0	0	1	4	0	0	0	3	2	0	0	1	10	0	0	0	0	1	0
BC1237	TrpB	30019390	NP_831021.1	06.02/ Glycine, serine and threonine metabolism	tryptophan synthase subunit beta	5.73447	43602.9	3	1	9	1	7	11	0	2	0	0	0	0	1	0	0	0	2	0	0	0	2	9	0	0	0	0	0
BC4225	GcvA	30022308	NP_833939.1	06.02/ Glycine, serine and threonine metabolism	glycine dehydrogenase subunit 1	5.65545	49367.1	7	1	13	2	4	8	0	0	0	0	0	0	0	0	0	0	0	0	0	0	0	0	0	0	0	5	0
BC4224	GcvPB	30022307	NP_833938.1	06.02/ Glycine, serine and threonine metabolism	glycine dehydrogenase subunit 2	5.42705	59369.9	7	2	16	3	0	5	0	0	0	0	0	3	0	0	0	0	2	2	0	0	0	0	0	0	0	4	2
BC4226	GcvT	30022309	NP_833940.1	06.02/ Glycine, serine and threonine metabolism	glycine cleavage system aminomethyltransferase T	5.14709	40200	4	1	5	0	0	2	0	0	0	0	0	1	0	0	0	0	2	0	0	0	0	0	0	0	0	10	0
BC0621	Kbl	30018806	NP_830437.1	06.02/ Glycine, serine and threonine metabolism	2-amino-3-ketobutyrate coenzyme A ligase	5.50583	43036.2	4	0	8	0	0	1	0	0	0	0	0	0	0	0	0	0	1	0	0	0	1	0	0	0	0	1	0
BC3249	serC	30021358	NP_832989.1	06.02/ Glycine, serine and threonine metabolism	phosphoserine aminotransferase	5.38447	40473.6	2	1	2	0	0	0	0	0	0	0	0	2	0	0	0	0	2	0	0	0	1	0	0	0	0	4	0
BC4991	gcvP	30023031	NP_834662.1	06.02/ Glycine, serine and threonine metabolism	glycine cleavage system protein H	4.18246	13977.8	4	4	4	3	4	2	4	7	4	0	2	2	2	1	0	2	2	4	2	2	4	2	2	0	4	3	3
					01.12/ Cysteine and methionine metabolism
BC4366	Cgs	30022447	NP_834078.1	06.03/ Cysteine and methionine metabolism	cystathionine beta-lyase	5.25924	41250.3	2	1	4	2	2	5	2	2	2	0	0	0	0	0	0	0	0	0	0	2	3	2	2	0	7	12	2
BC5406	CysD	30023436	NP_835067.1	06.03/ Cysteine and methionine metabolism	O-acetylhomoserine aminocarboxypropyltransferase	5.22305	45469.9	0	0	0	0	0	0	0	0	0	0	0	0	0	0	0	0	0	0	0	0	0	0	0	0	0	4	0
BC0075	CysK	30018339	NP_829970.1	06.03/ Cysteine and methionine metabolism	cysteine synthase	5.3717	32912.3	0	0	2	0	0	0	0	0	0	0	0	0	0	0	0	0	0	0	0	0	0	0	0	0	0	4	0
BC4981	DcyD	30023021	NP_834652.1	06.03/ Cysteine and methionine metabolism	cysteine desulfhydrase	5.48313	45219.1	8	5	14	2	3	3	2	0	1	0	0	2	0	0	0	1	9	0	0	1	2	1	0	0	2	16	0
					01.13/ Valine, leucine and isoleucine degradation
BC4162	ldh	30022246	NP_833877.1	06.04/ Valine, leucine and isoleucine degradation	leucine dehydrogenase	5.13308	39842.2	31	14	34	9	24	26	12	22	8	2	1	16	2	0	0	6	17	4	0	2	24	2	0	0	8	21	6
BC4158	bfmBAB	30022242	NP_833873.1	06.04/ Valine, leucine and isoleucine degradation	2-oxoisovalerate dehydrogenase beta subunit	4.866	35738.2	0	0	0	0	0	1	0	0	0	0	0	0	0	0	0	0	0	0	0	0	0	0	0	0	0	1	0
					01.14/ Lysine biosynthesis and degradation
BC3797	DapA	30021888	NP_833519.1	06.06/ Lysine biosynthesis and degradation	dihydrodipicolinate synthase	5.06596	31243.2	4	2	4	3	3	7	7	2	8	0	0	0	0	0	0	0	1	0	0	0	1	1	0	0	0	0	0
BC3981	DapD	30022069	NP_833700.1	06.06/ Lysine biosynthesis and degradation	tetrahydrodipicolinate N-acetyltransferase	5.55582	25688.7	2	0	0	0	0	2	1	2	1	0	0	2	0	0	0	0	1	0	0	0	0	0	0	0	2	4	0
BC1532	DapB	30019680	NP_831311.1	06.06/ Lysine biosynthesis and degradation	dihydrodipicolinate reductase	5.5845	29179	0	0	0	0	0	1	0	0	0	0	0	0	0	0	0	0	0	1	0	0	0	0	0	0	0	2	0
					01.15/ Arginine and proline metabolism
BC0185	RocF	30018422	NP_830053.1	06.07/ Arginine and proline metabolism	arginase	4.89273	32290.3	11	2	12	5	8	7	2	5	2	0	0	3	0	0	0	0	2	1	0	0	4	0	0	0	3	4	1
BC1149	RocD	30019304	NP_830935.1	06.07/ Arginine and proline metabolism	ornithine--oxo-acid transaminase	5.11616	43382.3	5	1	4	0	0	0	0	0	0	0	0	2	0	0	0	0	6	2	0	2	4	1	0	0	13	38	0
BC2974	ArgC		AE016877_ATCC14579_6_pos2933350(at)2932412	06.01/ Alanine, aspartate and glutamate metabolism	Gamma-glutamyl phosphate reductase	5.57867	33830.8	1	0	1	0	0	2	0	2	0	0	0	0	0	0	0	1	0	0	0	0	0	0	0	0	0	3	0
					01.16/ Phenylalanine, tyrosine and tryptophan biosynthesis
BC1235	TrpC	30019388	NP_831019.1	06.09/ Phenylalanine, tyrosine and tryptophan biosynthesis	indole-3-glycerol-phosphate synthase	5.85071	28272.1	1	1	3	5	6	6	4	6	6	0	0	0	0	0	0	1	2	0	0	4	4	7	4	0	16	10	4
BC2942	AroA	30021058	NP_832689.1	06.09/ Phenylalanine, tyrosine and tryptophan biosynthesis	bifunctional 3-deoxy-7-phosphoheptulonate synthase/chorismate mutase	5.72195	40024	4	0	2	0	0	0	0	0	0	0	0	0	0	0	0	0	2	0	0	1	0	0	0	0	1	0	0
BC4143	ArgE	30022227	NP_833858.1	06.10/ Other amino acid related proteins	peptidase T	5.15087	39579.4	8	6	9	0	1	2	2	2	0	0	0	2	0	0	0	0	0	0	0	2	2	2	0	0	0	2	0
					01.17/ Amino sugar and nucleotide sugar metabolism
BC0188	GlmM	30018425	NP_830056.1	06.12/ Amino sugar and nucleotide sugar metabolism	phosphoglucosamine mutase	4.87474	48401.5	4	2	8	0	1	7	0	0	0	0	0	6	0	0	0	3	6	3	0	0	6	1	3	0	4	19	2
					01.18/ Purine metabolism
BC5468	AdSS	30023492	NP_835123.1	05.01/ Purine metabolism	adenylosuccinate synthetase	5.43528	47539.3	14	4	21	3	3	4	1	0	0	0	0	1	0	0	0	0	3	2	0	0	3	0	0	0	0	16	2
BC0071	HprT	30018335	NP_829966.1	05.01/ Purine metabolism	hypoxanthine-guanine phosphoribosyltransferase	5.12858	20286.6	2	2	4	0	0	1	0	0	0	0	0	3	0	0	0	0	3	0	0	1	0	1	0	0	2	5	0
BC0325	AdSL	30018533	NP_830164.1	05.01/ Purine metabolism	adenylosuccinate lyase	6.02369	51156.9	8	7	7	1	8	6	0	3	1	0	0	0	0	0	0	0	0	0	0	3	5	1	0	0	0	6	0
BC1463	deoD	30019611	NP_831242.1	05.01/ Purine metabolism	purine nucleoside phosphorylase	5.06075	25641	1	0	4	1	2	3	0	0	0	0	0	0	0	0	0	0	0	0	0	2	3	0	0	0	0	3	0
BC0296	GuaA	30018516	NP_830147.1	05.01/ Purine metabolism	bifunctional GMP synthase/glutamine amidotransferase protein	5.10256	57597.3	3	2	4	0	1	3	0	0	0	0	0	0	0	0	0	0	3	0	0	0	1	1	2	0	0	14	0
BC0152	Adk	30018400	NP_830031.1	05.01/ Purine metabolism	adenylate kinase	4.90321	23740.1	2	0	2	0	0	5	0	0	0	0	0	0	0	0	0	0	0	0	0	0	1	1	0	0	1	0	0
BC0334	purD	30018542	NP_830173.1	05.01/ Purine metabolism	phosphoribosylamine--glycine ligase	4.8364	45905.4	3	3	3	0	2	3	0	1	0	0	0	0	0	0	0	0	0	0	0	0	1	0	0	0	0	3	0
BC0333	PurH	30018541	NP_830172.1	05.01/ Purine metabolism	bifunctional phosphoribosylaminoimidazolecarboxamide formyltransferase/IMP cyclohydrolase	5.29374	55539.8	4	5	4	0	0	0	0	0	0	0	2	3	0	0	0	0	1	0	0	0	2	0	0	0	0	0	0
BC3805	PnpA	30021896	NP_833527.1	05.01/ Purine metabolism	polynucleotide phosphorylase/polyadenylase	5.07987	78192.6	5	2	3	0	1	0	0	0	0	0	1	4	0	0	0	0	2	0	0	0	3	0	0	0	0	2	0
BC0013	GuaB	30018286	NP_829917.1	05.01/ Purine metabolism	inositol-5-monophosphate dehydrogenase	6.44571	52480.5	5	2	2	0	0	0	0	0	0	0	1	2	0	0	0	0	0	0	0	0	2	0	0	0	0	1	0
BC4086	PunA	30022173	NP_833804.1	05.01/ Purine metabolism	purine nucleoside phosphorylase	5.35646	21462.8	0	0	0	0	0	0	0	0	0	0	0	0	0	0	0	0	1	0	0	0	0	0	0	0	0	2	0
BC0123	rpoC	30018373	NP_830004.1	07.04/ Other RNA related proteins	DNA-directed RNA polymerase subunit beta	8.62774	134266	0	0	0	0	0	0	0	0	0	0	0	0	0	0	0	0	0	0	0	0	2	0	0	0	0	1	0
BC3868	rpoZ	30021958	NP_833589.1	07.04/ Other RNA related proteins	DNA-directed RNA polymerase subunit omega	5.33648	7683.96	0	0	0	0	0	0	0	0	3	0	0	0	0	0	0	0	0	0	0	0	0	0	0	0	0	0	0
					01.19/ Pyrimidine metabolism
BC5159	TrxB	30023192	NP_834823.1	05.02/ Pyrimidine metabolism	thioredoxin reductase	5.16283	34934.8	11	4	12	0	1	1	0	4	0	0	1	2	0	0	0	0	5	2	0	0	2	0	0	0	3	7	0
BC4085	pdp	30022172	NP_833803.1	05.02/ Pyrimidine metabolism	pyrimidine-nucleoside phosphorylase	4.75804	46240.7	0	0	1	0	0	0	0	0	0	0	0	2	0	0	0	0	3	0	0	0	8	0	0	0	0	2	0
BC5338	PyrG	30023369	NP_835000.1	05.02/ Pyrimidine metabolism	CTP synthetase	5.33755	59770.6	6	0	7	0	0	1	0	0	0	0	0	0	0	0	0	0	0	0	0	0	2	0	0	0	0	0	0
BC3728	hup	30021822	NP_833453.1	05.04/ Other DNA related proteins	DNA-binding protein HU	9.09843	9723.19	12	5	7	4	4	6	4	6	4	0	3	10	0	0	0	0	0	2	3	8	9	6	2	0	1	4	0
BC1510	-	30019658	NP_831289.1	05.04/ Other DNA related proteins	DNA-binding protein HU	7.93363	12484.5	7	4	5	2	3	2	4	2	6	0	4	10	0	0	2	0	0	2	6	6	10	3	2	2	2	3	2
					01.20/ Glyoxylate and dicarboxylate metabolism
BC2101	fhs	30020238	NP_831869.1	17.02/ Glyoxylate and dicarboxylate metabolism	formate--tetrahydrofolate ligase	5.37405	60468.7	8	8	16	2	2	2	1	0	0	1	0	4	0	0	0	0	0	0	0	0	5	0	0	0	3	4	0
BC4180	folD	30022263	NP_833894.1	17.02/ Glyoxylate and dicarboxylate metabolism	methylenetetrahydrofolate dehydrogenase (NADP+)	5.63623	31070.5	2	0	2	0	0	0	0	0	0	0	0	0	0	0	0	0	0	0	0	0	0	0	0	0	0	0	0
					01.21/ Thiamine metabolism
BC0749	ThiG	30018908	NP_830539.1	17,04/ Thiamine metabolism	thiazole synthase	5.04802	27455.5	4	2	2	0	0	0	0	0	0	0	0	0	0	0	0	0	0	0	0	3	4	0	0	0	0	0	0
BC5227	ThiC	30023259	NP_834890.1	17,04/ Thiamine metabolism	thiamine biosynthesis protein ThiC	5.51273	65685.8	0	0	0	0	0	0	0	0	0	0	0	0	0	0	0	0	0	0	0	0	2	0	0	0	1	0	0
					01.22/ Riboflavin metabolism
BC4112	RibH	30022199	NP_833830.1	17.05/ Riboflavin metabolism	riboflavin synthase subunit beta	5.78038	16238.5	11	2	9	4	4	4	13	3	5	0	0	13	0	0	0	3	22	11	0	9	18	4	5	0	24	41	15
BC4111	RibA	30022198	NP_833829.1	17.05/ Riboflavin metabolism	bifunctional 3,4-dihydroxy-2-butanone 4-phosphate synthase/GTP cyclohydrolase II protein	5.46989	43858.5	2	0	0	0	0	0	0	0	0	0	0	0	0	0	0	0	0	0	0	3	0	0	0	0	0	3	0
					01.23/ Nicotinate and nicotinamide metabolism
BC4422	NadC	30022503	NP_834134.1	17.06/ Nicotinate and nicotinamide metabolism	nicotinate-nucleotide pyrophosphorylase	5.86196	30330.9	11	2	12	2	4	5	2	2	2	0	0	7	1	0	0	0	0	2	0	0	5	0	0	0	0	0	1
BC3121	UshA	30021232	NP_832863.1	17.06/ Nicotinate and nicotinamide metabolism	5'-nucleotidase	6.13983	57895.1	0	9	0	1	6	7	0	3	3	1	4	14	0	0	0	0	0	0	7	30	16	4	0	0	0	0	0
					01.24/ Biotin metabolism
BC0015	PDX1	30018288	NP_829919.1	17.08/ Biotin metabolism	pyridoxine biosynthesis protein	5.1798	32093.3	8	0	4	0	0	1	1	0	0	0	0	5	0	0	0	0	0	0	0	0	5	0	0	0	0	4	0
BC4119	BioA	30022206	NP_833837.1	17.08/ Biotin metabolism	adenosylmethionine--8-amino-7-oxononanoate transaminase	5.34537	52070.4	2	2	4	0	0	1	0	0	0	0	0	0	0	0	0	0	1	0	0	0	0	0	0	0	1	8	0
					01.25/ Butanoate metabolism
BC4163	ptb	30022247	NP_833878.1	17.13/ Butanoate Metabolism	phosphate butyryltransferase	5.7974	31578.8	5	1	4	1	0	1	2	1	3	0	0	2	0	0	0	0	2	0	0	0	1	0	0	0	0	0	0
BC0668	bdhA	30018850	NP_830481.1	17.13/ Butanoate Metabolism	(R,R)-butanediol dehydrogenase	5.5025	37840.9	0	2	4	0	1	0	0	0	0	0	0	0	0	0	0	0	0	0	0	0	0	0	0	0	0	0	0
BC1317	phbB	30019468	NP_831099.1	01.10/ Other	acetoacetyl-CoA reductase	5.83297	26460.8	16	5	17	0	0	1	0	0	0	0	0	1	0	0	0	0	0	0	0	0	2	0	0	0	0	0	0
					01.26/ Iron sulfur metabolism
BC4952	NifU	30022992	NP_834623.1	14.01/ Iron sulfur biogenesis	NifU protein	4.41714	8599.45	2	2	2	2	2	2	4	14	13	0	0	2	0	0	1	0	0	4	0	2	1	2	0	1	8	6	3
					01.27/ Gamma-Hexachlorocyclohexane degradation
BC4511	LppC	30022589	NP_834220.1	17.01/ gamma-Hexachlorocyclohexane degradation	acid phosphatase	6.85613	31035	2	2	2	6	5	6	3	8	6	0	0	0	0	0	0	0	0	0	0	2	2	2	2	0	0	0	0
					01.28/ Ubiquinone and other terpenoid-quinone metabolism
BC2305	dhbB	30020437	NP_832068.1	17.03/ Ubiquinone and other terpenoid-quinone biosynthesis	isochorismatase	4.81212	33448.2	2	0	0	0	0	0	1	0	0	2	0	6	0	0	0	0	2	0	0	0	5	0	0	0	0	0	0
					01.29/ Folate metabolism
					01.30/ Porphyrin metabolism
					2/ Enterotoxins & virulence associated proteins
BC0813	EntC	30018972	NP_830603.1	02.01/ Enterotoxins	enterotoxin / cell-wall binding protein	8.87893	45573.7	64	83	80	258	262	215	173	391	193	57	63	113	59	67	240	49	65	86	72	203	143	327	147	240	120	171	200
BC3104	HblL2	30021216	NP_832847.1	02.01/ Enterotoxins	hemolysin BL lytic component L2	5.27922	49235.8	123	111	124	167	195	268	86	106	83	119	118	113	73	85	173	51	70	40	119	195	132	185	226	173	16	96	46
BC3102	HblB	30021214	NP_832845.1	02.01/ Enterotoxins	hemolysin BL binding component precursor	5.56957	41666.6	76	75	82	119	97	130	73	75	64	61	65	61	52	46	150	49	52	43	64	109	85	128	198	150	21	84	52
BC1809	NheA	30019951	NP_831582.1	02.01/ Enterotoxins	non-hemolytic enterotoxin lytic component L2	5.20526	43662.5	74	69	80	72	107	200	44	48	34	51	46	67	35	36	63	24	22	23	47	107	81	77	69	63	6	41	22
BC3103	HblL1	30021215	NP_832846.1	02.01/ Enterotoxins	hemolysin BL lytic component L1	5.60392	43803.7	75	76	90	85	81	88	46	59	42	59	52	61	19	27	74	22	32	20	59	101	79	79	97	74	5	46	28
BC5239	EntA	30023271	NP_834902.1	02.01/ Enterotoxins	enterotoxin / cell-wall binding protein	8.98704	31234.4	54	64	65	62	50	48	51	54	56	37	37	52	2	2	30	16	17	31	32	48	52	48	27	30	39	25	38
BC1810	NheB	30019952	NP_831583.1	02.01/ Enterotoxins	non-hemolytic enterotoxin lytic component L1	6.85194	43062.4	52	53	56	59	75	91	39	70	38	38	35	35	10	9	48	25	33	22	37	67	54	59	60	48	8	42	22
BC1953	EntFM	30020092	NP_831723.1	02.01/ Enterotoxins	enterotoxin	9.58302	44980.5	52	53	56	63	65	78	55	65	46	30	25	42	19	26	37	31	43	28	25	42	43	55	40	37	14	42	32
BC5101	HlyI	30023138	NP_834769.1	02.01/ Enterotoxins	perfringolysin O precursor	6.68612	56560.7	23	36	37	19	25	32	8	33	18	27	27	24	10	4	7	13	20	13	24	49	31	18	25	7	10	24	13
BC3523	HlyII	30021625	NP_833256.1	02.01/ Enterotoxins	hemolysin II	8.78114	45797.7	43	41	46	33	36	55	2	4	8	27	33	15	2	2	5	1	0	1	15	10	14	16	21	5	0	1	1
BC3101	HblB'	30021213	NP_832844.1	02.01/ Enterotoxins	hemolysin BL binding component precursor	5.78237	52306.8	28	21	30	13	17	19	4	2	2	23	34	25	9	11	18	0	2	3	31	50	25	10	18	18	0	7	8
BC3716	EntD		AE016877_ATCC14579_6_pos3681751(at)3681008	02.01/ Enterotoxins	3D domain protein,	8.53762	26321.6	2	10	4	20	8	7	14	15	17	1	0	6	4	10	9	1	0	4	0	6	11	20	6	9	11	1	8
BC2952	EntB	30021068	NP_832699.1	02.01/ Enterotoxins	enterotoxin / cell-wall binding protein	8.81079	55136.6	6	10	8	19	25	23	6	16	13	8	19	18	11	10	21	10	6	11	26	34	25	4	14	21	1	9	13
BC1110	CytK	30019265	NP_830896.1	02.01/ Enterotoxins	cytotoxin K	8.34001	37037.2	28	21	28	1	6	13	0	1	0	24	27	12	0	0	1	0	0	0	22	31	17	0	4	1	0	0	1
BC1811	NheC	30019953	NP_831584.1	02.01/ Enterotoxins	enterotoxin C	6.46161	39889.3	8	6	11	15	27	29	4	13	7	8	8	9	5	4	5	2	1	0	8	26	14	3	7	5	0	1	0
BC2077	-	30020214	NP_831845.1	02.03/ Virulence associated proteins	ESAT-6-like protein	5.38677	11340.7	18	20	18	15	12	18	18	17	17	8	5	16	4	2	12	8	10	0	4	17	17	18	8	12	0	13	2
BC0918	-	30019073	NP_830704.1	02.03/ Virulence associated proteins	ESAT-6-like protein	5.13446	11417.7	0	4	0	0	0	0	0	0	2	0	0	0	0	0	0	0	0	4	0	1	0	0	0	0	0	0	0
BC0236	IagB	30018473	NP_830104.1	02.03/ Virulence associated proteins	invasion protein IagB domain protein	6.92039	19925.2	0	0	0	1	0	0	5	5	3	0	0	0	0	1	0	0	2	3	0	0	0	7	5	0	6	6	2
					3/ Degradative enzymes & adhesins
BC1991	TgC	30020129	NP_831760.1	02.02/ Degradative enzymes	putative murein endopeptidase	8.39956	43775.9	87	80	106	405	385	499	139	301	145	88	84	61	122	132	670	133	144	140	75	106	75	747	894	670	113	372	226
BC5351	NprB	30023381	NP_835012.1	02.02/ Degradative enzymes	bacillolysin	5.9667	64505.5	49	64	68	132	126	151	91	151	108	43	37	39	52	49	121	59	71	69	48	62	40	103	107	121	57	97	85
BC2735	NprP2	30020857	NP_832488.1	02.02/ Degradative enzymes	bacillolysin	5.66603	62480.9	18	43	35	114	93	103	108	105	139	13	9	2	26	30	80	41	42	60	8	22	6	69	69	80	40	60	48
BC3600	HhoA	30021701	NP_833332.1	02.02/ Degradative enzymes	protease HhoA	5.55761	43879.7	11	14	13	58	53	42	47	61	40	3	7	10	7	10	57	14	27	31	15	23	16	31	48	57	21	54	37
BC0666	InhA2	30018848	NP_830479.1	02.02/ Degradative enzymes	immune inhibitor A precursor	5.47306	87817.5	22	40	31	78	108	119	83	102	110	30	27	14	39	32	80	44	34	43	27	38	15	58	56	80	38	50	44
BC3527-BC3528	-		AE016877_ATCC14579_6_pos3493156(at)3492689	02.02/ Degradative enzymes	Hypothetical protein bthur0005_31870,	5.48794	15739.8	6	10	8	9	11	17	9	41	12	2	2	2	3	0	7	2	4	6	4	5	4	10	6	7	2	10	6
BC0671	Sph	30018853	NP_830484.1	02.02/ Degradative enzymes	sphingomyelin phosphodiesterase	6.095	36900.2	11	4	14	43	40	46	25	23	28	12	13	7	6	9	13	12	12	6	13	18	4	12	26	13	3	20	6
BC0670	PlcB	30018852	NP_830483.1	02.02/ Degradative enzymes	phospholipase C	7.10108	32367	19	13	25	9	23	24	6	4	8	14	20	4	3	2	3	0	0	0	19	27	11	2	2	3	0	0	1
BC0556	ColC	30018742	NP_830373.1	02.02/ Degradative enzymes	collagenase	5.16406	109042	24	25	24	19	44	49	0	5	0	50	54	24	14	5	4	0	0	1	49	63	25	2	4	4	0	0	0
BC1331	IlsA	30019482	NP_831113.1	02.02/ Degradative enzymes	internalin	5.65948	85667.4	0	4	0	65	25	21	16	37	6	2	1	0	4	1	3	13	2	11	0	57	0	4	1	3	0	0	8
BC4514	VanY4	30022592	NP_834223.1	02.02/ Degradative enzymes	D-alanyl-D-alanine carboxypeptidase	8.88941	29372.2	0	0	0	1	2	2	8	3	9	0	1	2	0	1	10	3	4	4	1	2	2	9	9	10	0	10	4
BC0991	SlpA	30019146	NP_830777.1	02.02/ Degradative enzymes	S-layer-like domain-containing protein	8.33653	64559.3	15	35	7	0	0	1	0	4	1	29	27	5	0	0	0	0	0	0	9	41	7	0	0	0	0	0	0
BC2827	ChbB	30020946	NP_832577.1	02.02/ Degradative enzymes	chitin binding protein	9.2435	24103.4	0	0	0	5	5	4	2	4	5	0	0	0	0	0	2	0	1	0	0	0	0	4	3	2	0	2	2
BC3161	ColA	30021271	NP_832902.1	02.02/ Degradative enzymes	collagenase	5.44346	110013	2	16	6	0	1	6	0	0	0	62	18	4	0	0	0	0	0	0	6	24	3	0	0	0	0	0	0
BC1281	CalY	30019432	NP_831063.1	02.02/ Degradative enzymes	cell envelope-bound metalloprotease (camelysin)	4.71218	21801.1	0	0	0	0	0	0	4	7	13	0	0	0	0	0	0	0	0	0	0	0	0	0	0	0	1	0	0
BC3762	Sfp	30021855	NP_833486.1	02.02/ Degradative enzymes	collagenase	4.91123	66927.5	1	0	1	6	14	8	2	10	0	4	6	1	1	0	0	0	0	1	9	8	1	1	0	0	0	0	0
BC1284	LnhA2	30019435	NP_831066.1	02.02/ Degradative enzymes	immune inhibitor A precursor	5.04792	85712.5	0	3	0	1	2	2	14	26	33	0	0	0	0	0	0	0	0	1	0	0	0	1	0	0	6	0	0
BC5152	ClpP	30023185	NP_834816.1	02.02/ Degradative enzymes	ATP-dependent Clp protease proteolytic subunit	5.2576	21406.1	2	0	4	0	0	0	7	1	2	0	0	0	0	0	0	0	0	0	0	0	0	2	0	0	0	0	0
BC0682	SrtA	30018864	NP_830495.1	02.02/ Degradative enzymes	sortase	6.84662	23205.1	0	0	0	0	0	1	2	2	2	0	0	0	0	0	0	0	0	0	0	0	0	1	0	0	6	0	3
BC0360	Apep	30018568	NP_830199.1	02.02/ Degradative enzymes	aminopeptidase	4.95131	45222.6	2	0	5	1	5	4	0	4	0	0	0	3	0	0	0	0	0	0	0	0	4	0	0	0	0	3	0
BC5359	Aypep	30023389	NP_835020.1	02.02/ Degradative enzymes	aminopeptidase Y	8.79837	50664.3	0	0	0	0	0	0	2	5	3	0	0	0	0	1	1	1	2	2	0	0	0	5	3	1	3	2	2
BC2473	blm	30020602	NP_832233.1	02.02/ Degradative enzymes	Beta-lactamase	8.388	33963.7	0	0	0	0	1	3	0	4	2	1	0	0	1	1	0	0	0	1	0	0	0	3	2	0	2	0	0
BC0602	Npr600	30018788	NP_830419.1	02.02/ Degradative enzymes	bacillolysin	5.92366	60861.3	0	0	0	2	1	0	6	7	4	0	0	0	2	2	2	2	1	1	0	0	0	1	0	2	1	1	1
BC4678	PepS	30022753	NP_834384.1	02.02/ Degradative enzymes	aminopeptidase	5.00698	41752.8	5	0	8	0	2	2	0	0	0	0	0	3	0	0	0	0	0	0	0	0	2	0	0	0	0	0	0
BC4614	pepP	30022689	NP_834320.1	02.02/ Degradative enzymes	Xaa-Pro dipeptidase	5.23486	40668.8	5	0	11	0	1	1	0	0	0	0	0	1	0	0	0	0	0	0	0	0	0	0	0	0	0	0	0
BC1193	PepF1	30019347	NP_830978.1	02.02/ Degradative enzymes	oligoendopeptidase F	4.91144	70155.9	2	1	2	0	2	7	0	3	0	0	0	0	0	0	0	0	0	0	0	0	1	0	0	0	0	5	0
BC3786	Zmp1	30021878	NP_833509.1	02.02/ Degradative enzymes	Zinc protease	5.07849	49060.1	0	0	1	2	0	2	0	2	0	0	0	0	0	0	0	0	0	0	0	0	0	0	0	0	2	7	0
BC5357	CnaC	30023387	NP_835018.1	02.02/ Degradative enzymes	collagen adhesion protein	5.26507	37685.3	0	0	0	0	2	0	0	0	0	0	1	2	0	0	0	0	0	0	0	3	0	1	0	0	0	0	0
BC0887	CnaA	30019042	NP_830673.1	02.02/ Degradative enzymes	collagen adhesion protein	5.27514	143480	0	0	0	0	2	1	0	2	0	3	3	0	0	0	0	3	2	3	1	0	0	1	0	0	0	0	3
BC1660	mltB	30019806	NP_831437.1	02.02/ Degradative enzymes	soluble lytic murein transglycosylase	9.22162	28054.6	0	0	0	0	1	0	0	0	0	0	1	1	0	0	0	0	0	0	0	1	0	0	0	0	0	0	0
BC3787	Zmp2	30021879	NP_833510.1	02.02/ Degradative enzymes	Zinc protease	5.27457	48915.1	0	0	0	0	0	0	0	0	0	0	0	0	0	0	0	0	2	0	0	0	0	0	0	0	1	3	0
BC1060	CnaD	30019215	NP_830846.1	02.02/ Degradative enzymes	collagen adhesion protein	5.35784	267951	0	0	0	0	0	0	0	0	0	0	0	2	0	0	0	0	0	0	0	9	2	4	0	0	8	0	0
BC4198	Pep	30022281	NP_833912.1	02.02/ Degradative enzymes	Xaa-Pro dipeptidase	4.94415	38603	0	2	5	0	0	0	0	0	0	0	0	0	0	0	0	0	0	0	0	0	0	0	0	0	0	0	0
BC5184	CtpA	30023217	NP_834848.1	02.02/ Degradative enzymes	carboxyl-terminal protease	8.49065	52395.4	0	0	0	0	0	0	4	13	5	0	0	0	0	0	0	0	0	2	0	0	0	0	0	0	3	0	0
					02.03/ Virulence associated proteins
					4/ Motility
BC1658	FlaB	30019804	NP_831435.1	08.01/ Flagella component	flagellin	5.20976	29352.5	22	24	65	317	304	235	30	337	33	8	4	75	6	6	9	17	21	10	34	27	75	8	9	9	5	8	8
BC1657	FlaA	30019803	NP_831434.1	08.01/ Flagella component	flagellin	5.20976	29264.5	64	68	21	70	70	44	181	71	206	46	77	13	54	11	127	63	69	31	20	21	14	45	34	127	18	25	36
BC1659	FlaC	30019805	NP_831436.1	08.01/ Flagella component	flagellin	5.17975	26611.1	19	16	16	42	40	64	52	39	62	13	35	24	12	43	41	16	17	76	111	85	28	139	85	41	50	75	124
BC1638	FliD	30019785	NP_831416.1	08.01/ Flagella component	flagellar capping protein	6.13584	50659.1	29	31	28	19	53	45	1	17	6	20	34	45	4	0	4	5	1	1	41	63	52	0	0	4	0	0	4
BC1651	FglE	30019797	NP_831428.1	08.01/ Flagella component	flagellar hook protein FlgE	5.93945	46203.2	6	5	4	15	36	39	6	27	5	4	12	15	1	0	6	5	2	6	20	28	17	6	9	6	0	4	6
BC1637	FlgL	30019784	NP_831415.1	08.01/ Flagella component	flagellar hook-associated protein FlgL	5.00544	32053.1	4	1	3	11	30	17	16	21	15	0	4	8	6	3	0	0	0	0	21	26	4	0	0	0	0	0	0
BC1636	FlgK	30019783	NP_831414.1	08.01/ Flagella component	flagellar hook-associated protein FlgK	5.32554	48052	4	3	4	15	39	36	8	24	9	3	8	12	0	0	4	1	0	2	25	41	16	6	6	4	0	5	6
BC1643	FliE	30019790	NP_831421.1	08.01/ Flagella component	flagellar hook-basal body protein FliE	6.71674	11023.7	0	0	0	2	10	7	2	12	14	0	0	0	2	0	0	0	0	0	1	3	0	1	0	0	0	0	0
BC1641	FlgB	30019788	NP_831419.1	08.01/ Flagella component	flagellar basal body rod protein FlgB	8.77782	15007.4	0	0	0	2	5	1	0	3	6	0	0	0	0	0	0	0	0	0	0	0	0	0	0	0	0	0	0
BC1650	FlgD	30019796	NP_831427.1	08.01/ Flagella component	flagellar basal body rod modification protein	4.94446	21035.4	1	1	0	0	4	0	0	4	0	0	0	2	0	0	0	0	0	0	1	7	0	0	0	0	0	0	0
BC1642	FlgC	30019789	NP_831420.1	08.01/ Flagella component	flagellar basal body rod protein FlgC	5.33729	14942.3	0	0	0	0	5	0	0	2	2	0	0	0	0	0	0	0	0	0	0	1	0	0	0	0	0	0	0
BC1671	FlgG	30019815	NP_831446.1	08.01/ Flagella component	flagellar basal body rod protein FlgG	4.95361	28330.7	0	0	0	1	10	3	0	0	0	0	0	0	0	0	0	0	0	0	0	0	0	0	0	0	0	0	0
					5/ Cell wall & cell surface associated proteins
BC4548	IsdA1	30022624	NP_834255.1	04/ Cell wall and cell surface membrane biogenesis	cell surface protein	9.24043	17847.3	3	13	13	39	30	35	29	35	35	0	0	3	8	7	23	16	14	29	4	10	4	26	20	23	17	14	34
BC5234	CwlC	30023266	NP_834897.1	04/ Cell wall and cell surface membrane biogenesis	N-acetylmuramoyl-L-alanine amidase	9.55736	60788	52	72	54	85	61	71	51	56	35	41	32	43	23	21	48	44	64	37	27	52	47	80	50	48	33	60	44
BC5196	CwlD	30023229	NP_834860.1	04/ Cell wall and cell surface membrane biogenesis	N-acetylmuramoyl-L-alanine amidase	6.25055	47551.4	32	44	38	52	42	49	48	64	63	29	31	50	15	15	27	23	24	27	35	61	57	47	31	27	20	28	22
BC3221	-	30021331	NP_832962.1	04/ Cell wall and cell surface membrane biogenesis	surface protein	8.6646	43360.9	4	15	5	42	39	40	54	54	66	0	1	0	5	9	35	19	21	21	0	15	5	48	35	35	16	39	24
BC0679	Smc	30018861	NP_830492.1	04/ Cell wall and cell surface membrane biogenesis	cell wall-binding protein	6.37425	47289.7	24	32	34	35	35	30	22	31	22	32	32	49	8	12	21	14	14	16	19	47	40	28	25	21	16	20	14
BC4549	-	30022625	NP_834256.1	04/ Cell wall and cell surface membrane biogenesis	cell surface protein	8.69399	26102.5	0	9	5	17	10	3	24	23	18	3	0	0	0	3	8	1	6	10	0	6	0	4	5	8	6	7	9
BC4547	LsdA	30022623	NP_834254.1	04/ Cell wall and cell surface membrane biogenesis	cell surface protein	5.51728	101747	0	2	3	59	48	29	17	45	18	7	2	2	29	16	19	27	20	26	7	20	2	26	25	19	14	14	39
BC0888	CwlA	30019043	NP_830674.1	04/ Cell wall and cell surface membrane biogenesis	N-acetylmuramoyl-L-alanine amidase	6.76903	38057.3	7	13	2	7	5	1	1	8	0	8	9	5	2	2	1	5	4	4	3	21	2	4	3	1	0	1	4
BC1431	CwpB	30019580	NP_831211.1	04/ Cell wall and cell surface membrane biogenesis	cell wall endopeptidase	5.95555	46755	4	11	9	5	12	5	11	15	17	5	4	6	0	0	2	3	0	2	1	18	11	3	2	2	2	0	1
BC5232	YvgJ2	30023264	NP_834895.1	04/ Cell wall and cell surface membrane biogenesis	phosphoglycerol transferase	6.16585	72035.8	7	27	20	0	1	4	0	4	2	24	18	30	0	0	2	0	1	0	6	43	34	3	1	2	2	1	0
BC1911	ami	30020051	NP_831682.1	04/ Cell wall and cell surface membrane biogenesis	N-acetylmuramoyl-L-alanine amidase	8.95361	39683.2	24	19	16	6	0	0	3	1	0	0	0	10	0	0	0	0	0	0	0	4	12	0	0	0	0	0	0
BC3763	-		AE016877_ATCC14579_1_pos3727906(at)3728601	04/ Cell wall and cell surface membrane biogenesis	Cell wall hydrolase	9.25939	21796.3	1	0	0	0	6	4	0	0	2	1	6	4	0	0	0	0	0	0	6	14	3	0	2	0	0	0	0
BC3698	CwpC	30021795	NP_833426.1	04/ Cell wall and cell surface membrane biogenesis	cell wall endopeptidase	6.452	30451.8	5	0	0	8	6	10	0	1	0	0	5	0	3	2	3	4	2	0	6	3	0	3	3	3	0	0	0
BC0896	CwlE	30019051	NP_830682.1	04/ Cell wall and cell surface membrane biogenesis	S-layer protein / peptidoglycan endo-beta-N-acetylglucosaminidase	8.67201	69973.1	12	15	0	6	0	0	0	2	0	23	19	6	3	0	0	3	0	1	10	35	8	0	0	0	0	0	0
BC2929	pgdA	30021046	NP_832677.1	04/ Cell wall and cell surface membrane biogenesis	peptidoglycan N-acetylglucosamine deacetylase	6.31133	30804.6	0	2	4	2	3	2	2	2	4	2	0	2	2	2	4	0	0	1	0	5	2	3	4	4	2	4	2
BC0902	CwlB	30019057	NP_830688.1	04/ Cell wall and cell surface membrane biogenesis	S-layer protein / N-acetylmuramoyl-L-alanine amidase	6.37655	58797.9	3	14	7	0	2	0	0	0	0	12	9	4	0	0	0	0	0	0	1	30	3	0	0	0	0	0	0
BC2932	YvgJ1	30021049	NP_832680.1	04/ Cell wall and cell surface membrane biogenesis	phosphoglycerol transferase	7.22085	74607	1	7	19	0	1	19	0	5	4	4	5	4	0	1	0	0	0	0	0	15	8	0	0	0	0	0	0
BC0191	-	30018428	NP_830059.1	04/ Cell wall and cell surface membrane biogenesis	Hypothetical Membrane Spanning Protein	8.10676	42000.3	0	0	0	4	1	4	4	12	4	0	0	0	0	0	0	0	0	2	0	0	0	4	4	0	4	3	5
BC0740	CwpA	30018899	NP_830530.1	04/ Cell wall and cell surface membrane biogenesis	cell wall endopeptidase	9.14765	42120.4	0	7	2	0	2	2	0	0	0	1	2	7	0	0	0	0	0	0	2	7	1	0	0	0	0	0	0
BC2078	-	30020215	NP_831846.1	04/ Cell wall and cell surface membrane biogenesis	Hypothetical Membrane Spanning Protein	5.11647	136675	0	0	0	4	5	4	5	12	10	0	0	0	0	3	2	0	0	0	0	15	2	4	4	2	0	2	0
BC2846	dltD	30020964	NP_832595.1	04/ Cell wall and cell surface membrane biogenesis	protein dltD precursor	8.87392	45708.5	0	0	0	0	0	0	3	5	8	0	0	0	0	0	0	0	0	0	0	0	0	0	0	0	0	0	0
BC1417	YvgJ3	30019566	NP_831197.1	04/ Cell wall and cell surface membrane biogenesis	phosphoglycerol transferase	7.17541	72235.1	0	0	0	0	0	0	0	0	1	2	2	0	0	0	0	0	0	0	0	2	0	0	0	0	0	0	0
BC3304	-	30021412	NP_833043.1	04/ Cell wall and cell surface membrane biogenesis	Hypothetical Membrane Spanning Protein	8.30489	67040.5	2	1	0	0	0	0	0	0	0	0	0	1	0	0	0	0	0	0	0	1	0	0	0	0	0	0	1
BC0552	inl	30018740	NP_830371.1	04/ Cell wall and cell surface membrane biogenesis	internalin protein	4.76933	101027	0	0	0	0	0	0	0	1	0	0	0	0	0	0	0	0	0	0	0	4	0	0	0	0	0	0	0
BC4927	CspA	30022968	NP_834599.1	04/ Cell wall and cell surface membrane biogenesis	cell surface protein	5.27452	376273	0	0	0	0	4	3	0	0	0	0	0	0	0	0	0	0	0	0	0	0	0	0	0	0	0	0	0
BC4445	mreC	30022526	NP_834157.1	12/ Rod shape-determining proteins	rod shape-determining protein mreC	8.74828	31222.9	0	0	0	0	0	0	0	0	0	0	0	0	0	0	0	0	0	0	0	0	0	0	3	0	0	0	0
					6/ Transporters
					06.01/ protein export
BC1273-BC1274	-		AE016877_ATCC14579_6_pos1251766(at)1251290	13.01/ protein export	Hypothetical protein bcere0015_11440,	4.76299	15150.1	3	6	6	53	29	69	26	161	32	4	2	2	0	0	73	5	9	15	2	2	2	153	83	73	67	83	112
BC3070	SipA	30021185	NP_832816.1	13.01/ protein export	Signal peptidase I	7.83354	20591.9	2	6	4	27	15	14	24	28	21	6	6	5	12	14	30	15	11	18	8	9	7	32	32	30	29	36	27
					06.02/ ABC transporters
BC4363	-	30022444	NP_834075.1	13.02/ ABC transporters	ferrichrome-binding protein	8.59671	34723.2	0	2	1	39	22	23	41	47	44	5	0	0	9	7	6	12	8	20	0	4	1	18	6	6	9	4	22
BC5106	FatB	30023143	NP_834774.1	13.02/ ABC transporters	ferric anguibactin-binding protein	6.55291	36602	3	8	0	12	3	6	40	37	43	0	0	0	2	1	1	2	2	14	0	0	2	6	8	1	8	0	18
BC0383	-	30018591	NP_830222.1	13.02/ ABC transporters	ferrichrome-binding protein	7.59564	34611.9	2	2	0	9	4	5	16	22	20	0	2	0	2	4	5	5	4	17	2	2	1	3	3	5	9	6	17
BC0348	-	30018556	NP_830187.1	13.02/ ABC transporters	ABC transporter substrate-binding protein	8.32375	30737.5	0	0	0	0	0	0	6	19	24	0	0	0	0	0	0	2	3	11	0	0	0	1	0	0	12	5	10
BC2021	ZnuA	30020158	NP_831789.1	13.02/ ABC transporters	high-affinity zinc uptake system protein znuA precursor	6.1316	35584.3	1	0	0	2	2	2	6	4	5	0	1	1	0	1	4	3	4	4	0	2	1	3	4	4	4	4	2
BC0745	-	30018904	NP_830535.1	13.02/ ABC transporters	hydroxymethylpyrimidine-binding protein	6.22514	37799.6	4	2	2	4	3	3	4	5	4	0	2	2	0	0	2	1	1	3	2	2	2	2	2	2	2	2	2
BC4985	-	30023025	NP_834656.1	13.02/ ABC transporters	ABC transporter substrate-binding protein	7.67727	29871.2	0	0	0	0	0	0	7	17	22	0	0	0	0	0	0	0	0	0	0	0	0	0	0	0	0	0	0
BC1179	OppA6	30019333	NP_830964.1	13.02/ ABC transporters	oligopeptide-binding protein oppA	8.04613	62372.9	0	4	0	1	4	6	0	22	17	0	0	1	0	0	0	0	0	1	0	0	0	13	0	0	2	0	0
BC4546	-	30022622	NP_834253.1	13.02/ ABC transporters	ferrichrome-binding protein	8.9232	32060	0	0	0	1	0	0	6	6	6	0	0	0	0	0	0	2	1	4	0	0	0	0	0	0	0	0	6
BC0215	OppA2	30018452	NP_830083.1	13.02/ ABC transporters	oligopeptide-binding protein oppA	5.96895	61157.3	0	0	1	2	4	4	0	20	11	0	0	0	0	0	0	0	0	0	0	0	0	0	1	0	0	0	0
BC1185	-	30019339	NP_830970.1	13.02/ ABC transporters	oligopeptide-binding protein oppA	6.37722	61954.5	0	2	0	0	0	1	0	8	1	2	0	0	0	0	0	3	3	0	0	0	0	3	3	0	1	4	0
BC0426	-	30018634	NP_830265.1	13.02/ ABC transporters	hydroxymethylpyrimidine-binding protein	6.17965	37235.1	0	1	1	0	2	0	1	4	2	0	0	0	0	0	1	0	1	1	0	0	0	0	0	1	0	0	0
BC0241	-	30018478	NP_830109.1	13.02/ ABC transporters	oligopeptide-binding protein oppA	6.54376	63931	0	0	0	0	0	0	0	10	10	0	0	0	0	0	0	0	0	0	0	0	0	0	0	0	2	0	0
BC0198	-	30018435	NP_830066.1	13.02/ ABC transporters	ABC transporter substrate-binding protein	6.67886	29789.9	0	0	0	0	0	0	0	2	1	0	0	0	0	0	0	0	0	1	0	0	0	0	0	0	1	1	1
BC4983	-	30023023	NP_834654.1	13.02/ ABC transporters	ABC transporter ATP-binding protein	4.62677	29012.5	0	0	2	0	1	0	0	0	0	0	0	0	0	0	0	0	0	0	0	0	0	0	0	0	2	0	0
BC3586	OppA7	30021687	NP_833318.1	13.02/ ABC transporters	oligopeptide-binding protein oppA	8.47163	63701.6	0	0	0	0	0	0	0	4	3	0	0	0	0	0	0	0	0	3	0	0	0	0	0	0	0	0	0
BC4984	-	30023024	NP_834655.1	13.02/ ABC transporters	ABC transporter substrate-binding protein	8.75876	29584	0	0	0	0	0	0	0	0	1	0	0	0	0	0	0	0	0	1	0	0	0	0	0	0	0	0	2
BC0216	OppA3	30018453	NP_830084.1	13.02/ ABC transporters	oligopeptide-binding protein oppA	6.3423	61462.7	0	0	0	0	0	0	0	2	4	0	0	0	0	0	0	0	0	0	0	1	0	0	0	0	0	0	1
BC3584	-	30021685	NP_833316.1	13.02/ ABC transporters	oligopeptide-binding protein oppA	6.61092	62384.9	0	0	0	0	0	0	0	2	2	0	0	0	0	0	0	0	0	0	0	0	0	0	0	0	0	0	0
BC5380	-	30023410	NP_835041.1	13.02/ ABC transporters	ferrichrome-binding protein	9.08713	31161.4	0	0	0	3	0	1	8	11	13	0	0	0	2	0	3	2	0	6	0	0	0	5	1	3	0	1	6
BC3466	-	30021569	NP_833200.1	13.02/ ABC transporters	ferrichrome-binding protein	8.71101	34000.9	0	0	0	0	0	0	8	1	5	0	0	0	0	0	0	1	0	0	0	0	0	0	0	0	0	0	0
BC5379	-		AE016877_ATCC14579_5_pos5297186(at)5296971	13.02/ ABC transporters	Iron compound ABC transporter, iron compound-binding protein,	5.5641	4550.33	2	2	2	8	4	4	10	8	10	0	0	0	0	0	4	0	0	5	0	3	2	7	6	4	5	7	7
BC2208	fecB	30020342	NP_831973.1	13.02/ ABC transporters	Iron(III) dicitrate-binding protein	8.4863	36149.8	0	0	0	2	0	1	1	6	5	0	0	0	0	0	0	0	0	0	0	0	0	2	2	0	0	0	1
BC3738	-	30021832	NP_833463.1	05.04/ Other DNA related proteins	Iron(III) dicitrate-binding protein	9.0973	35577.9	3	12	5	22	16	17	56	48	52	0	2	8	2	4	17	15	24	33	2	6	8	17	15	17	23	20	42
					06.03/ Other transports
BC0816	-	30018975	NP_830606.1	13.03/ Other transports	periplasmic component of efflux system	5.99982	38925.1	0	0	0	1	0	0	2	10	1	0	0	0	1	2	5	5	6	6	0	1	0	12	18	5	13	14	6
					7/ Proteins folding, stress response & detoxification
				07.01/ Stress response & detoxification	07.01/ Stress response & detoxification
BC3539	CspB	30021641	NP_833272.1	15/ Stress related proteins	cold shock protein	4.84161	7361.58	6	7	11	46	54	65	75	88	68	0	0	4	0	0	0	1	2	2	1	4	7	66	11	0	38	81	51
BC5044	Dps2	30023083	NP_834714.1	15/ Stress related proteins	non-specific DNA-binding protein Dps / Iron-binding ferritin-like antioxidant protein / ferroxidase	4.69475	16914.4	38	32	46	27	19	26	40	16	18	2	1	23	0	0	1	4	9	22	0	15	35	3	4	1	22	15	14
BC4521	TrxA	30022599	NP_834230.1	15/ Stress related proteins	thioredoxin	4.50853	11470.9	6	7	4	5	8	8	11	21	13	0	0	9	1	1	5	1	7	14	2	4	7	8	4	5	16	20	16
BC0377	AhpC	30018585	NP_830216.1	15/ Stress related proteins	Alkyl hydroperoxide reductase C22	4.79397	20693.4	33	27	23	6	5	10	19	12	5	0	4	21	0	0	0	0	11	8	2	17	24	11	3	0	29	39	7
BC2011	Dps1	30020148	NP_831779.1	15/ Stress related proteins	non-specific DNA-binding protein Dps / Iron-binding ferritin-like antioxidant protein / ferroxidase	4.72732	16669.2	17	9	19	8	10	14	19	6	10	0	0	8	0	0	0	0	2	1	0	4	5	4	2	0	4	9	3
BC1155	KatE	30019310	NP_830941.1	15/ Stress related proteins	catalase	5.8023	55881.6	48	28	37	15	16	19	23	14	14	5	7	40	2	0	2	11	27	11	4	9	41	2	3	2	19	40	11
BC0376	AhpF	30018584	NP_830215.1	15/ Stress related proteins	Alkyl hydroperoxide reductase subunit F	4.93143	54774.1	45	33	37	6	10	11	18	18	3	1	3	34	0	0	0	1	15	6	0	16	46	13	3	0	10	24	4
BC3533	VanW	30021635	NP_833266.1	15/ Stress related proteins	vancomycin B-type resistance protein vanW	5.75911	31429.1	0	0	0	10	12	16	5	21	21	0	0	5	1	1	8	0	1	6	2	7	6	14	12	8	0	6	7
BC5445	SodB	30023475	NP_835106.1	15/ Stress related proteins	superoxide dismutase [Mn]	5.36781	23983.7	8	4	5	2	3	5	10	6	6	0	0	1	0	0	2	0	6	2	1	2	3	5	2	2	6	26	4
BC4270	-	30022353	NP_833984.1	15/ Stress related proteins	penicillin-binding protein	7.05114	79573.4	0	4	1	18	12	20	14	14	17	5	6	10	16	15	14	10	5	6	1	10	5	13	19	14	6	13	7
BC0443	TerD1	30018651	NP_830282.1	15/ Stress related proteins	tellurium resistance protein terD	4.60014	21352.5	7	4	9	0	0	0	0	0	0	0	0	2	0	0	0	0	4	0	0	2	6	0	0	0	3	19	0
BC0444	TerD2	30018652	NP_830283.1	15/ Stress related proteins	tellurium resistance protein terD	4.57637	20789.3	7	2	5	0	0	2	0	7	2	0	0	0	0	0	0	0	8	0	0	0	0	2	0	0	3	11	2
BC4272	SodA1	30022355	NP_833986.1	15/ Stress related proteins	superoxide dismutase [Mn]	5.33878	24738.1	8	7	10	0	0	0	0	0	0	0	0	2	0	0	0	0	0	0	0	1	6	0	0	0	0	0	0
BC4691	-	30022766	NP_834397.1	15/ Stress related proteins	thioredoxin	4.3628	12463.9	0	0	0	0	0	0	0	2	2	0	0	0	0	0	0	0	0	2	0	0	0	0	0	0	4	3	0
BC1076	mecR1	30019231	NP_830862.1	15/ Stress related proteins	methicillin resistance mecR1 protein	8.92647	75593.4	0	0	0	3	2	1	0	1	0	0	0	0	0	0	1	0	0	0	0	2	1	0	0	1	0	0	0
BC0483	-	30018689	NP_830320.1	15/ Stress related proteins	penicillin-binding protein	9.03678	47589.2	0	0	0	0	0	0	0	4	0	0	0	0	0	0	2	0	2	0	0	0	0	0	1	2	0	0	0
BC2262	-	30020394	NP_832025.1	15/ Stress related proteins	thioredoxin	4.49008	12829.2	0	0	0	0	0	0	5	2	5	0	0	0	0	0	0	0	0	0	0	0	0	0	0	0	0	0	0
BC4639	Tpx	30022714	NP_834345.1	15/ Stress related proteins	Thiol peroxidase	5.03872	17941.1	0	0	1	0	0	0	0	0	0	0	0	3	0	0	0	0	0	0	0	0	1	0	0	0	0	0	0
					07.02/ Chaperone proteins
BC0294	GroES	161511213	NP_830145.2	16/ Chaperone proteins	co-chaperonin GroES	4.69158	10049.4	10	8	9	9	6	11	11	24	11	0	4	8	5	0	2	0	2	4	2	11	12	4	2	2	15	18	8
BC0295	GroEL	30018515	NP_830146.1	16/ Chaperone proteins	chaperonin GroEL	4.78825	57396	86	68	79	18	45	55	55	37	14	13	20	71	7	1	1	13	21	15	12	62	83	30	4	1	8	36	11
BC4480	Tig	30022561	NP_834192.1	16/ Chaperone proteins	trigger factor	4.5344	47316.1	24	12	21	4	10	13	4	7	3	0	0	17	0	0	2	0	0	0	0	13	28	9	2	2	4	9	3
BC4312	DnaK	30022393	NP_834024.1	16/ Chaperone proteins	molecular chaperone DnaK	4.66383	65726	42	35	37	0	5	9	0	1	0	0	17	29	0	0	0	0	0	0	6	19	32	2	0	0	0	4	0
BC1043	PrsA1	30019198	NP_830829.1	16/ Chaperone proteins	peptidylprolyl isomerase	7.58097	32403.9	0	0	0	5	2	4	14	18	11	0	0	1	3	4	5	5	3	5	0	0	0	1	5	5	5	6	3
BC1161	PrsA2	30019316	NP_830947.1	16/ Chaperone proteins	peptidylprolyl isomerase	6.93276	32214.7	0	1	0	3	0	0	18	16	13	0	0	0	2	2	3	3	4	4	0	0	0	0	2	3	0	3	4
BC4313	GrpE	30022394	NP_834025.1	16/ Chaperone proteins	GrpE protein	4.5598	21630.8	2	0	0	2	2	2	4	2	3	0	0	2	0	0	1	0	0	2	0	2	4	2	0	1	0	2	2
BC1168	ClpB	30019323	NP_830954.1	16/ Chaperone proteins	ClpB protein	5.34389	97322.2	0	0	0	0	0	0	0	0	0	0	0	1	0	0	0	0	0	0	0	0	2	0	0	0	0	0	0
				8/ Others	8/ Others
					08.01/ Ribosome components
BC0149	RpmD	30018398	NP_830029.1	07.01/ Ribosome components	50S ribosomal protein L30	9.86983	6551.7	0	0	0	3	1	4	22	15	20	0	0	2	2	0	0	1	0	9	0	0	2	5	3	0	8	1	17
BC0120	RplL	30018370	NP_830001.1	07.01/ Ribosome components	50S ribosomal protein L7/L12	4.71372	12509.8	10	8	8	1	5	5	5	4	6	0	3	8	2	0	0	0	0	4	4	5	13	6	0	0	6	6	4
BC0142	RplX	30018391	NP_830022.1	07.01/ Ribosome components	50S ribosomal protein L24	10.0934	11221.3	5	2	5	0	1	3	5	5	7	0	1	5	0	0	0	0	0	3	0	3	7	2	0	0	2	6	3
BC0159	RplQ	30018407	NP_830038.1	07.01/ Ribosome components	50S ribosomal protein L17	10.4835	13441.3	6	6	6	0	0	5	4	2	4	2	4	4	0	0	0	0	0	2	0	3	2	0	0	0	2	0	4
BC0119	RplJ	30018369	NP_830000.1	07.01/ Ribosome components	50S ribosomal protein L10	5.37906	18043.6	9	5	6	0	2	6	6	2	3	0	0	2	0	0	0	0	0	0	0	4	11	5	0	0	0	3	0
BC3842	RpsP	30021932	NP_833563.1	07.01/ Ribosome components	30S ribosomal protein S16	10.1323	10111.4	2	2	2	0	0	0	3	6	7	0	2	2	0	0	0	2	0	0	1	1	2	0	0	0	0	2	0
BC0130	RpsJ	30018379	NP_830010.1	07.01/ Ribosome components	30S ribosomal protein S10	9.64211	11676.4	6	5	7	0	0	2	1	0	0	0	2	4	0	0	0	0	0	0	2	4	4	0	0	0	0	0	0
BC0118	RplA	161511215	NP_829999.2	07.01/ Ribosome components	50S ribosomal protein L1	9.50358	24468	14	4	11	0	1	2	2	2	1	0	4	8	0	0	0	0	1	2	1	1	8	0	0	0	2	0	2
BC3806	RpsO	30021897	NP_833528.1	07.01/ Ribosome components	30S ribosomal protein S15	10.6373	10553.7	2	0	3	0	0	0	6	6	5	0	0	2	0	0	0	0	0	0	0	0	4	0	0	0	0	0	0
BC5331	RpmE2	161511196	NP_834993.2	07.01/ Ribosome components	50S ribosomal protein L31 type B	9.22239	9178.58	0	0	1	0	0	0	4	5	6	0	0	1	0	0	0	0	0	2	0	0	0	0	0	0	1	1	2
BC0126	RpsG	30018376	NP_830007.1	07.01/ Ribosome components	30S ribosomal protein S7	10.0303	17899.4	9	5	6	0	0	0	0	0	0	0	1	5	0	0	0	0	0	0	1	0	2	0	0	0	0	0	0
BC0146	RplF	30018395	NP_830026.1	07.01/ Ribosome components	50S ribosomal protein L6	9.39429	19503.5	6	4	5	0	0	1	0	0	0	0	3	4	0	0	0	0	0	0	0	2	5	0	0	0	0	0	0
BC0136	RplV	30018385	NP_830016.1	07.01/ Ribosome components	50S ribosomal protein L22	10.5978	13117.2	4	0	4	0	0	0	0	0	0	0	1	2	0	0	0	0	0	0	0	2	2	0	0	0	2	0	2
BC4438	RplU	30022519	NP_834150.1	07.01/ Ribosome components	50S ribosomal protein L21	9.72982	11184.2	2	2	3	0	0	2	0	0	0	0	0	4	0	0	0	0	0	0	0	1	2	0	0	0	0	0	0
BC4320	RpsT	30022401	NP_834032.1	07.01/ Ribosome components	30S ribosomal protein S20	10.6655	9336.12	0	2	0	0	0	0	2	3	4	0	0	0	0	0	0	1	0	0	0	0	0	0	0	0	0	0	1
BC3825	RpsB	30021915	NP_833546.1	07.01/ Ribosome components	30S ribosomal protein S2	9.14162	26546.2	12	2	8	0	0	0	0	0	0	0	0	6	0	0	0	0	0	0	2	0	4	0	0	0	0	0	0
BC4655	rpsD	30022730	NP_834361.1	07.01/ Ribosome components	30S ribosomal protein S4	9.90756	22971	7	3	6	0	0	0	0	0	0	0	0	2	0	0	0	0	0	0	0	2	6	0	0	0	0	0	0
BC0164	RplM	30018412	NP_830043.1	07.01/ Ribosome components	50S ribosomal protein L13	9.85526	16417.7	5	2	2	0	0	0	0	0	0	0	1	4	0	0	0	0	0	0	0	1	2	0	0	0	0	0	0
BC0143	RplE	30018392	NP_830023.1	07.01/ Ribosome components	50S ribosomal protein L5	9.69471	20152.8	3	4	2	0	0	0	0	0	0	1	1	0	0	0	0	2	1	0	0	0	0	0	0	0	0	0	0
BC0165	RpsI	30018413	NP_830044.1	07.01/ Ribosome components	30S ribosomal protein S9	10.8277	14481.9	0	0	2	0	0	1	2	0	0	0	0	2	0	0	0	0	0	1	0	0	2	0	0	0	0	0	0
BC0137	RpsC	30018386	NP_830017.1	07.01/ Ribosome components	30S ribosomal protein S3	9.98725	24279.2	3	3	4	0	0	0	0	0	0	0	0	2	0	0	0	0	0	0	0	0	2	0	0	0	0	0	0
BC5476	RpsF	30023498	NP_835129.1	07.01/ Ribosome components	30S ribosomal protein S6	5.51866	11291.9	1	1	1	0	0	1	0	0	0	0	0	0	0	0	0	0	0	0	0	0	2	0	0	0	0	0	0
BC0156	RpsM	30018404	NP_830035.1	07.01/ Ribosome components	30S ribosomal protein S13	11.1687	13810.7	2	0	0	0	0	0	0	0	0	0	0	1	0	0	0	0	0	0	0	0	4	0	0	0	0	0	0
BC4436	RpmA	30022517	NP_834148.1	07.01/ Ribosome components	50S ribosomal protein L27	10.4239	10498.6	0	0	0	0	0	0	0	0	5	0	0	0	0	0	0	0	0	0	0	0	0	0	0	0	0	0	0
BC5075	RplK2	30023112	NP_834743.1	07.01/ Ribosome components	50S ribosomal protein L11	9.48789	15068	3	0	1	0	0	0	0	0	0	0	0	0	0	0	0	0	0	0	0	0	2	0	0	0	0	0	0
BC0141	RplN	30018390	NP_830021.1	07.01/ Ribosome components	50S ribosomal protein L14	10.109	13112.2	2	0	1	0	0	0	0	0	0	0	1	0	0	0	0	0	0	0	0	1	0	0	0	0	0	0	0
BC0131	RplC	30018380	NP_830011.1	07.01/ Ribosome components	50S ribosomal protein L3	9.99016	22692.2	2	1	3	0	0	0	0	0	0	0	0	0	0	0	0	0	0	0	0	0	1	0	0	0	0	0	0
BC1498	RrpsA	30019646	NP_831277.1	07.01/ Ribosome components	30S ribosomal protein S1	4.97027	42140.4	4	2	3	0	0	0	0	0	0	0	0	0	0	0	0	0	0	0	0	0	3	0	0	0	0	0	0
BC0145	RpsH	30018394	NP_830025.1	07.01/ Ribosome components	30S ribosomal protein S8	9.65167	14873.1	3	0	0	0	0	0	0	0	1	0	0	0	0	0	0	0	0	0	0	0	0	0	0	0	0	0	0
BC0150	RrplO	30018399	NP_830030.1	07.01/ Ribosome components	50S ribosomal protein L15	10.4003	15468.4	0	0	0	0	0	0	0	0	1	0	0	0	0	0	0	0	0	0	0	0	2	0	0	0	0	0	0
BC0157	RpsK	30018405	NP_830036.1	07.01/ Ribosome components	30S ribosomal protein S11	11.5299	13744.4	1	0	0	0	0	0	0	0	0	0	0	0	0	0	0	0	0	0	0	0	1	0	0	0	0	0	0
BC0135	RpsS	30018384	NP_830015.1	07.01/ Ribosome components	SSU ribosomal protein S19P	9.99175	10621.6	0	0	2	0	0	0	2	2	2	0	0	0	0	0	0	0	0	2	0	0	0	0	0	0	1	0	2
					08.02/ Other ribosome related proteins
BC3822	Frr	30021912	NP_833543.1	07.02/ Other ribosome related proteins	ribosome recycling factor	5.79034	20634	9	5	12	1	3	5	6	3	7	0	0	8	0	0	0	0	0	1	0	2	8	3	2	0	2	6	2
BC5190	-	30023223	NP_834854.1	07.02/ Other ribosome related proteins	sigma (54) modulation protein / SSU ribosomal protein S30P	5.62641	21065.1	10	5	5	0	0	2	8	5	3	0	1	1	0	0	0	0	0	2	0	7	6	4	0	0	9	11	5
					08.03/ Aminoacyl-tRNA biosynthesis and modification
BC0108	GltX	30018358	NP_829989.1	07.03/ Aminoacyl-tRNA biosynthesis and modification	glutamyl-tRNA synthetase	5.24615	56910	10	2	12	4	2	4	1	0	0	0	2	2	0	0	0	0	5	2	0	1	1	0	0	0	1	4	0
BC0043	MetS	30018309	NP_829940.1	07.03/ Aminoacyl-tRNA biosynthesis and modification	methionyl-tRNA synthetase	5.31475	75155.5	5	0	5	0	0	0	0	0	0	0	0	1	0	0	0	0	0	0	0	0	3	0	0	0	0	0	0
BC5062	TyrS	30023099	NP_834730.1	07.03/ Aminoacyl-tRNA biosynthesis and modification	tyrosyl-tRNA synthetase	5.26261	47527.2	0	0	0	0	0	0	0	0	0	0	0	0	0	0	0	0	0	0	0	0	0	0	0	0	4	2	0
BC4465	ValS	30022546	NP_834177.1	07.03/ Aminoacyl-tRNA biosynthesis and modification	valyl-tRNA synthetase	5.17014	101639	0	0	0	0	0	0	0	0	0	0	0	0	0	0	0	0	0	2	0	0	0	0	0	0	0	2	0
					08.04/ Other RNA related proteins
BC1225	-	30019378	NP_831009.1	07.04/ Other RNA related proteins	hypothetical protein BC1225	6.29615	19801.2	2	0	2	0	1	2	1	0	0	0	0	1	0	0	0	0	0	0	0	2	2	2	1	0	0	4	0
					08.05/ Translation apparatus
BC0129	Tuf	30018378	NP_830009.1	07.05/ Translation apparatus	elongation factor Tu	4.928	42911.9	74	69	78	9	35	33	2	5	0	9	16	45	1	0	1	2	7	7	15	43	80	5	5	1	22	27	8
BC0128	FusA	30018377	NP_830008.1	07.05/ Translation apparatus	elongation factor G	4.9119	76276.3	49	45	52	6	14	20	0	1	0	2	18	40	0	0	0	0	16	0	4	23	47	11	2	0	5	35	0
BC3824	Tsf	30021914	NP_833545.1	07.05/ Translation apparatus	elongation factor Ts	5.25239	32458.6	22	10	22	0	8	16	8	1	2	1	2	14	0	0	0	0	0	2	3	6	17	10	0	0	3	6	1
BC0154	infA	30018402	NP_830033.1	07.05/ Translation apparatus	translation initiation factor IF-1	6.72108	8180.35	0	0	0	0	0	1	1	2	1	0	0	0	0	0	0	0	0	0	0	0	0	0	0	0	2	2	0
					08.06/ DNA replication and reparation systems
BC3527	-	30021629	NP_833260.1	05.03/ DNA replication and reparation systems	hypothetical protein BC3527	6.56103	13220.4	6	9	7	18	15	15	16	16	16	5	6	2	12	9	15	13	14	12	6	5	2	15	16	15	10	14	13
BC5475	Ssb	30023497	NP_835128.1	05.03/ DNA replication and reparation systems	single-strand DNA-binding protein	5.18548	18483	3	2	2	2	2	2	3	2	2	0	0	0	0	0	0	0	0	0	0	2	2	0	0	0	2	3	2
BC3779	RecA	30021871	NP_833502.1	05.03/ DNA replication and reparation systems	recombinase A	5.24002	37218.2	9	7	5	0	0	0	0	0	0	0	0	2	0	0	0	0	0	0	0	5	6	0	0	0	0	0	0
BC0187	-	30018424	NP_830055.1	05.03/ DNA replication and reparation systems	hypothetical protein BC0187	6.25224	53425.9	0	0	0	0	0	0	0	4	0	0	0	0	0	0	0	0	0	0	0	0	0	3	3	0	0	3	1
BC1852	SbcC	30019994	NP_831625.1	05.03/ DNA replication and reparation systems	exonuclease SbcC	5.28429	58834.3	1	0	1	0	0	0	0	0	0	0	0	0	0	0	0	0	0	0	0	0	0	0	0	0	0	0	0
					08.07/ Transcriptional regulators
BC4968	tipA	30023008	NP_834639.1	09.01 Transcription factors	transcriptional activator tipA	5.59865	28265.2	0	2	5	4	4	4	2	10	10	0	0	0	0	0	0	0	0	2	0	0	2	2	0	0	2	5	1
BC5265	LytR1	30023297	NP_834928.1	09.02 Transcription regulators	membrane-bound transcriptional regulator LytR	8.61583	34029.5	2	3	2	11	10	12	7	12	8	6	8	6	3	0	3	8	5	8	6	7	0	15	15	3	0	0	7
BC1669	LytR3	30020108	NP_831739.1	09.02 Transcription regulators	LytR family transcriptional regulator	9.31026	37743.8	0	2	0	3	3	2	0	2	0	0	0	2	2	6	12	0	3	9	0	4	1	19	20	12	8	8	2
BC0801	LytR2	30018960	NP_830591.1	09.02 Transcription regulators	LytR family transcriptional regulator	5.86211	45535	0	0	0	14	14	7	1	5	2	0	2	2	7	8	5	2	2	1	1	8	1	5	9	5	0	0	4
BC0102	ClpC	30018352	NP_829983.1	09.02 Transcription regulators	negative regulator of genetic competence clpC/mecB	6.05912	90516.8	29	13	16	0	0	2	8	1	0	0	5	31	0	0	0	0	0	0	0	0	33	0	0	0	0	5	0
BC2193	MecA	30020327	NP_831958.1	09.02 Transcription regulators	MecA protein	8.5295	72827.7	0	0	0	2	4	2	4	6	6	0	0	0	2	0	2	1	2	3	0	0	0	2	2	2	4	2	2
BC3826	CodY	30021916	NP_833547.1	09.02 Transcription regulators	transcriptional repressor CodY	5.02553	28775	3	2	2	0	0	1	0	0	0	0	1	2	0	0	0	0	0	0	0	2	5	0	0	0	0	0	0
BC3782	-	30021874	NP_833505.1	09.02 Transcription regulators	hypothetical protein BC3782	5.48287	33570.7	0	0	0	0	0	0	0	6	0	0	0	0	0	0	0	0	0	0	0	0	0	0	0	0	0	0	0
BC1603	-	30019750	NP_831381.1	09.02 Transcription regulators	cold shock protein	4.56885	7177.46	0	0	0	0	0	0	0	25	2	0	0	0	0	0	0	0	0	0	0	0	0	0	0	0	0	0	0
BC5200	LytR	30023233	NP_834864.1	09.02 Transcription regulators	LytR family transcriptional regulator	9.18113	42377.7	0	0	0	0	0	0	1	0	2	0	0	0	0	0	0	0	0	0	0	0	0	0	0	0	0	0	0
					08.08/ Sporulation
BC1279	CotN	30019430	NP_831061.1	10/ Sporulation related proteins	spore coat-associated protein N	5.52315	21848.2	0	0	0	0	0	0	2	6	2	0	0	0	0	0	0	0	0	0	0	0	0	0	0	0	0	0	0
					08.09/ Cell division
BC2186	-	30020320	NP_831951.1	11/ Cell Division Related Proteins	hypothetical protein BC2186	5.18711	22165	1	3	2	6	6	6	6	7	10	0	0	0	0	0	4	2	2	2	0	4	0	4	4	4	5	5	5
BC4982	FtsE	30023022	NP_834653.1	11/ Cell Division Related Proteins	ABC transporter-associated protein	5.27355	46841.3	5	4	4	0	2	3	0	0	0	0	2	5	0	0	0	0	0	0	0	6	5	0	0	0	0	0	0
BC3896	DivIVA	30021985	NP_833616.1	11/ Cell Division Related Proteins	cell division protein DivIVA	4.86359	19732.3	2	0	0	0	0	2	2	0	0	0	0	0	0	0	0	0	0	0	0	2	0	2	0	0	0	0	0
BC0065	DIVIC	30018331	NP_829962.1	11/ Cell Division Related Proteins	cell division protein DIVIC	9.72681	14092.6	0	0	0	0	0	0	6	1	6	0	0	0	2	4	2	1	2	2	0	0	0	6	4	2	3	6	5
BC3917	ftsL	30022006	NP_833637.1	11/ Cell Division Related Proteins	cell division protein ftsL	9.301	13607.4	0	0	0	0	2	0	3	4	4	0	0	0	1	0	0	1	0	0	0	0	0	1	0	0	0	0	0
BC3906	ftsZ	30021995	NP_833626.1	11/ Cell Division Related Proteins	cell division protein FtsZ	5.19043	40654	2	0	1	0	0	0	0	0	0	0	0	0	0	0	0	0	0	0	0	0	2	0	0	0	0	0	0
BC3916	ftsI	30022005	NP_833636.1	11/ Cell Division Related Proteins	division specific D,D-transpeptidase / cell division protein ftsI	8.80205	78053.4	0	0	0	0	3	2	0	2	0	0	0	0	0	0	2	0	0	0	0	0	0	0	0	2	0	0	0
					08.10/ Plasmidic proteins of unknown function
					08.11/ Phagic proteins of unknown functions
BC1908	-	30020048	NP_831679.1	17.16/ Phagic proteins of unknown functions	Phage-related protein	5.87274	185838	0	0	2	0	0	1	0	0	0	0	0	1	0	0	0	0	0	0	0	0	1	0	0	0	0	0	0
BC1894	-	30020036	NP_831667.1	17.16/ Phagic proteins of unknown functions	Phage protein	5.516	41000	111	87	120	104	110	124	67	92	52	12	42	78	10	12	12	3	8	21	35	49	109	33	8	12	4	12	26
BC1893	-	30020035	NP_831666.1	17.16/ Phagic proteins of unknown functions	scaffold protein	5.40518	28623.8	38	28	38	27	30	29	32	28	35	1	9	23	2	2	5	7	5	7	6	13	31	11	4	5	0	6	5
BC1901	-	30020042	NP_831673.1	17.16/ Phagic proteins of unknown functions	Phage protein	5.01444	18156.2	20	13	22	10	12	12	7	8	7	1	6	14	4	2	2	1	0	4	6	10	17	4	1	2	0	0	2
BC1902	-	30020043	NP_831674.1	17.16/ Phagic proteins of unknown functions	Phage protein	5.40615	13151.9	20	14	11	1	2	3	2	2	0	0	0	21	0	0	0	0	0	0	0	5	21	1	0	0	0	0	0
BC1904	-	30020045	NP_831676.1	17.16/ Phagic proteins of unknown functions	Phage protein	5.18665	14387.3	18	11	14	0	10	12	2	0	0	0	3	12	1	0	0	0	0	0	2	9	14	2	0	0	0	0	0
BC1903	-	30020044	NP_831675.1	17.16/ Phagic proteins of unknown functions	Phage protein	5.01756	8103.22	4	0	2	3	8	5	3	6	6	0	0	5	3	0	0	0	0	0	0	1	7	1	0	0	0	0	0
BC1862	-	30020004	NP_831635.1	17.16/ Phagic proteins of unknown functions	Phage protein	4.54002	29544.7	25	22	29	0	12	12	0	0	0	0	9	18	0	0	0	0	0	0	6	11	26	0	0	0	0	0	0
BC1890	-	30020032	NP_831663.1	17.16/ Phagic proteins of unknown functions	Phage protein	5.75533	17837.2	11	7	10	0	3	2	3	0	0	0	2	9	2	0	0	0	0	0	0	4	11	1	0	0	0	0	0
BC1859	-	30020001	NP_831632.1	17.16/ Phagic proteins of unknown functions	Phage protein	6.77383	21553.4	10	9	9	2	3	4	4	4	1	0	0	6	0	0	0	0	0	0	0	2	12	6	0	0	0	2	0
BC1895	-	30020037	NP_831668.1	17.16/ Phagic proteins of unknown functions	Phage protein	9.45533	7882.29	5	0	6	1	0	2	0	1	0	0	0	4	0	0	0	0	0	0	0	0	1	0	0	0	0	0	0
BC1892	-	30020034	NP_831665.1	17.16/ Phagic proteins of unknown functions	Phage protein	4.87816	58981.5	20	6	16	4	9	8	0	0	0	0	4	7	0	0	0	0	0	0	0	2	11	0	0	0	0	0	0
BC1856	-	30019998	NP_831629.1	17.16/ Phagic proteins of unknown functions	Phage protein	5.49862	14000.4	2	1	2	0	0	0	0	0	0	0	0	5	0	0	0	0	0	0	0	0	7	0	0	0	0	0	0
BC1898	-	30020040	NP_831671.1	17.16/ Phagic proteins of unknown functions	Phage protein	5.2527	14403.8	0	1	2	2	2	2	1	1	1	0	0	2	0	0	0	0	0	0	0	0	0	0	0	0	0	0	0
BC1870	-	30020012	NP_831643.1	17.16/ Phagic proteins of unknown functions	Phage protein	4.76269	9837.08	0	0	0	0	0	0	0	0	0	0	0	2	0	0	0	0	0	0	0	0	3	2	0	0	0	0	0
BC1883	-	30020025	NP_831656.1	17.16/ Phagic proteins of unknown functions	Phage protein	5.21124	13942.9	1	0	1	0	0	0	0	0	0	0	0	3	0	0	0	0	0	0	0	0	2	0	0	0	0	0	0
BC1897	-	30020039	NP_831670.1	17.16/ Phagic proteins of unknown functions	Phage protein	7.76888	30645.9	3	0	0	0	0	0	0	0	0	0	0	2	0	0	0	0	0	0	0	0	2	0	0	0	0	0	0
					08.12/ Chromosomical proteins of unknown functions
BC0687	-	30018869	NP_830500.1	05.04/ Other DNA related proteins	hypothetical protein BC0687	5.57857	56149.7	5	22	11	5	7	8	0	4	6	7	9	11	2	2	0	0	0	0	5	14	15	0	1	0	0	0	0
BC3185	-		AE016877_ATCC14579_4_pos3156048(at)3155932	17.15/ Chromosomical proteins of unknown functions	Hypothetical protein RBTH_09264,	5.89759	2832.57	0	0	0	1	0	2	2	2	2	0	0	0	0	0	2	0	0	2	0	2	1	2	2	2	4	2	4
BC5360	-	30023390	NP_835021.1	17.15/ Chromosomical proteins of unknown functions	hypothetical protein BC5360	8.88875	16774.5	5	8	8	8	8	8	8	8	10	5	5	0	8	5	8	7	6	8	4	4	0	8	8	8	3	9	7
BC4062	-	30022149	NP_833780.1	17.15/ Chromosomical proteins of unknown functions	hypothetical protein BC4062	5.66209	31649.8	0	1	3	7	5	12	27	22	23	0	4	3	4	3	8	9	8	14	2	6	4	7	19	8	7	10	12
BC3251	-	30021360	NP_832991.1	17.15/ Chromosomical proteins of unknown functions	hypothetical protein BC3251	8.90408	45166.1	11	21	18	9	15	20	2	8	6	6	8	3	0	0	2	1	3	2	7	4	3	5	8	2	0	1	2
BC4371	-	30022452	NP_834083.1	17.15/ Chromosomical proteins of unknown functions	hypothetical protein BC4371	9.24646	24513.7	0	0	0	3	2	4	9	11	10	0	0	0	1	2	1	2	2	0	0	0	0	5	2	1	0	5	0
BC1596	-		AE016877_ATCC14579_1_pos1603696(at)1604316	17.15/ Chromosomical proteins of unknown functions	Hypothetical protein bcere0023_15960	5.06443	22618.6	0	0	0	0	4	1	0	0	0	2	6	4	2	2	1	0	0	0	4	15	4	0	1	1	0	0	0
BC1853	-	30019995	NP_831626.1	17.15/ Chromosomical proteins of unknown functions	hypothetical protein BC1853	4.62437	11338.8	3	1	5	0	0	3	0	0	0	0	0	2	0	0	0	0	0	0	0	0	5	0	0	0	0	2	0
BC3133	-	30021243	NP_832874.1	17.15/ Chromosomical proteins of unknown functions	putative hydrolase	5.2782	42322.7	0	0	0	7	2	4	3	6	3	0	0	0	0	0	1	0	0	0	0	0	0	11	16	1	1	10	2
BC4122	-		AE016877_ATCC14579_6_pos4087972(at)4087565	17.15/ Chromosomical proteins of unknown functions	Hypothetical protein bcere0015_38470	5.23613	13789.9	0	2	1	0	0	0	0	1	1	0	2	4	0	0	0	0	0	0	4	5	0	0	0	0	0	0	0
BC2546	-	30020674	NP_832305.1	17.15/ Chromosomical proteins of unknown functions	hypothetical protein BC2546	6.91742	13129.8	0	0	0	2	3	3	2	3	4	0	0	0	0	0	0	0	0	0	0	0	0	0	0	0	0	0	0
BC0880	-	30019035	NP_830666.1	17.15/ Chromosomical proteins of unknown functions	UPF0342 protein BC_0880	4.69695	13571.8	4	0	2	0	0	0	1	0	1	0	1	1	0	0	0	0	0	0	0	0	0	1	0	0	2	2	0
BC4122 G	-		AE016877_ATCC14579_5_pos4087583(at)4085604	17.15/ Chromosomical proteins of unknown functions	Hypothetical protein bcere0015_38470,	5.08288	72352.3	0	8	6	0	6	1	2	6	6	3	5	4	0	0	0	1	0	0	12	13	3	1	0	0	0	0	0
BC0200	-	30018437	NP_830068.1	17.15/ Chromosomical proteins of unknown functions	hypothetical protein BC0200	5.41392	28082.2	0	0	0	0	0	0	2	10	4	2	0	0	1	0	0	3	0	0	0	2	2	0	1	0	0	0	0
BC0989	-	30019144	NP_830775.1	17.15/ Chromosomical proteins of unknown functions	hypothetical protein BC0989	9.32978	9956.97	0	0	0	0	0	0	2	1	2	0	0	0	0	0	0	0	0	0	0	0	0	2	0	0	0	0	0
BC0827	-	30018986	NP_830617.1	17.15/ Chromosomical proteins of unknown functions	hypothetical protein BC0827	9.98975	10724.1	0	0	0	0	0	0	0	3	1	0	0	0	0	0	0	0	0	0	0	0	0	1	0	0	1	0	0
BC1687	-	30019831	NP_831462.1	17.15/ Chromosomical proteins of unknown functions	hypothetical protein BC1687	8.5342	32155.6	0	0	0	0	0	0	1	6	0	0	0	0	0	0	0	3	1	4	0	0	0	0	0	0	0	0	2
BC4120	-	30022207	NP_833838.1	17.15/ Chromosomical proteins of unknown functions	hypothetical protein BC4120	9.17684	13826.5	0	0	0	0	0	0	0	4	3	0	0	0	0	0	0	0	0	0	0	0	0	0	0	0	0	0	0
BC4382	-	30022463	NP_834094.1	17.15/ Chromosomical proteins of unknown functions	UPF0297 protein BC_4382	5.77557	10323.3	0	0	0	0	0	0	2	0	0	0	0	0	0	0	0	0	0	0	0	0	0	0	0	0	0	2	0
BC3324	-	30021432	NP_833063.1	17.15/ Chromosomical proteins of unknown functions	hypothetical protein BC3324	6.71249	16964.3	0	0	0	0	0	0	4	1	0	0	0	0	0	0	0	0	0	0	0	0	0	0	0	0	0	0	1
BC1295	-	30019446	NP_831077.1	17.15/ Chromosomical proteins of unknown functions	hypothetical protein BC1295	6.46831	30510.2	0	0	0	0	0	0	3	3	2	0	0	0	0	0	0	0	0	0	0	0	0	0	0	0	0	0	0
BC0786	-	30018945	NP_830576.1	17.15/ Chromosomical proteins of unknown functions	nitroreductase family protein	8.39138	21293	1	0	0	0	0	0	0	0	0	0	0	2	0	0	0	0	0	0	0	0	0	0	0	0	0	1	0
BC4379	-	30022460	NP_834091.1	17.15/ Chromosomical proteins of unknown functions	hypothetical protein BC4379	9.22637	41992.2	0	0	0	0	0	0	0	1	0	0	0	0	0	0	1	0	0	0	0	0	0	0	3	1	0	0	0
BC3699	-	30021796	NP_833427.1	17.15/ Chromosomical proteins of unknown functions	antigen	7.71484	36227.9	3	0	0	1	9	25	0	0	0	0	0	0	2	0	0	0	0	0	2	0	0	0	0	0	0	0	0
BC3791	-	30021882	NP_833513.1	17.15/ Chromosomical proteins of unknown functions	nucleoside-binding protein	8.46621	39127.3	0	0	0	0	0	1	0	4	4	0	0	0	0	0	0	0	0	0	0	0	0	1	0	0	0	0	0
Proteins not validated with at least two different peptides								Spectral counts in each sample
Gene	Protein name	Protein GI	NCBI Protein reference	Groupe fonctionnel	Functional annotation	Isoelectric point	Theorical mass (Da)	OP11	OP21	OP31	OP12	OP22	OP32	OP13	OP23	OP33	AB11	AB21	AB31	AB12	AB22	AB32	AB13	AB23	AB33	ABC11	ABC21	ABC31	ABC12	ABC22	AB32	ABC13	ABC23	ABC33
BC5349	-	30023379	NP_835010.1		PapR protein	5.40211	5336.82	1	4	2	5	6	6	6	5	5	2	0	2	2	2	5	2	5	2	2	2	3	6	5	5	3	5	4
		30020593	NP_832224.1		hypothetical protein BC2463	9.64318	7136.96	0	0	0	2	0	1	2	2	2	0	0	0	0	0	2	0	0	2	0	2	2	2	2	2	2	2	2
BC4182	-	30022265	NP_833896.1		putative cytoplasmic protein	4.70482	14066.3	2	0	1	1	2	2	2	2	2	0	0	0	0	0	0	0	0	0	0	4	2	3	0	0	1	2	0
		30021733	NP_833364.1		hypothetical protein BC3635	9.39869	7949.29	0	0	0	0	0	0	0	2	2	0	0	0	0	0	0	0	0	0	0	0	0	0	0	0	4	3	3
			AE016877_ATCC14579_3_pos3727767(at)3728045		Cell wall hydrolase,	10.1499	8872.84	0	0	0	0	2	0	2	2	2	0	1	0	1	2	0	0	0	0	1	2	0	0	0	0	0	0	0
		30020026	NP_831657.1		transcription state transcriptional regulator AbrB	4.80706	10268.4	2	1	2	0	1	0	0	1	0	0	0	1	0	0	0	0	0	0	0	0	4	0	0	0	0	0	0
BC0139	-	30018388	NP_830019.1		50S ribosomal protein L29P	10.1375	7349.11	0	0	0	0	0	0	0	0	2	0	0	1	0	0	0	0	0	2	0	0	2	0	0	0	0	0	0
BC0148	RpsE	30018397	NP_830028.1		30S ribosomal protein S5	9.78672	17649.7	2	2	2	0	0	0	0	0	0	0	2	2	0	0	0	0	0	0	2	2	2	0	0	0	0	0	0
		30022927	NP_834558.1		cold shock protein	4.60228	7234.5	0	0	0	0	0	0	0	6	0	0	0	0	0	0	0	0	0	0	0	0	0	0	0	0	0	0	0
		30019171	NP_830802.1		hypothetical protein BC1016	9.99451	6092.21	0	0	0	0	0	0	0	0	0	0	0	0	0	0	0	0	0	0	0	0	0	0	0	0	3	0	2
BC4054	NagB	30022141	NP_833772.1		glucosamine-6-phosphate deaminase	4.77593	29084.5	0	0	0	1	0	0	0	0	0	0	1	0	1	2	4	0	0	2	0	2	0	2	2	4	0	1	1
		30021643	NP_833274.1		flavodoxin	3.96618	16928.2	0	0	0	2	0	0	2	4	1	0	0	0	0	0	0	0	0	0	0	0	0	0	0	0	2	2	0
BC0132	RplD	30018381	NP_830012.1		50S ribosomal protein L4	9.9485	22516.3	4	3	4	0	0	0	0	0	0	0	0	1	0	0	0	0	0	0	0	2	3	0	0	0	0	0	0
		30022584	NP_834215.1		transcriptional regulator	5.56497	21617	0	0	0	1	1	0	0	0	0	4	1	1	0	0	0	2	1	0	3	1	0	0	0	0	0	0	0
		30020074	NP_831705.1		hypothetical protein BC1935	8.46315	20197.6	0	0	0	0	0	0	1	2	0	0	0	0	0	0	1	0	0	1	0	0	0	2	2	1	2	2	0
BC1483	-	30019631	NP_831262.1		ferredoxin	3.63096	8815.95	0	0	2	0	0	2	0	0	2	0	0	0	0	0	0	0	0	0	0	0	0	0	0	0	0	0	0
		30023370	NP_835001.1		DNA-directed RNA polymerase subunit delta	3.73386	20824.4	1	0	0	2	2	2	0	2	1	0	0	0	0	0	0	0	0	0	0	0	0	0	0	0	0	0	0
		30020705	NP_832336.1		Phage protein	4.97084	15133.8	0	0	0	0	0	1	0	1	0	0	0	0	0	0	0	0	0	0	0	0	0	1	0	0	0	4	0
		30019991	NP_831622.1		Phage protein	5.40359	6739.36	0	0	0	0	0	0	0	1	2	0	0	0	0	0	0	0	0	0	0	0	0	0	0	0	0	0	0
BC4494	Rph	30022573	NP_834204.1		ribonuclease PH	5.05656	26983.9	0	0	0	2	2	2	0	2	2	0	0	0	0	0	0	0	0	0	0	0	2	0	0	0	0	0	0
			AE016877_ATCC14579_6_pos1157473(at)1157078		Tryptophanyl-tRNA synthetase,	5.89104	14345.3	0	0	2	0	0	3	1	0	0	0	0	0	0	0	0	0	0	0	0	0	0	0	0	0	0	0	0
		30020113	NP_831744.1		peptidoglycan N-acetylglucosamine deacetylase	8.47056	30657.8	0	0	0	0	0	0	0	2	2	0	0	0	0	0	2	0	0	0	0	0	0	0	1	2	0	0	2
		30019836	NP_831467.1		hypothetical protein BC1692	4.28347	14427.9	0	0	0	0	0	0	0	0	0	0	0	0	0	0	0	0	0	0	0	1	0	0	0	0	2	2	0
		30020573	NP_832204.1		LuxR family transcriptional regulator	9.71679	9771.36	0	0	0	0	0	0	0	1	2	0	0	0	0	0	0	0	0	0	0	0	0	0	0	0	0	0	0
		30021838	NP_833469.1		hypothetical protein BC3744	7.76254	13029	0	0	0	0	0	0	1	0	0	0	0	0	0	0	0	0	0	1	0	0	0	0	0	0	0	0	2
		30022619	NP_834250.1		hypothetical protein BC4543	5.64221	29978.7	0	0	0	2	1	2	0	4	0	0	0	0	0	0	0	0	0	0	0	0	0	0	0	0	0	0	0
BC1542	Adc	30019690	NP_831321.1		aspartate alpha-decarboxylase	4.86845	13917.2	0	0	0	0	1	0	0	2	1	0	0	0	0	0	0	0	0	0	0	0	0	0	0	0	0	0	0
BC3895	IleS1	30021984	NP_833615.1		isoleucyl-tRNA synthetase	5.18665	104496	2	0	2	2	2	3	0	0	0	0	0	0	0	0	0	0	0	0	0	2	4	3	0	0	2	4	1
		30018296	NP_829927.1		hypothetical protein BC0025	5.14699	11854.8	0	0	0	0	0	0	0	1	0	0	0	0	0	0	0	0	0	0	0	0	0	0	0	0	0	2	0
		30022605	NP_834236.1		ferrichrome-binding protein	8.27514	36017.9	0	0	0	0	0	0	2	2	2	0	0	0	0	0	0	0	0	2	0	0	0	0	0	0	0	1	0
		30020002	NP_831633.1		Phage protein	9.19437	20158.4	2	0	2	0	0	0	0	0	0	0	0	0	0	0	0	0	0	0	0	0	1	0	0	0	0	0	0
		30022629	NP_834260.1		colicin V production protein	6.23951	20178.4	0	0	0	0	0	0	0	0	0	0	0	0	2	0	0	2	0	0	0	0	0	1	0	0	0	0	0
		30022253	NP_833884.1		hypothetical protein BC4169	5.18522	20868.5	0	0	0	0	0	0	1	2	2	0	0	0	0	0	0	0	0	0	0	0	0	0	0	0	0	0	0
BC0155	RpmJ	30018403	NP_830034.1		50S ribosomal protein L36	10.4722	4330.41	0	0	0	0	0	0	0	0	0	0	0	0	0	0	0	0	0	0	0	0	0	0	0	0	0	0	1
		30020345	NP_831976.1		hypothetical protein BC2211	4.7768	17819	0	0	0	0	0	0	0	2	0	0	0	0	0	0	0	0	0	0	0	0	0	0	0	0	2	0	0
		30020728	NP_832359.1		hypothetical protein BC2601	5.20608	28147.5	0	0	0	2	1	2	0	1	0	0	0	0	0	0	0	0	0	0	0	0	0	0	0	0	0	0	0
BC2826	-	30020945	NP_832576.1		putative manganese-dependent inorganic pyrophosphatase	4.6879	33671.3	1	0	4	0	0	0	0	0	0	0	0	0	0	0	0	0	0	0	0	0	2	0	0	0	0	0	0
		30021987	NP_833618.1		integral membrane protein	6.11391	9938.39	0	0	0	0	0	0	0	0	0	0	0	0	0	0	0	0	0	0	0	0	0	0	0	0	1	0	1
BC0117	RplK1	30018367	NP_829998.1		50S ribosomal protein L11	9.51636	14907.9	0	0	0	0	0	1	0	0	0	0	0	2	0	0	0	0	0	0	0	0	0	0	0	0	0	0	0
BC0042	AbrB	30018308	NP_829939.1		transcription state transcriptional regulator AbrB	5.00846	10483.6	0	0	0	0	0	0	0	1	0	0	0	0	0	0	0	0	0	0	0	0	1	0	0	0	0	0	0
BC1376	-	30019526	NP_831157.1		flavodoxin	4.03013	16223.9	0	0	0	0	0	0	2	0	1	0	0	0	0	0	0	0	0	0	0	0	0	0	0	0	0	0	0
		30018558	NP_830189.1		aspartyl/glutamyl-tRNA amidotransferase subunit C	5.3238	10859.7	0	0	0	0	0	0	0	1	1	0	0	0	0	0	0	0	0	0	0	0	0	0	0	0	0	0	0
		30019291	NP_830922.1		signal peptidase I	8.90541	21735.4	0	0	0	0	0	0	0	2	2	0	0	0	0	0	0	0	0	0	0	0	0	0	0	0	0	0	0
BC0053	SpoVG	30018319	NP_829950.1		regulatory protein SpoVG	5.12245	10927.5	0	0	0	0	0	0	0	0	0	0	0	0	0	0	0	0	0	0	0	0	0	0	0	0	2	0	0
BC5388	YwfI	30023418	NP_835049.1		putative heme peroxidase	5.00008	28677.1	0	0	0	0	0	2	0	1	0	0	0	0	0	0	0	0	0	0	0	0	0	0	0	0	0	2	0
BC4110	-	30022197	NP_833828.1		riboflavin synthase subunit alpha	6.15189	23309.9	0	0	0	0	0	0	0	0	0	0	0	0	0	0	0	0	0	0	0	0	0	0	0	0	2	2	0
BC4583	GapA1	30022658	NP_834289.1		glyceraldehyde-3-phosphate dehydrogenase	6.0151	37526.7	2	1	2	0	0	0	0	1	0	0	0	0	0	0	0	0	0	0	0	0	0	0	0	0	0	0	0
BC5255	-	30023287	NP_834918.1		periplasmic component of efflux system	9.04619	43818.8	0	0	0	1	2	0	2	0	2	0	0	0	0	0	0	0	0	0	0	0	0	0	0	0	0	0	0
BC5307	AtpC	30023338	NP_834969.1		F0F1 ATP synthase subunit gamma	6.55275	31586.2	1	1	2	0	0	1	0	0	0	0	0	0	0	0	0	0	0	0	0	0	0	0	0	0	0	0	0
		30021085	NP_832716.1		hypothetical protein BC2969	6.08677	12769.5	0	0	0	0	0	0	0	0	0	0	0	0	0	0	0	0	0	0	0	0	1	0	0	0	1	0	0
		30019431	NP_831062.1		hypothetical protein BC1280	6.91118	32756.2	0	0	0	0	0	0	0	4	1	0	0	0	0	0	0	0	0	0	0	0	0	0	0	0	0	0	0
			AE016877_ATCC14579_5_pos2932442(at)2932032		Gamma-glutamyl phosphate reductase,	5.10589	14025	0	0	0	0	0	0	0	0	0	0	0	0	0	0	0	0	0	0	0	0	0	0	0	0	0	2	0
		30020827	NP_832458.1		putative cytoplasmic protein	5.35426	14135.3	0	0	0	0	0	0	0	0	0	0	0	0	0	0	0	0	0	0	1	0	1	0	0	0	0	0	0
		30022512	NP_834143.1		ABC transporter ATP-binding protein	6.00917	28388	0	0	0	0	0	0	0	0	0	0	0	0	0	0	0	0	0	0	0	0	0	0	0	0	2	0	2
		30022234	NP_833865.1		arginine-binding protein	6.51288	28623.8	0	0	0	0	0	0	0	0	0	0	0	0	0	0	1	0	0	0	0	0	0	1	0	1	0	1	0
BC0683	-	30018865	NP_830496.1		hypothetical protein BC0683	8.57979	42950.5	0	0	0	2	2	0	0	1	0	0	0	0	0	0	0	0	0	0	0	0	0	0	1	0	0	0	0
			AE016877_ATCC14579_3_pos1603188(at)1603751		Hypothetical protein BMB171_C1515,	5.14806	21951.3	0	0	0	0	0	0	0	0	0	0	0	1	0	0	0	0	0	0	0	2	0	0	0	0	0	0	0
		30023374	NP_835005.1		3-hydroxybutyryl-CoA dehydrogenase	5.19672	30001.7	0	0	0	0	0	0	0	0	0	0	0	0	0	0	0	0	0	0	0	0	2	0	0	0	0	2	0
		30019153	NP_830784.1		general stress protein 17M	4.98152	15167.7	0	0	0	0	0	0	0	0	0	0	0	0	0	0	0	0	0	0	0	0	0	0	0	0	2	0	0
		30022014	NP_833645.1		ATP-dependent protease La	6.29538	37954.7	0	0	0	1	0	0	0	2	0	0	0	0	0	0	1	0	0	0	0	0	0	0	0	1	0	0	0
		30022719	NP_834350.1		PhnB protein	4.54069	15837.9	0	0	0	0	0	0	0	0	0	0	0	0	0	0	0	0	0	0	0	0	2	0	0	0	0	0	0
		30022091	NP_833722.1		5-methyltetrahydropteroyltriglutamate--homocysteine methyltransferase	5.17679	87130.6	2	0	2	0	2	3	0	0	0	0	0	0	0	0	0	0	0	0	0	0	2	0	0	0	0	0	0
		30018880	NP_830511.1		cytochrome aa3 quinol oxidase polypeptide II	6.97074	33271.4	0	0	0	0	0	0	1	0	0	0	0	0	0	1	1	0	0	0	0	0	0	0	0	1	0	0	0
BC4625	-	30022700	NP_834331.1		universal stress protein	5.68213	16699.8	0	0	0	0	0	0	0	0	0	0	0	0	0	0	0	0	0	0	0	0	2	0	0	0	0	0	0
		30019769	NP_831400.1		stage 0 sporulation regulatory protein	9.47679	8525.45	0	0	0	0	0	0	0	0	0	0	0	0	0	0	0	0	0	0	0	0	0	0	0	0	1	0	0
		30023496	NP_835127.1		30S ribosomal protein S18	11.4099	8807.96	0	0	0	0	0	0	0	0	0	0	0	0	0	0	0	0	0	0	0	0	0	0	0	0	0	0	1
BC4559	AsnC	30022634	NP_834265.1		asparaginyl-tRNA synthetase	5.0858	53006.6	2	2	2	0	0	0	0	0	0	0	0	0	0	0	0	0	0	0	0	0	0	0	0	0	0	0	0
		30018990	NP_830621.1		hypothetical protein BC0831	10.423	8894.89	0	0	0	0	0	0	0	0	0	0	0	0	0	0	0	0	0	0	0	0	0	0	0	0	0	1	0
		30022076	NP_833707.1		hypothetical protein BC3988	6.32544	19092.7	0	0	0	0	0	0	0	2	0	0	0	0	0	0	0	0	0	0	0	0	0	0	0	0	0	0	0
		30020029	NP_831660.1		Phage protein	4.9623	19899	0	0	0	0	0	0	0	0	0	0	0	2	0	0	0	0	0	0	0	0	0	0	0	0	0	0	0
		30018389	NP_830020.1		30S ribosomal protein S17	9.73279	10198.5	0	0	1	0	0	0	0	0	0	0	0	0	0	0	0	0	0	0	0	0	0	0	0	0	0	0	0
		30019012	NP_830643.1		hypothetical protein BC0857	5.59017	20631.8	0	0	0	0	0	0	0	0	0	0	0	0	0	0	0	0	1	0	0	0	1	0	0	0	0	0	0
		30023220	NP_834851.1		cytochrome c-551	6.08774	10721.3	0	0	0	0	0	0	0	1	0	0	0	0	0	0	0	0	0	0	0	0	0	0	0	0	0	0	0
		30022049	NP_833680.1		hypothetical protein BC3961	5.13129	10838.5	0	0	0	0	0	0	0	0	0	1	0	0	0	0	0	0	0	0	0	0	0	0	0	0	0	0	0
		30018650	NP_830281.1		tellurium resistance protein terD	6.30724	21924.1	2	0	0	0	0	0	0	0	0	0	0	0	0	0	0	0	0	0	0	0	0	0	0	0	0	0	0
		30022764	NP_834395.1		tRNA-binding domain-containing protein	4.68443	21954.3	0	0	0	1	0	0	0	0	0	0	0	1	0	0	0	0	0	0	0	0	0	0	0	0	0	0	0
		30019167	NP_830798.1		hypothetical protein BC1012	4.75819	11027.7	0	0	0	0	0	0	0	0	0	0	0	0	0	0	0	0	0	0	0	0	1	0	0	0	0	0	0
		30018799	NP_830430.1		ArsR family transcriptional regulator	9.13636	11149.8	0	0	0	0	0	1	0	0	0	0	0	0	0	0	0	0	0	0	0	0	0	0	0	0	0	0	0
		30022536	NP_834167.1		hypothetical protein BC4455	5.70958	56478.4	0	0	0	1	1	1	0	0	0	0	0	0	0	0	0	0	0	0	0	0	1	0	0	0	0	1	0
		30022560	NP_834191.1		ATP-dependent protease ATP-binding subunit	4.91854	46213.5	1	0	0	0	0	1	0	0	0	0	0	0	0	0	0	0	0	0	0	1	1	0	0	0	0	0	0
BC5358	-	30023388	NP_835019.1		collagen adhesion protein	5.57177	220542	0	0	0	0	0	0	0	0	0	0	0	2	0	0	2	0	0	2	0	2	2	1	2	2	2	0	2
		30019971	NP_831602.1		quinolone resistance protein	4.5756	23722.8	0	0	0	0	2	0	0	0	0	0	0	0	0	0	0	0	0	0	0	0	0	0	0	0	0	0	0
		30023207	NP_834838.1		hypothetical protein BC5174	9.60234	35730	0	0	0	0	0	0	1	0	0	0	1	0	0	0	0	0	0	1	0	0	0	0	0	0	0	0	0
		30022535	NP_834166.1		hypothetical protein BC4454	4.81651	24118.9	0	0	0	0	0	1	0	0	0	0	0	0	0	0	0	0	0	0	0	0	0	1	0	0	0	0	0
		30019999	NP_831630.1		exonuclease SbcD	5.22811	36783.9	0	1	2	0	0	0	0	0	0	0	0	0	0	0	0	0	0	0	0	0	0	0	0	0	0	0	0
		30021487	NP_833118.1		bacillolysin	5.21814	62406.6	0	0	0	0	0	0	0	0	0	0	0	0	0	0	1	0	0	2	0	0	0	0	0	1	1	0	0
BC4443	MinC	30022524	NP_834155.1		septum formation inhibitor	5.21032	25158	0	0	0	0	0	0	0	0	0	1	0	0	0	0	0	0	1	0	0	0	0	0	0	0	0	0	0
BC1672	-	30019816	NP_831447.1		metal-dependent hydrolase related to alanyl-tRNA synthetase	5.52566	26723.8	0	0	0	0	0	0	0	0	0	0	0	0	0	0	0	0	0	0	0	0	0	0	0	0	2	0	0
		30022366	NP_833997.1		VrrA protein	9.26752	26817.5	0	0	0	0	0	0	0	0	0	0	0	0	0	0	0	0	0	0	0	0	0	0	0	0	2	0	0
BC0747	-	30018906	NP_830537.1		glycine oxidase	5.98949	41165.1	0	0	0	0	0	0	0	0	0	0	0	1	0	0	0	0	1	0	0	0	1	0	0	0	0	0	0
		30018470	NP_830101.1		hypothetical protein BC0233	9.44265	13821.4	0	0	0	0	0	0	0	0	0	0	0	0	0	0	0	0	0	0	0	0	0	0	0	0	1	0	0
		30022956	NP_834587.1		ComA operon protein 2	5.30458	13992.1	0	0	0	0	0	0	0	0	0	0	0	0	0	0	0	0	0	0	0	0	0	0	0	0	0	1	0
		30022130	NP_833761.1		penicillin-binding protein	6.27197	42123.2	0	0	0	0	2	1	0	0	0	0	0	0	0	0	0	0	0	0	0	0	0	0	0	0	0	0	0
		30022712	NP_834343.1		acetate kinase	5.1935	43178.4	0	2	0	0	0	0	0	0	0	0	0	0	0	0	0	0	0	0	0	0	0	0	0	0	0	1	0
		30022523	NP_834154.1		cell division inhibitor MinD	4.816	28996.3	0	0	1	0	0	0	0	0	0	0	0	0	0	0	0	0	0	0	0	1	0	0	0	0	0	0	0
		30019786	NP_831417.1		flagellar protein fliS	4.46969	14599.5	0	0	0	0	0	0	0	0	1	0	0	0	0	0	0	0	0	0	0	0	0	0	0	0	0	0	0
		30021044	NP_832675.1		prolyl endopeptidase	4.81365	15042.3	0	0	0	0	0	0	0	0	0	0	0	0	0	0	0	0	0	0	0	0	0	0	0	0	0	1	0
		30023296	NP_834927.1		EPSX protein	9.0468	30470.9	0	0	0	0	0	0	0	2	0	0	0	0	0	0	0	0	0	0	0	0	0	0	0	0	0	0	0
BC4061	-	30022148	NP_833779.1		peptidyl-prolyl cis-trans isomerase	5.60832	15777.8	0	0	0	0	0	0	0	0	0	0	0	0	0	0	0	0	0	0	0	0	0	0	0	0	0	1	0
		30021686	NP_833317.1		oligopeptide-binding protein oppA	8.65126	63532.5	1	2	0	0	0	0	0	0	0	0	0	0	0	0	0	0	0	0	0	0	1	0	0	0	0	0	0
BC1828	Pep3	30019970	NP_831601.1		Xaa-Pro aminopeptidase	5.22341	48488.7	0	0	1	0	0	0	0	0	0	0	0	0	0	0	0	0	0	0	0	0	2	0	0	0	0	0	0
BC5471	RpsR	30023493	NP_835124.1		50S ribosomal protein L9	9.5432	16373.8	0	0	0	0	0	0	0	0	0	0	0	0	0	0	0	0	0	0	0	0	0	0	0	0	1	0	0
		30019546	NP_831177.1		branched-chain amino acid aminotransferase	5.0861	33098.3	0	0	0	0	0	0	0	0	0	0	0	0	0	0	0	0	2	0	0	0	0	0	0	0	0	0	0
		30021354	NP_832985.1		leucine-responsive regulatory protein	6.07302	16821.7	0	0	0	0	0	0	0	0	0	0	0	0	0	1	0	0	0	0	0	0	0	0	0	0	0	0	0
BC3850	-	30021940	NP_833571.1		acyl-carrier-protein S-malonyltransferase	4.83103	33739.3	0	0	2	0	0	0	0	0	0	0	0	0	0	0	0	0	0	0	0	0	0	0	0	0	0	0	0
		30018677	NP_830308.1		S-layer protein / N-acetylmuramoyl-L-alanine amidase	9.31435	34039.2	0	0	0	0	0	0	0	0	0	0	0	0	0	0	0	0	0	0	0	2	0	0	0	0	0	0	0
BC4702	PepV	30022775	NP_834406.1		dipeptidase PepV	4.8798	51296.8	0	0	1	0	0	0	0	0	0	0	0	0	0	0	0	0	0	0	0	0	2	0	0	0	0	0	0
BC0158	RpoA	30018406	NP_830037.1		DNA-directed RNA polymerase subunit alpha	4.89416	34914.3	2	0	0	0	0	0	0	0	0	0	0	0	0	0	0	0	0	0	0	0	0	0	0	0	0	0	0
BC4979	SufB	30023019	NP_834650.1		ABC transporter-associated protein	5.06934	52456.1	0	0	0	0	0	2	0	0	0	0	0	0	0	0	0	0	0	0	0	0	0	1	0	0	0	0	0
		30019782	NP_831413.1		hypothetical protein BC1635	4.72455	17572	0	0	0	0	0	0	0	0	0	0	0	0	1	0	0	0	0	0	0	0	0	0	0	0	0	0	0
BC4184	AccB	30022267	NP_833898.1		acetyl-CoA carboxylase biotin carboxyl carrier protein subunit	4.9417	17828.2	1	0	0	0	0	0	0	0	0	0	0	0	0	0	0	0	0	0	0	0	0	0	0	0	0	0	0
		30022427	NP_834058.1		hypothetical protein BC4346	9.5892	18048.5	0	0	0	0	0	0	0	0	0	0	0	0	0	0	0	1	0	0	0	0	0	0	0	0	0	0	0
		30021600	NP_833231.1		quinone oxidoreductase	9.10773	36185.2	0	0	0	0	0	0	0	0	0	0	0	0	0	0	0	0	0	0	0	0	0	0	0	0	2	0	0
BC5188	PrfB	30023221	NP_834852.1		peptide chain release factor 2	5.01112	37046.4	0	0	2	0	0	0	0	0	0	0	0	0	0	0	0	0	0	0	0	0	0	0	0	0	0	0	0
		30022827	NP_834458.1		putative acetyltransferase/acyltransferase	6.42021	18828.8	0	0	0	0	0	0	0	0	0	0	0	0	0	0	0	0	0	0	0	0	0	0	0	0	0	1	0
		30018659	NP_830290.1		hypothetical protein BC0451	8.79919	19127.4	0	0	0	0	0	0	0	0	0	0	0	0	0	0	0	0	0	0	0	0	1	0	0	0	0	0	0
		30022647	NP_834278.1		putative cytoplasmic protein	5.07476	19247	0	0	0	0	0	0	0	0	0	0	0	0	0	0	0	0	0	0	0	0	0	0	0	0	1	0	0
		30019464	NP_831095.1		PhaP protein	5.07905	20327.3	0	0	0	0	0	0	0	0	0	0	1	0	0	0	0	0	0	0	0	0	0	0	0	0	0	0	0
BC3384	MpbE	30021488	NP_833119.1		enhancin	6.02783	84184.7	0	0	0	0	2	2	0	0	0	0	0	0	0	0	0	0	0	0	0	0	0	0	0	0	0	0	0
		30021866	NP_833497.1		pyruvate synthase alpha chain	5.58628	64447.1	0	0	0	0	0	0	0	0	0	0	0	0	0	0	0	0	0	0	0	0	1	0	0	0	0	2	0
BC4761	MetK	30022834	NP_834465.1		S-adenosylmethionine synthetase	5.13896	43255.1	0	0	2	0	0	0	0	0	0	0	0	0	0	0	0	0	0	0	0	0	0	0	0	0	0	0	0
BC1338	OppF	30019488	NP_831119.1		oligoendopeptidase F	4.86104	66101.2	0	0	0	1	0	1	0	0	0	0	0	0	0	0	0	0	0	0	0	0	0	0	0	0	0	1	0
		30019572	NP_831203.1		adenylylsulfate kinase	6.24125	22483.6	0	0	0	0	0	0	0	0	0	0	0	0	0	0	0	0	0	0	0	0	0	0	0	0	1	0	0
			AE016877_ATCC14579_4_pos1157130(at)1156474		Tryptophanyl-tRNA synthetase,	8.56466	22811.9	0	0	0	0	0	0	0	0	0	0	0	0	0	0	0	0	0	0	0	0	0	0	0	0	0	1	0
		30022132	NP_833763.1		NAD(P)H nitroreductase	5.42966	22895.5	1	0	0	0	0	0	0	0	0	0	0	0	0	0	0	0	0	0	0	0	0	0	0	0	0	0	0
BC3888	PyrC	30021977	NP_833608.1		dihydroorotase	5.36449	46540.6	0	0	2	0	0	0	0	0	0	0	0	0	0	0	0	0	0	0	0	0	0	0	0	0	0	0	0
		30019962	NP_831593.1		deoxyribose-phosphate aldolase	5.02717	23364	0	0	1	0	0	0	0	0	0	0	0	0	0	0	0	0	0	0	0	0	0	0	0	0	0	0	0
BC5288	MurA	30023320	NP_834951.1		UDP-N-acetylglucosamine 1-carboxyvinyltransferase	5.63934	46772.4	0	1	1	0	0	0	0	0	0	0	0	0	0	0	0	0	0	0	0	0	0	0	0	0	0	0	0
		30021000	NP_832631.1		putative cytoplasmic protein	5.70922	24096.9	0	0	0	0	0	0	0	0	0	0	0	0	0	0	0	0	0	0	0	0	0	0	1	0	0	0	0
		30023452	NP_835083.1		hypothetical protein BC5422	9.3396	49931.2	0	0	0	0	0	0	0	2	0	0	0	0	0	0	0	0	0	0	0	0	0	0	0	0	0	0	0
		30023121	NP_834752.1		lanthionine biosynthesis protein	8.34154	102914	0	0	0	0	0	0	0	0	0	1	1	0	0	0	0	1	1	0	0	0	0	0	0	0	0	0	0
		30019147	NP_830778.1		hypothetical protein BC0992	5.70636	26247.4	0	0	0	0	0	0	0	0	0	0	0	0	0	0	0	0	0	0	0	0	0	1	0	0	0	0	0
BC0539	-	161511211	NP_830359.2		hypothetical protein BC0539	4.48303	26273	0	0	1	0	0	0	0	0	0	0	0	0	0	0	0	0	0	0	0	0	0	0	0	0	0	0	0
		30022454	NP_834085.1		hypothetical protein BC4373	6.2185	26300.4	0	0	0	0	0	0	0	0	0	0	0	0	0	0	0	0	0	0	0	0	0	1	0	0	0	0	0
		30019912	NP_831543.1		chitooligosaccharide deacetylase	8.82787	26719.1	0	0	0	0	0	0	0	0	1	0	0	0	0	0	0	0	0	0	0	0	0	0	0	0	0	0	0
		30018783	NP_830414.1		nicotinate phosphoribosyltransferase	5.61016	56062.3	0	0	0	0	0	0	0	0	0	0	0	0	0	0	0	0	0	0	0	0	0	0	0	0	0	2	0
		30018627	NP_830258.1		hydroxyethylthiazole kinase	4.88	28288.7	0	0	0	0	0	0	0	0	0	0	0	0	0	0	0	0	0	0	0	0	0	0	0	0	0	1	0
		30023443	NP_835074.1		pyridoxal kinase	5.65166	29433.2	1	0	0	0	0	0	0	0	0	0	0	0	0	0	0	0	0	0	0	0	0	0	0	0	0	0	0
BC2082	-	30020219	NP_831850.1		hypothetical protein BC2082	8.93777	30222.4	0	0	0	0	0	0	0	0	0	0	0	0	0	0	0	0	0	0	0	1	0	0	0	0	0	0	0
		30021411	NP_833042.1		hypothetical protein BC3303	5.73836	30246.3	0	0	0	0	0	0	0	0	0	0	0	0	0	0	0	0	0	0	0	0	0	0	0	0	0	1	0
		30020774	NP_832405.1		myo-inositol-1-phosphate synthase	6.76642	30952.9	0	0	0	0	0	0	0	0	0	0	0	0	0	0	0	0	0	0	0	0	0	0	0	0	1	0	0
BC5371	-	30023401	NP_835032.1		spermidine synthase	5.054	31163.9	0	0	0	0	0	1	0	0	0	0	0	0	0	0	0	0	0	0	0	0	0	0	0	0	0	0	0
		30018343	NP_829974.1		dihydropteroate synthase	5.05952	31615.9	0	0	0	0	0	0	0	0	0	0	0	0	0	0	0	0	0	0	0	0	0	0	0	0	0	1	0
		30018307	NP_829938.1		Corrin/porphyrin methyltransferase	5.22601	33806.1	0	0	0	0	0	0	0	0	0	0	0	0	0	0	0	0	0	0	0	0	0	0	0	0	1	0	0
		30022044	NP_833675.1		GTP-binding protein TypA/BipA	5.12715	68976.2	0	0	2	0	0	0	0	0	0	0	0	0	0	0	0	0	0	0	0	0	0	0	0	0	0	0	0
		30022527	NP_834158.1		rod shape-determining protein mreB	4.77071	36037.7	1	0	0	0	0	0	0	0	0	0	0	0	0	0	0	0	0	0	0	0	0	0	0	0	0	0	0
BC5452	-	30023481	NP_835112.1		guanosine 5'-monophosphate oxidoreductase	6.02962	36282.5	0	0	0	0	0	1	0	0	0	0	0	0	0	0	0	0	0	0	0	0	0	0	0	0	0	0	0
		30019505	NP_831136.1		ribonucleotide-diphosphate reductase subunit beta	4.69312	36993.7	0	0	0	0	0	0	0	0	0	0	0	1	0	0	0	0	0	0	0	0	0	0	0	0	0	0	0
		30020494	NP_832125.1		aspartate-semialdehyde dehydrogenase	6.17663	38082.1	0	0	0	0	0	0	0	0	0	0	0	0	0	0	0	0	0	0	0	0	1	0	0	0	0	0	0
		30019056	NP_830687.1		deblocking aminopeptidase	5.34828	38835.5	0	0	0	0	0	0	0	0	0	0	0	0	0	0	0	0	0	0	0	0	1	0	0	0	0	0	0
		30020096	NP_831727.1		two component system histidine kinase	5.45527	39839	0	0	0	0	0	0	0	0	0	0	0	0	0	0	0	0	0	0	0	1	0	0	0	0	0	0	0
BC3526	CnaB	30021628	NP_833259.1		collagen adhesion protein	6.48032	120476	0	0	0	0	0	0	0	1	0	0	0	0	0	0	0	0	0	0	0	0	0	0	0	0	0	0	2
		30019227	NP_830858.1		endonuclease/exonuclease/phosphatase family protein	5.13962	80533.2	0	0	0	0	0	0	0	2	0	0	0	0	0	0	0	0	0	0	0	0	0	0	0	0	0	0	0
		30021176	NP_832807.1		penicillin-binding protein	8.6875	81446.7	0	0	0	0	0	0	0	0	2	0	0	0	0	0	0	0	0	0	0	0	0	0	0	0	0	0	0
		30018886	NP_830517.1		spore germination protein LB	8.93521	41469.3	0	0	0	0	0	0	0	0	0	0	0	1	0	0	0	0	0	0	0	0	0	0	0	0	0	0	0
		30018604	NP_830235.1		hypothetical protein BC0396	6.29885	41596.5	0	0	0	0	0	0	0	0	1	0	0	0	0	0	0	0	0	0	0	0	0	0	0	0	0	0	0
BC0447	-	30018655	NP_830286.1		tellurite resistance protein	5.37405	41656.6	1	0	0	0	0	0	0	0	0	0	0	0	0	0	0	0	0	0	0	0	0	0	0	0	0	0	0
		30021653	NP_833284.1		D-alanyl-D-alanine carboxypeptidase	8.88639	42107.9	0	0	0	0	0	0	0	1	0	0	0	0	0	0	0	0	0	0	0	0	0	0	0	0	0	0	0
		30022097	NP_833728.1		aminotransferase A	6.33545	43330.3	0	0	0	0	0	0	0	0	0	0	0	0	0	0	0	0	0	0	0	0	0	0	0	0	0	1	0
		30020955	NP_832586.1		sarcosine oxidase beta subunit	5.52898	43484.1	0	0	0	0	0	0	0	0	0	0	0	0	0	0	0	0	0	1	0	0	0	0	0	0	0	0	0
		30019849	NP_831480.1		zinc transporter	4.61619	45111.9	0	0	0	0	0	0	0	0	0	0	0	0	0	0	0	0	0	0	0	0	0	0	0	0	1	0	0
BC2938	-	30021054	NP_832685.1		3-phosphoshikimate 1-carboxyvinyltransferase	5.3973	45286.7	0	0	0	0	0	0	0	0	0	0	0	0	0	0	0	0	0	0	0	0	0	0	1	0	0	0	0
BC4468	-	30022549	NP_834180.1		glutamate-1-semialdehyde aminotransferase	5.20838	45991.2	0	0	1	0	0	0	0	0	0	0	0	0	0	0	0	0	0	0	0	0	0	0	0	0	0	0	0
		30022779	NP_834410.1		NAD(FAD)-utilizing dehydrogenase	8.20557	46142	0	0	0	0	0	0	0	0	0	0	0	0	0	0	0	0	0	0	0	1	0	0	0	0	0	0	0
		30018287	NP_829918.1		D-alanyl-D-alanine carboxypeptidase	8.64666	48041.4	0	0	0	0	0	0	0	0	0	0	0	0	0	0	0	0	0	0	0	0	0	0	0	0	0	1	0
BC0017	-	30018290	NP_829921.1		seryl-tRNA synthetase	5.20761	48759.8	0	0	0	0	0	0	0	0	0	0	0	1	0	0	0	0	0	0	0	0	0	0	0	0	0	0	0
		30019856	NP_831487.1		fumarate hydratase	5.44755	50315.8	0	0	0	0	0	0	0	0	0	0	0	0	0	0	0	0	0	0	0	0	0	0	0	0	0	1	0
		30020806	NP_832437.1		chitosanase	8.79413	50510.9	0	0	0	0	0	0	1	0	0	0	0	0	0	0	0	0	0	0	0	0	0	0	0	0	0	0	0
		30019405	NP_831036.1		alpha-ketoglutarate decarboxylase	5.72885	106346	1	0	0	0	0	0	0	1	0	0	0	0	0	0	0	0	0	0	0	0	0	0	0	0	0	0	0
		30018360	NP_829991.1		cysteinyl-tRNA synthetase	5.15557	54002	0	0	0	0	0	1	0	0	0	0	0	0	0	0	0	0	0	0	0	0	0	0	0	0	0	0	0
		30019522	NP_831153.1		D-alanine--D-alanyl carrier protein ligase	5.17219	56457.5	0	0	0	0	0	0	0	0	0	0	0	0	0	0	0	0	0	0	0	0	0	0	0	0	0	1	0
		30018448	NP_830079.1		oligopeptide-binding protein oppA	8.31721	59668.6	0	0	0	0	0	0	0	0	1	0	0	0	0	0	0	0	0	0	0	0	0	0	0	0	0	0	0
		30021857	NP_833488.1		phosphoglycerol transferase	5.69838	73321.8	0	0	0	0	0	0	1	0	0	0	0	0	0	0	0	0	0	0	0	0	0	0	0	0	0	0	0
BC5375	-	30023405	NP_835036.1		multimodular transpeptidase-transglycosylase PBP 2D	9.00631	76565.2	0	0	0	0	0	0	0	0	0	0	0	0	0	0	0	0	0	0	0	0	0	0	1	0	0	0	0
		30021617	NP_833248.1		glycosyltransferase	6.38805	81334.1	0	0	0	0	0	0	0	0	0	0	1	0	0	0	0	0	0	0	0	0	0	0	0	0	0	0	0
		30022810	NP_834441.1		leucyl-tRNA synthetase	4.94604	91295.5	0	0	0	0	1	0	0	0	0	0	0	0	0	0	0	0	0	0	0	0	0	0	0	0	0	0	0
BC3596	-	30021697	NP_833328.1		DNA topoisomerase IV subunit A	6.23348	91427.1	0	0	0	0	0	0	0	0	0	0	0	0	0	0	0	0	0	0	0	0	0	0	1	0	0	0	0
		30020413	NP_832044.1		multimodular transpeptidase-transglycosylase PBP 1A	9.08851	91497.1	0	0	0	1	0	0	0	0	0	0	0	0	0	0	0	0	0	0	0	0	0	0	0	0	0	0	0
BC2594	-	30020721	NP_832352.1		Phage protein	4.8641	130059	0	0	0	0	0	0	0	0	0	0	0	0	0	0	0	0	0	0	0	0	0	0	0	0	1	0	0
BC0122	RpoB	30018372	NP_830003.1		DNA-directed RNA polymerase subunit beta	5.0104	131783	0	0	1	0	0	0	0	0	0	0	0	0	0	0	0	0	0	0	0	0	0	0	0	0	0	0	0
		30019104	NP_830735.1		hypothetical protein BC0949	5.43411	142757	0	0	0	0	0	1	0	0	0	0	0	0	0	0	0	0	0	0	0	0	0	0	0	0	0	0	0
		30020596	NP_832227.1		collagenase	5.43447	50080.7	0	0	0	0	0	0	0	0	0	0	0	0	0	0	0	0	0	0	0	0	0	0	0	0	0	0	0
		30022187	NP_833818.1		5'-nucleotidase	5.60627	57856.7	0	0	0	0	0	0	0	0	0	0	0	0	0	0	0	0	0	0	0	0	0	0	0	0	0	0	0
