# Supplementary material for: Methionine Residues in Exoproteins and Their Recycling by Methionine Sulfoxide Reductase AB Serve as an Antioxidant Strategy in Bacillus cereus
Source: Front Microbiol. 2017 Jul 26;8:1342. doi: 10.3389/fmicb.2017.01342 (PMC5526929; doi:10.3389/fmicb.2017.01342)
Supplement: Supplementary file 3 [file Table3.XLSX]

## Sheet: Table S3
Table S3:Localization of proteins based on the number of MS/MS spectra found in the exoproteome versus cellular proteome
										Localization
Gene	Protein name	GI number	NP number	Groupe fonctionnel	Functional annotation	EXTRA	EXTRA/TOTAL SC	INTRA	INTRA/TOTAL SC	EXTRA/INTRA
BC1273-BC1274	-	XX	AE016877_ATCC14579_6_pos1251766(at)1251290	13.01/ protein export	Hypothetical protein bcere0015_11440,	1072	0.0150623	0	0	EXTRA
BC3539	CspB	30021641	NP_833272.1	15/ Stress related proteins	cold shock protein	688	0.00966686	0	0	EXTRA
BC3221	-	30021331	NP_832962.1	04/ Cell wall and cell surface membrane biogenesis	surface protein	647	0.00909078	0	0	EXTRA
BC3761	PlcA	30021854	NP_833485.1	03.02/ Glycerophospholipid metabolism	1-phosphatidylinositol phosphodiesterase precursor	623	0.00875357	0	0	EXTRA
BC0556	ColC	30018742	NP_830373.1	02.02/ Degradative enzymes	collagenase	489	0.00687078	0	0	EXTRA
BC0671	Sph	30018853	NP_830484.1	02.02/ Degradative enzymes	sphingomyelin phosphodiesterase	439	0.00616824	0	0	EXTRA
BC1893	-	30020035	NP_831666.1	17.16/ Phagic proteins of unknown functions	scaffold protein	427	0.00599963	0	0	EXTRA
BC2952	EntB	30021068	NP_832699.1	02.01/ Enterotoxins	enterotoxin / cell-wall binding protein	387	0.00543761	0	0	EXTRA
BC1636	FlgK	30019783	NP_831414.1	08.01/ Flagella component	flagellar hook-associated protein FlgK	281	0.00394824	0	0	EXTRA
BC1110	CytK	30019265	NP_830896.1	02.01/ Enterotoxins	cytotoxin K	238	0.00334406	0	0	EXTRA
BC4549	-	30022625	NP_834256.1	04/ Cell wall and cell surface membrane biogenesis	cell surface protein	185	0.00259937	0	0	EXTRA
BC5360	-	30023390	NP_835021.1	17.15/ Chromosomical proteins of unknown functions	hypothetical protein BC5360	174	0.00244482	0	0	EXTRA
BC3251	-	30021360	NP_832991.1	17.15/ Chromosomical proteins of unknown functions	hypothetical protein BC3251	167	0.00234646	0	0	EXTRA
BC1431	CwpB	30019580	NP_831211.1	04/ Cell wall and cell surface membrane biogenesis	cell wall endopeptidase	151	0.00212165	0	0	EXTRA
BC3161	ColA	30021271	NP_832902.1	02.02/ Degradative enzymes	collagenase	148	0.0020795	0	0	EXTRA
BC0687	-	30018869	NP_830500.1	05.04/ Other DNA related proteins	hypothetical protein BC0687	134	0.00188279	0	0	EXTRA
BC0816	-	30018975	NP_830606.1	13.03/ Other transports	periplasmic component of efflux system	108	0.00151747	0	0	EXTRA
BC3121	UshA	30021232	NP_832863.1	17.06/ Nicotinate and nicotinamide metabolism	5'-nucleotidase	105	0.00147532	0	0	EXTRA
BC1902	-	30020043	NP_831674.1	17.16/ Phagic proteins of unknown functions	Phage protein	103	0.00144722	0	0	EXTRA
BC4514	VanY4	30022592	NP_834223.1	02.02/ Degradative enzymes	D-alanyl-D-alanine carboxypeptidase	97	0.00136291	0	0	EXTRA
BC1911	ami	30020051	NP_831682.1	04/ Cell wall and cell surface membrane biogenesis	N-acetylmuramoyl-L-alanine amidase	95	0.00133481	0	0	EXTRA
BC2932	YvgJ1	30021049	NP_832680.1	04/ Cell wall and cell surface membrane biogenesis	phosphoglycerol transferase	93	0.00130671	0	0	EXTRA
BC1284	LnhA2	30019435	NP_831066.1	02.02/ Degradative enzymes	immune inhibitor A precursor	89	0.00125051	0	0	EXTRA
BC2186	-	30020320	NP_831951.1	11/ Cell Division Related Proteins	hypothetical protein BC2186	88	0.00123646	0	0	EXTRA
BC1892	-	30020034	NP_831665.1	17.16/ Phagic proteins of unknown functions	Phage protein	87	0.00122241	0	0	EXTRA
BC0902	CwlB	30019057	NP_830688.1	04/ Cell wall and cell surface membrane biogenesis	S-layer protein / N-acetylmuramoyl-L-alanine amidase	85	0.00119431	0	0	EXTRA
BC4122 G	-	XX	AE016877_ATCC14579_5_pos4087583(at)4085604	17.15/ Chromosomical proteins of unknown functions	Hypothetical protein bcere0015_38470,	77	0.0010819	0	0	EXTRA
BC1859	-	30020001	NP_831632.1	17.16/ Phagic proteins of unknown functions	Phage protein	74	0.00103975	0	0	EXTRA
BC2078	-	30020215	NP_831846.1	04/ Cell wall and cell surface membrane biogenesis	Hypothetical Membrane Spanning Protein	74	0.00103975	0	0	EXTRA
BC3762	Sfp	30021855	NP_833486.1	02.02/ Degradative enzymes	collagenase	74	0.00103975	0	0	EXTRA
BC3133	-	30021243	NP_832874.1	17.15/ Chromosomical proteins of unknown functions	putative hydrolase	67	0.000941395	0	0	EXTRA
BC1890	-	30020032	NP_831663.1	17.16/ Phagic proteins of unknown functions	Phage protein	65	0.000913293	0	0	EXTRA
BC1643	FliE	30019790	NP_831421.1	08.01/ Flagella component	flagellar hook-basal body protein FliE	54	0.000758736	0	0	EXTRA
BC1903	-	30020044	NP_831675.1	17.16/ Phagic proteins of unknown functions	Phage protein	54	0.000758736	0	0	EXTRA
BC0065	DIVIC	30018331	NP_829962.1	11/ Cell Division Related Proteins	cell division protein DIVIC	52	0.000730635	0	0	EXTRA
BC0191	-	30018428	NP_830059.1	04/ Cell wall and cell surface membrane biogenesis	Hypothetical Membrane Spanning Protein	51	0.000716584	0	0	EXTRA
BC3763	-	XX	AE016877_ATCC14579_1_pos3727906(at)3728601	04/ Cell wall and cell surface membrane biogenesis	Cell wall hydrolase	49	0.000688483	0	0	EXTRA
BC1596	-	XX	AE016877_ATCC14579_1_pos1603696(at)1604316	17.15/ Chromosomical proteins of unknown functions	Hypothetical protein bcere0023_15960	47	0.000660381	0	0	EXTRA
BC0236	IagB	30018473	NP_830104.1	02.03/ Virulence associated proteins	invasion protein IagB domain protein	46	0.000646331	0	0	EXTRA
BC2827	ChbB	30020946	NP_832577.1	02.02/ Degradative enzymes	chitin binding protein	41	0.000576077	0	0	EXTRA
BC0602	Npr600	30018788	NP_830419.1	02.02/ Degradative enzymes	bacillolysin	36	0.000505824	0	0	EXTRA
BC0740	CwpA	30018899	NP_830530.1	04/ Cell wall and cell surface membrane biogenesis	cell wall endopeptidase	33	0.000463672	0	0	EXTRA
BC3185	-	XX	AE016877_ATCC14579_4_pos3156048(at)3155932	17.15/ Chromosomical proteins of unknown functions	Hypothetical protein RBTH_09264,	32	0.000449621	0	0	EXTRA
BC0200	-	30018437	NP_830068.1	17.15/ Chromosomical proteins of unknown functions	hypothetical protein BC0200	27	0.000379368	0	0	EXTRA
BC1603	-	30019750	NP_831381.1	09.02 Transcription regulators	cold shock protein	27	0.000379368	0	0	EXTRA
BC1060	CnaD	30019215	NP_830846.1	02.02/ Degradative enzymes	collagen adhesion protein	25	0.000351267	0	0	EXTRA
BC1281	CalY	30019432	NP_831063.1	02.02/ Degradative enzymes	cell envelope-bound metalloprotease (camelysin)	25	0.000351267	0	0	EXTRA
BC0887	CnaA	30019042	NP_830673.1	02.02/ Degradative enzymes	collagen adhesion protein	24	0.000337216	0	0	EXTRA
BC0241	-	30018478	NP_830109.1	13.02/ ABC transporters	oligopeptide-binding protein oppA	22	0.000309115	0	0	EXTRA
BC1853	-	30019995	NP_831626.1	17.15/ Chromosomical proteins of unknown functions	hypothetical protein BC1853	21	0.000295064	0	0	EXTRA
BC2473	blm	30020602	NP_832233.1	02.02/ Degradative enzymes	Beta-lactamase	21	0.000295064	0	0	EXTRA
BC4122	-	XX	AE016877_ATCC14579_6_pos4087972(at)4087565	17.15/ Chromosomical proteins of unknown functions	Hypothetical protein bcere0015_38470	20	0.000281013	0	0	EXTRA
BC1650	FlgD	30019796	NP_831427.1	08.01/ Flagella component	flagellar basal body rod modification protein	20	0.000281013	0	0	EXTRA
BC1895	-	30020037	NP_831668.1	17.16/ Phagic proteins of unknown functions	Phage protein	20	0.000281013	0	0	EXTRA
BC1641	FlgB	30019788	NP_831419.1	08.01/ Flagella component	flagellar basal body rod protein FlgB	17	0.000238861	0	0	EXTRA
BC1687	-	30019831	NP_831462.1	17.15/ Chromosomical proteins of unknown functions	hypothetical protein BC1687	17	0.000238861	0	0	EXTRA
BC1856	-	30019998	NP_831629.1	17.16/ Phagic proteins of unknown functions	Phage protein	17	0.000238861	0	0	EXTRA
BC2546	-	30020674	NP_832305.1	17.15/ Chromosomical proteins of unknown functions	hypothetical protein BC2546	17	0.000238861	0	0	EXTRA
BC2846	dltD	30020964	NP_832595.1	04/ Cell wall and cell surface membrane biogenesis	protein dltD precursor	16	0.000224811	0	0	EXTRA
BC3917	ftsL	30022006	NP_833637.1	11/ Cell Division Related Proteins	cell division protein ftsL	16	0.000224811	0	0	EXTRA
BC1671	FlgG	30019815	NP_831446.1	08.01/ Flagella component	flagellar basal body rod protein FlgG	14	0.000196709	0	0	EXTRA
BC1898	-	30020040	NP_831671.1	17.16/ Phagic proteins of unknown functions	Phage protein	14	0.000196709	0	0	EXTRA
BC1076	mecR1	30019231	NP_830862.1	15/ Stress related proteins	methicillin resistance mecR1 protein	12	0.000168608	0	0	EXTRA
BC2262	-	30020394	NP_832025.1	15/ Stress related proteins	thioredoxin	12	0.000168608	0	0	EXTRA
BC0483	-	30018689	NP_830320.1	15/ Stress related proteins	penicillin-binding protein	11	0.000154557	0	0	EXTRA
BC0918	-	30019073	NP_830704.1	02.03/ Virulence associated proteins	ESAT-6-like protein	11	0.000154557	0	0	EXTRA
BC1522	qrcA	30019670	NP_831301.1	01.07/ Respiration	menaquinol-cytochrome c reductase iron-sulfur subunit	11	0.000154557	0	0	EXTRA
BC1279	CotN	30019430	NP_831061.1	10/ Sporulation related proteins	spore coat-associated protein N	10	0.000140507	0	0	EXTRA
BC1642	FlgC	30019789	NP_831420.1	08.01/ Flagella component	flagellar basal body rod protein FlgC	10	0.000140507	0	0	EXTRA
BC5357	CnaC	30023387	NP_835018.1	02.02/ Degradative enzymes	collagen adhesion protein	9	0.000126456	0	0	EXTRA
BC0216	OppA3	30018453	NP_830084.1	13.02/ ABC transporters	oligopeptide-binding protein oppA	8	0.000112405	0	0	EXTRA
BC1295	-	30019446	NP_831077.1	17.15/ Chromosomical proteins of unknown functions	hypothetical protein BC1295	8	0.000112405	0	0	EXTRA
BC0989	-	30019144	NP_830775.1	17.15/ Chromosomical proteins of unknown functions	hypothetical protein BC0989	7	9.83547e-05	0	0	EXTRA
BC1417	YvgJ3	30019566	NP_831197.1	04/ Cell wall and cell surface membrane biogenesis	phosphoglycerol transferase	7	9.83547e-05	0	0	EXTRA
BC1870	-	30020012	NP_831643.1	17.16/ Phagic proteins of unknown functions	Phage protein	7	9.83547e-05	0	0	EXTRA
BC1883	-	30020025	NP_831656.1	17.16/ Phagic proteins of unknown functions	Phage protein	7	9.83547e-05	0	0	EXTRA
BC1897	-	30020039	NP_831670.1	17.16/ Phagic proteins of unknown functions	Phage protein	7	9.83547e-05	0	0	EXTRA
BC4120	-	30022207	NP_833838.1	17.15/ Chromosomical proteins of unknown functions	hypothetical protein BC4120	7	9.83547e-05	0	0	EXTRA
BC4927	CspA	30022968	NP_834599.1	04/ Cell wall and cell surface membrane biogenesis	cell surface protein	7	9.83547e-05	0	0	EXTRA
BC0827	-	30018986	NP_830617.1	17.15/ Chromosomical proteins of unknown functions	hypothetical protein BC0827	6	8.4304e-05	0	0	EXTRA
BC3304	-	30021412	NP_833043.1	04/ Cell wall and cell surface membrane biogenesis	Hypothetical Membrane Spanning Protein	6	8.4304e-05	0	0	EXTRA
BC3324	-	30021432	NP_833063.1	17.15/ Chromosomical proteins of unknown functions	hypothetical protein BC3324	6	8.4304e-05	0	0	EXTRA
BC4228	cccA	30022369	NP_834000.1	01.07/ Respiration	membrane-attached cytochrome c550	6	8.4304e-05	0	0	EXTRA
BC0552	inl	30018740	NP_830371.1	04/ Cell wall and cell surface membrane biogenesis	internalin protein	5	7.02533e-05	0	0	EXTRA
BC1908	-	30020048	NP_831679.1	17.16/ Phagic proteins of unknown functions	Phage-related protein	5	7.02533e-05	0	0	EXTRA
BC1660	mltB	30019806	NP_831437.1	02.02/ Degradative enzymes	soluble lytic murein transglycosylase	4	5.62027e-05	0	0	EXTRA
BC3584	-	30021685	NP_833316.1	13.02/ ABC transporters	oligopeptide-binding protein oppA	4	5.62027e-05	0	0	EXTRA
BC3868	rpoZ	30021958	NP_833589.1	07.04/ Other RNA related proteins	DNA-directed RNA polymerase subunit omega	3	4.2152e-05	0	0	EXTRA
BC5200	LytR	30023233	NP_834864.1	09.02 Transcription regulators	LytR family transcriptional regulator	3	4.2152e-05	0	0	EXTRA
BC3230	AtpA1	30021340	NP_832971.1	01.09/ ATP synthesis	F0F1 ATP synthase subunit alpha	298	0.0041871	2	1.00283e-05	417.527
BC0679	BC0679	30018861	NP_830492.1	04/ Cell wall and cell surface membrane biogenesis	cell wall-binding protein	693	0.00973711	5	2.50708e-05	388.384
BC1638	FliD	30019785	NP_831416.1	08.01/ Flagella component	flagellar capping protein	507	0.00712369	4	2.00567e-05	355.178
BC0666	InhA2	30018848	NP_830479.1	02.02/ Degradative enzymes	immune inhibitor A precursor	1442	0.0202611	18	9.0255e-05	224.487
BC1894	BC1894	30020036	NP_831667.1	17.18/ Phagic proteins of unknown functions	Phage protein	1353	0.0190106	20	0.000100283	189.568
BC4547	LsdA	30022623	NP_834254.1	04/ Cell wall and cell surface membrane biogenesis	cell surface protein	535	0.00751711	9	4.51275e-05	166.575
BC3533	VanW	30021635	NP_833266.1	15/ Stress related proteins	vancomycin B-type resistance protein vanW	169	0.00237456	3	1.50425e-05	157.857
BC5101	HlyI	30023138	NP_834769.1	02.01/ Enterotoxins	perfringolysin O precursor	577	0.00810723	15	7.52125e-05	107.791
BC3527	BC3527	30021629	NP_833260.1	05.03/ DNA replication and reparation systems	hypothetical protein BC3527	302	0.0042433	8	4.01133e-05	105.783
BC5239	EntA	30023271	NP_834902.1	02.01/ Enterotoxins	enterotoxin / cell-wall binding protein	1067	0.0149921	30	0.000150425	99.6647
BC3523	HlyII	30021625	NP_833256.1	02.01/ Enterotoxins	hemolysin II	437	0.00614014	13	6.51841e-05	94.1969
BC4363	BC4363	30022444	NP_834075.1	13.02/ ABC transporters	ferrichrome-binding protein	356	0.00500204	11	5.51558e-05	90.6892
BC4270	BC4270	30022353	NP_833984.1	15/ Stress related proteins	penicillin-binding protein	275	0.00386393	9	4.51275e-05	85.6226
BC1658	FlaB	30019804	NP_831435.1	08.01/ Flagella component	flagellin	1706	0.0239704	62	0.000310878	77.1056
BC0670	PlcB	30018852	NP_830483.1	02.02/ Degradative enzymes	phospholipase C	242	0.00340026	9	4.51275e-05	75.3479
BC5196	CwlD	30023229	NP_834860.1	04/ Cell wall and cell surface membrane biogenesis	N-acetylmuramoyl-L-alanine amidase	1001	0.0140647	43	0.000215609	65.2325
BC1862	BC1862	30020004	NP_831635.1	17.18/ Phagic proteins of unknown functions	Phage protein	170	0.00238861	8	4.01133e-05	59.5466
BC3699	BC3699	30021796	NP_833427.1	17.17/ Chromosomical proteins of unknown functions	antigen	42	0.000590128	2	1.00283e-05	58.8461
BC1161	PrsA2	30019316	NP_830947.1	16/ Chaperone proteins	peptidylprolyl isomerase	81	0.0011381	4	2.00567e-05	56.7444
BC1901	BC1901	30020042	NP_831673.1	17.18/ Phagic proteins of unknown functions	Phage protein	187	0.00262747	10	5.01417e-05	52.401
BC1811	NheC	30019953	NP_831584.1	02.01/ Enterotoxins	enterotoxin C	226	0.00317545	13	6.51841e-05	48.7151
BC2735	NprP2	30020857	NP_832488.1	02.02/ Degradative enzymes	bacillolysin	1463	0.0205561	88	0.000441247	46.5865
BC1185	BC1185	30019339	NP_830970.1	13.02/ ABC transporters	oligopeptide-binding protein oppA	31	0.000435571	2	1.00283e-05	43.434
BC3101	HblB'	30021213	NP_832844.1	02.01/ Enterotoxins	hemolysin BL binding component precursor	428	0.00601369	28	0.000140397	42.8335
BC5232	YvgJ2	30023264	NP_834895.1	04/ Cell wall and cell surface membrane biogenesis	phosphoglycerol transferase	232	0.00325975	16	8.02266e-05	40.6318
BC1904	BC1904	30020045	NP_831676.1	17.18/ Phagic proteins of unknown functions	Phage protein	110	0.00154557	8	4.01133e-05	38.5302
BC1659	FlaC	30019805	NP_831436.1	08.01/ Flagella component	flagellin	1365	0.0191792	111	0.000556572	34.4594
BC5351	NprB	30023381	NP_835012.1	02.02/ Degradative enzymes	bacillolysin	2200	0.0309115	209	0.00104796	29.4968
BC1637	FlgL	30019784	NP_831415.1	08.01/ Flagella component	flagellar hook-associated protein FlgL	190	0.00266963	19	9.52691e-05	28.0219
BC1669	LytR3	30020108	NP_831739.1	09.02 Transcription regulators	LytR family transcriptional regulator	120	0.00168608	12	6.017e-05	28.0219
BC4548	IsdA1	30022624	NP_834255.1	04/ Cell wall and cell surface membrane biogenesis	cell surface protein	484	0.00680052	49	0.000245694	27.6788
BC3698	CwpC	30021795	NP_833426.1	04/ Cell wall and cell surface membrane biogenesis	cell wall endopeptidase	67	0.000941395	7	3.50992e-05	26.821
BC3070	SipA	30021185	NP_832816.1	13.01/ protein export	Signal peptidase I	468	0.00657571	50	0.000250708	26.2285
BC3716	EntD	XX	AE016877_ATCC14579_6_pos3681751(at)3681008	02.01/ Enterotoxins	3D domain protein,	204	0.00286634	23	0.000115326	24.8542
BC3600	HhoA	30021701	NP_833332.1	02.02/ Degradative enzymes	protease HhoA	807	0.0113389	91	0.000456289	24.8502
BC0813	EntC	30018972	NP_830603.1	02.01/ Enterotoxins	enterotoxin / cell-wall binding protein	4141	0.0581838	485	0.00243187	23.9255
BC4546	BC4546	30022622	NP_834253.1	13.02/ ABC transporters	ferrichrome-binding protein	32	0.000449621	4	2.00567e-05	22.4176
BC3527-BC3528	BC3527-BC3528	XX	AE016877_ATCC14579_6_pos3493156(at)3492689	02.02/ Degradative enzymes	Hypothetical protein bthur0005_31870,	205	0.00288039	26	0.000130368	22.0942
BC0801	LytR2	30018960	NP_830591.1	09.02 Transcription regulators	LytR family transcriptional regulator	105	0.00147532	15	7.52125e-05	19.6154
BC0991	SlpA	30019146	NP_830777.1	02.02/ Degradative enzymes	S-layer-like domain-containing protein	181	0.00254317	28	0.000140397	18.1142
BC3104	HblL2	30021216	NP_832847.1	02.01/ Enterotoxins	hemolysin BL lytic component L2	3293	0.0462688	540	0.00270765	17.0882
BC1651	FglE	30019797	NP_831428.1	08.01/ Flagella component	flagellar hook protein FlgE	290	0.00407469	52	0.000260737	15.6276
BC5359	Aypep	30023389	NP_835020.1	02.02/ Degradative enzymes	aminopeptidase Y	33	0.000463672	6	3.0085e-05	15.4121
BC1809	NheA	30019951	NP_831582.1	02.01/ Enterotoxins	non-hemolytic enterotoxin lytic component L2	1608	0.0225935	362	0.00181513	12.4473
BC1991	TgC	30020129	NP_831760.1	02.02/ Degradative enzymes	putative murein endopeptidase	6999	0.0983406	1675	0.00839873	11.709
BC5234	CwlC	30023266	NP_834897.1	04/ Cell wall and cell surface membrane biogenesis	N-acetylmuramoyl-L-alanine amidase	1331	0.0187014	329	0.00164966	11.3365
BC3466	BC3466	30021569	NP_833200.1	13.02/ ABC transporters	ferrichrome-binding protein	15	0.00021076	4	2.00567e-05	10.5082
BC1657	FlaA	30019803	NP_831434.1	08.01/ Flagella component	flagellin	1626	0.0228464	446	0.00223632	10.2161
BC3103	HblL1	30021215	NP_832846.1	02.01/ Enterotoxins	hemolysin BL lytic component L1	1576	0.0221439	438	0.0021962	10.0828
BC5265	LytR1	30023297	NP_834928.1	09.02 Transcription regulators	membrane-bound transcriptional regulator LytR	167	0.00234646	47	0.000235666	9.95673
BC2929	pgdA	30021046	NP_832677.1	04/ Cell wall and cell surface membrane biogenesis	peptidoglycan N-acetylglucosamine deacetylase	60	0.00084304	17	8.52408e-05	9.8901
BC0888	CwlA	30019043	NP_830674.1	04/ Cell wall and cell surface membrane biogenesis	N-acetylmuramoyl-L-alanine amidase	123	0.00172823	35	0.000175496	9.84771
BC4062	BC4062	30022149	NP_833780.1	17.17/ Chromosomical proteins of unknown functions	hypothetical protein BC4062	228	0.00320355	66	0.000330935	9.68031
BC1810	NheB	30019952	NP_831583.1	02.01/ Enterotoxins	non-hemolytic enterotoxin lytic component L1	1185	0.01665	345	0.00172989	9.62493
BC3102	HblB	30021214	NP_832845.1	02.01/ Enterotoxins	hemolysin BL binding component precursor	2261	0.0317686	715	0.00358513	8.86121
BC0896	CwlE	30019051	NP_830682.1	04/ Cell wall and cell surface membrane biogenesis	S-layer protein / peptidoglycan endo-beta-N-acetylglucosaminidase	143	0.00200925	48	0.00024068	8.34821
BC1331	IlsA	30019482	NP_831113.1	02.02/ Degradative enzymes	internalin	284	0.00399039	131	0.000656856	6.07499
BC1953	EntFM	30020092	NP_831723.1	02.01/ Enterotoxins	enterotoxin	1144	0.016074	537	0.00269261	5.96967
BC5379	BC5379	XX	AE016877_ATCC14579_5_pos5297186(at)5296971	13.02/ ABC transporters	Iron compound ABC transporter, iron compound-binding protein,	100	0.00140507	61	0.000305864	4.59376
BC0187	BC0187	30018424	NP_830055.1	05.03/ DNA replication and reparation systems	hypothetical protein BC0187	14	0.000196709	9	4.51275e-05	4.35897
BC1179	OppA6	30019333	NP_830964.1	13.02/ ABC transporters	oligopeptide-binding protein oppA	71	0.000997597	46	0.000230652	4.32513
BC5280	FabZ	30023312	NP_834943.1	03.01/ Fatty acid Biosynthesis and metabolism	(3R)-hydroxymyristoyl-ACP dehydratase	28	0.000393419	19	9.52691e-05	4.12955
BC0198	BC0198	30018435	NP_830066.1	13.02/ ABC transporters	ABC transporter substrate-binding protein	7	9.83547e-05	5	2.50708e-05	3.92307
BC3916	ftsI	30022005	NP_833636.1	11/ Cell Division Related Proteins	division specific D,D-transpeptidase / cell division protein ftsI	11	0.000154557	8	4.01133e-05	3.85302
BC0360	Apep	30018568	NP_830199.1	02.02/ Degradative enzymes	aminopeptidase	31	0.000435571	23	0.000115326	3.77687
BC0668	bdhA	30018850	NP_830481.1	17.13/ Butanoate Metabolism	(R,R)-butanediol dehydrogenase	7	9.83547e-05	6	3.0085e-05	3.26923
BC4898	Pgi	30022940	NP_834571.1	01.02/ Glycolysis/gluconeogenesis	glucose-6-phosphate isomerase	410	0.00576077	367	0.0018402	3.13052
BC2077	BC2077	30020214	NP_831845.1	02.03/ Virulence associated proteins	hypothetical protein BC2077	309	0.00434166	304	0.00152431	2.84828
BC2208	fecB	30020342	NP_831973.1	13.02/ ABC transporters	Iron(III) dicitrate-binding protein	20	0.000281013	20	0.000100283	2.80219
BC5184	CtpA	30023217	NP_834848.1	02.02/ Degradative enzymes	carboxyl-terminal protease	27	0.000379368	27	0.000135382	2.80219
BC4991	gcvP	30023031	NP_834662.1	06.02/ Glycine, serine and threonine metabolism	glycine cleavage system protein H	73	0.0010257	77	0.000386091	2.65663
BC0682	SrtA	30018864	NP_830495.1	02.02/ Degradative enzymes	sortase	17	0.000238861	18	9.0255e-05	2.64652
BC4521	TrxA	30022599	NP_834230.1	15/ Stress related proteins	thioredoxin	203	0.00285229	218	0.00109309	2.60938
BC3848	AcpP	30021938	NP_833569.1	03.01/ Fatty acid Biosynthesis and metabolism	acyl carrier protein	76	0.00106785	83	0.000416176	2.56587
BC5475	Ssb	30023497	NP_835128.1	05.03/ DNA replication and reparation systems	single-strand DNA-binding protein	31	0.000435571	34	0.000170482	2.55494
BC4422	NadC	30022503	NP_834134.1	17.06/ Nicotinate and nicotinamide metabolism	nicotinate-nucleotide pyrophosphorylase	58	0.000814939	68	0.000340963	2.39011
BC0185	RocF	30018422	NP_830053.1	06.07/ Arginine and proline metabolism	arginase	72	0.00101165	85	0.000426204	2.37362
BC4272	SodA1	30022355	NP_833986.1	15/ Stress related proteins	superoxide dismutase [Mn]	34	0.000477723	42	0.000210595	2.26844
BC4952	NifU	30022992	NP_834623.1	14.01/ Iron sulfur biogenesis	NifU protein	73	0.0010257	91	0.000456289	2.24791
BC3705	BC3705	XX	AE016877_ATCC14579_4_pos3670539(at)3669162	06.01/ Alanine, aspartate and glutamate metabolism	Glutamine synthetase, type I	475	0.00667407	612	0.00306867	2.17491
BC4968	tipA	30023008	NP_834639.1	09.01 Transcription factors	transcriptional activator tipA	55	0.000772787	74	0.000371048	2.08271
BC3822	Frr	30021912	NP_833543.1	07.02/ Other ribosome related proteins	ribosome recycling factor	85	0.00119431	118	0.000591671	2.01853
BC4371	BC4371	30022452	NP_834083.1	17.17/ Chromosomical proteins of unknown functions	hypothetical protein BC4371	60	0.00084304	85	0.000426204	1.97802
BC0348	BC0348	30018556	NP_830187.1	13.02/ ABC transporters	ABC transporter substrate-binding protein	93	0.00130671	133	0.000666884	1.95943
BC4614	pepP	30022689	NP_834320.1	02.02/ Degradative enzymes	Xaa-Pro dipeptidase	19	0.000266963	28	0.000140397	1.90149
BC0215	OppA2	30018452	NP_830083.1	13.02/ ABC transporters	oligopeptide-binding protein oppA	43	0.000604179	65	0.000325921	1.85376
BC3738	BC3738	30021832	NP_833463.1	05.04/ Other DNA related proteins	Iron(III) dicitrate-binding protein	486	0.00682862	776	0.00389099	1.75498
BC4571	FrxX	30022646	NP_834277.1	01.01/ Carbohydrate transport	deblocking aminopeptidase	72	0.00101165	120	0.0006017	1.68132
BC0149	RpmD	30018398	NP_830029.1	07.01/ Ribosome components	50S ribosomal protein L30	115	0.00161583	205	0.0010279	1.57196
BC0592	BC0592	30018778	NP_830409.1	06.01/ Alanine, aspartate and glutamate metabolism	alanine dehydrogenase	6	8.4304e-05	11	5.51558e-05	1.52847
BC4691	BC4691	30022766	NP_834397.1	15/ Stress related proteins	thioredoxin	13	0.000182659	30	0.000150425	1.21428
BC3616	Acn	30021715	NP_833346.1	01.04/ Tricarboxylic acid cycle related enzymes	aconitate hydratase	127	0.00178443	307	0.00153935	1.15921
BC0868	GapN	30019023	NP_830654.1	01.02/ Glycolysis/gluconeogenesis	NADP-dependent glyceraldehyde-3-phosphate dehydrogenase	210	0.00295064	508	0.0025472	1.15839
BC0383	BC0383	30018591	NP_830222.1	13.02/ ABC transporters	ferrichrome-binding protein	167	0.00234646	411	0.00206082	1.1386
BC5380	BC5380	30023410	NP_835041.1	13.02/ ABC transporters	ferrichrome-binding protein	65	0.000913293	164	0.000822323	1.11063
BC2193	MecA	30020327	NP_831958.1	09.02 Transcription regulators	MecA protein	48	0.000674432	123	0.000616742	1.09354
BC4313	GrpE	30022394	NP_834025.1	16/ Chaperone proteins	GrpE protein	35	0.000491773	100	0.000501417	0.980768
BC2011	Dps1	30020148	NP_831779.1	15/ Stress related proteins	non-specific DNA-binding protein Dps / Iron-binding ferritin-like antioxidant protein / ferroxidase	154	0.0021638	441	0.00221125	0.978544	0.978544
BC5106	FatB	30023143	NP_834774.1	13.02/ ABC transporters	ferric anguibactin-binding protein	217	0.00304899	648	0.00324918	0.938389
BC3586	OppA7	30021687	NP_833318.1	13.02/ ABC transporters	oligopeptide-binding protein oppA	10	0.000140507	31	0.000155439	0.903934
BC1463	deoD	30019611	NP_831242.1	05.01/ Purine metabolism	purine nucleoside phosphorylase	19	0.000266963	60	0.00030085	0.887362
BC4604	NAD-ME	30022679	NP_834310.1	01.10/ Other	NAD-dependent malic enzyme	61	0.000857091	194	0.000972748	0.881102
BC5044	Dps2	30023083	NP_834714.1	15/ Stress related proteins	non-specific DNA-binding protein Dps / Iron-binding ferritin-like antioxidant protein / ferroxidase	433	0.00608394	1428	0.00716023	0.849685
BC5316	GlyA	30023347	NP_834978.1	06.02/ Glycine, serine and threonine metabolism	serine hydroxymethyltransferase	136	0.00191089	450	0.00225637	0.846886
BC3786	Zmp1	30021878	NP_833509.1	02.02/ Degradative enzymes	Zinc protease	16	0.000224811	54	0.000270765	0.83028
BC1852	SbcC	30019994	NP_831625.1	05.03/ DNA replication and reparation systems	exonuclease SbcC	2	2.81013e-05	7	3.50992e-05	0.800627
BC0154	infA	30018402	NP_830033.1	07.05/ Translation apparatus	translation initiation factor IF-1	9	0.000126456	32	0.000160453	0.788117
BC1155	KatE	30019310	NP_830941.1	15/ Stress related proteins	catalase	450	0.0063228	1637	0.00820819	0.770304
BC1043	PrsA1	30019198	NP_830829.1	16/ Chaperone proteins	peptidylprolyl isomerase	105	0.00147532	388	0.0019455	0.758326
BC3249	serC	30021358	NP_832989.1	06.02/ Glycine, serine and threonine metabolism	phosphoserine aminotransferase	14	0.000196709	54	0.000270765	0.726495
BC4162	ldh	30022246	NP_833877.1	06.04/ Valine, leucine and isoleucine degradation	leucine dehydrogenase	291	0.00408874	1179	0.0059117	0.691636
BC5387	Pta	30023417	NP_835048.1	01.03/ Fermentation	phosphotransacetylase	34	0.000477723	138	0.000691955	0.690396
BC0621	Kbl	30018806	NP_830437.1	06.02/ Glycine, serine and threonine metabolism	2-amino-3-ketobutyrate coenzyme A ligase	16	0.000224811	65	0.000325921	0.689771
BC5135	Eno	30023172	NP_834803.1	01.02/ Glycolysis/gluconeogenesis	phosphopyruvate hydratase	681	0.0095685	2836	0.0142202	0.672882
BC4985	BC4985	30023025	NP_834656.1	13.02/ ABC transporters	ABC transporter substrate-binding protein	46	0.000646331	193	0.000967734	0.667881
BC4049	ptsH	30022136	NP_833767.1	01.01/ Carbohydrate transport	phosphocarrier protein HPr	22	0.000309115	94	0.000471332	0.655833
BC4524	crt	30022601	NP_834232.1	03.01/ Fatty acid Biosynthesis and metabolism	enoyl-CoA hydratase	6	8.4304e-05	26	0.000130368	0.64666
BC0294	GroES	161511213	NP_830145.2	16/ Chaperone proteins	co-chaperonin GroES	198	0.00278203	859	0.00430717	0.645908
BC3970	PdhD	30022058	NP_833689.1	01.02/ Glycolysis/gluconeogenesis	dihydrolipoamide dehydrogenase	284	0.00399039	1277	0.00640309	0.623198
BC5138	Pgk	XX	AE016877_ATCC14579_4_pos5042550(at)5041349	01.02/ Glycolysis/gluconeogenesis	Phosphoglycerate kinase	214	0.00300684	969	0.00485873	0.618854
BC4693	FrvX	30022768	NP_834399.1	01.01/ Carbohydrate transport	deblocking aminopeptidase	28	0.000393419	127	0.000636799	0.617807
BC5137	Tpi	XX	AE016877_ATCC14579_4_pos5041359(at)5040562	01.02/ Glycolysis/gluconeogenesis	Triosephosphate isomerase	121	0.00170013	557	0.00279289	0.608735
BC1193	PepF1	30019347	NP_830978.1	02.02/ Degradative enzymes	oligoendopeptidase F	23	0.000323165	106	0.000531501	0.608023
BC4379	BC4379	30022460	NP_834091.1	17.17/ Chromosomical proteins of unknown functions	hypothetical protein BC4379	6	8.4304e-05	29	0.000145411	0.579764
BC5445	SodB	30023475	NP_835106.1	15/ Stress related proteins	superoxide dismutase [Mn]	111	0.00155962	548	0.00274776	0.567598
BC4919	Pgm	30022960	NP_834591.1	01.02/ Glycolysis/gluconeogenesis	phosphoglucomutase	14	0.000196709	70	0.000350992	0.560439
BC3799	Asd	30021890	NP_833521.1	06.02/ Glycine, serine and threonine metabolism	aspartate-semialdehyde dehydrogenase	71	0.000997597	370	0.00185524	0.537718
BC0665	TalA	30018847	NP_830478.1	01.06/ Pentose phosphate	putative translaldolase	37	0.000519875	196	0.000982776	0.528986
BC5468	AdSS	30023492	NP_835123.1	05.01/ Purine metabolism	adenylosuccinate synthetase	77	0.0010819	408	0.00204578	0.528846
BC3728	hup	30021822	NP_833453.1	05.04/ Other DNA related proteins	DNA-binding protein HU	100	0.00140507	536	0.00268759	0.522798
BC3797	DapA	30021888	NP_833519.1	06.06/ Lysine biosynthesis and degradation	dihydrodipicolinate synthase	43	0.000604179	234	0.00117331	0.514933
BC3782	BC3782	30021874	NP_833505.1	09.02 Transcription regulators	hypothetical protein BC3782	6	8.4304e-05	33	0.000165467	0.50949
BC4480	Tig	30022561	NP_834192.1	16/ Chaperone proteins	trigger factor	187	0.00262747	1074	0.00538521	0.487905
BC0344	RocA	30018552	NP_830183.1	06.01/ Alanine, aspartate and glutamate metabolism	1-pyrroline-5-carboxylate dehydrogenase	282	0.00396229	1621	0.00812796	0.487489
BC0108	GltX	30018358	NP_829989.1	07.03/ Aminoacyl-tRNA biosynthesis and modification	glutamyl-tRNA synthetase	53	0.000744685	306	0.00153433	0.485347
BC4312	DnaK	30022393	NP_834024.1	16/ Chaperone proteins	molecular chaperone DnaK	238	0.00334406	1418	0.00711009	0.470326
BC4225	GcvA	30022308	NP_833939.1	06.02/ Glycine, serine and threonine metabolism	glycine dehydrogenase subunit 1	40	0.000562027	242	0.00121343	0.463173
BC4511	LppC	30022589	NP_834220.1	17.01/ gamma-Hexachlorocyclohexane degradation	acid phosphatase	48	0.000674432	295	0.00147918	0.45595
BC4981	DcyD	30023021	NP_834652.1	06.03/ Cysteine and methionine metabolism	cysteine desulfhydrase	72	0.00101165	458	0.00229649	0.44052
BC4522	etfA	XX	AE016877_ATCC14579_6_pos4467747(at)4466735		Electron transfer flavoprotein subunit alpha	46	0.000646331	300	0.00150425	0.42967	2.32737
BC5190	BC5190	30023223	NP_834854.1	07.02/ Other ribosome related proteins	sigma (54) modulation protein / SSU ribosomal protein S30P	84	0.00118026	550	0.00275779	0.427972
BC1235	TrpC	30019388	NP_831019.1	06.09/ Phenylalanine, tyrosine and tryptophan biosynthesis	indole-3-glycerol-phosphate synthase	90	0.00126456	593	0.0029734	0.425291
BC4523	etfB	30022600	NP_834231.1	01.07/ Respiration	electron transfer flavoprotein subunit beta	11	0.000154557	73	0.000366034	0.422249
BC4224	GcvPB	30022307	NP_833938.1	06.02/ Glycine, serine and threonine metabolism	glycine dehydrogenase subunit 2	46	0.000646331	310	0.00155439	0.41581
BC3824	Tsf	30021914	NP_833545.1	07.05/ Translation apparatus	elongation factor Ts	154	0.0021638	1048	0.00525484	0.411773
BC4143	ArgE	30022227	NP_833858.1	06.10/ Other amino acid related proteins	peptidase T	40	0.000562027	276	0.00138391	0.406115
BC0295	GroEL	30018515	NP_830146.1	16/ Chaperone proteins	chaperonin GroEL	866	0.0121679	6023	0.0302003	0.402906
BC0128	FusA	30018377	NP_830008.1	07.05/ Translation apparatus	elongation factor G	390	0.00547976	2726	0.0136686	0.400901
BC2021	ZnuA	30020158	NP_831789.1	13.02/ ABC transporters	high-affinity zinc uptake system protein znuA precursor	64	0.000899243	460	0.00230652	0.389871
BC0142	RplX	30018391	NP_830022.1	07.01/ Ribosome components	50S ribosomal protein L24	65	0.000913293	473	0.0023717	0.38508
BC5335	Fba	30023366	NP_834997.1	01.02/ Glycolysis/gluconeogenesis	fructose-bisphosphate aldolase	62	0.000871141	464	0.00232657	0.374431
BC0443	TerD1	30018651	NP_830282.1	15/ Stress related proteins	tellurium resistance protein terD	56	0.000786837	436	0.00218618	0.359915
BC0745	BC0745	30018904	NP_830535.1	13.02/ ABC transporters	hydroxymethylpyrimidine-binding protein	60	0.00084304	469	0.00235164	0.35849
BC4048	PtsA	30022135	NP_833766.1	01.01/ Carbohydrate transport	phosphoenolpyruvate-protein phosphotransferase	49	0.000688483	389	0.00195051	0.352976
BC0188	GlmM	30018425	NP_830056.1	06.12/ Amino sugar and nucleotide sugar metabolism	phosphoglucosamine mutase	75	0.0010538	596	0.00298844	0.352625
BC4119	BioA	30022206	NP_833837.1	17.08/ Biotin metabolism	adenosylmethionine--8-amino-7-oxononanoate transaminase	19	0.000266963	151	0.000757139	0.352594
BC5140	GapA2	30023174	NP_834805.1	01.02/ Glycolysis/gluconeogenesis	glyceraldehyde-3-phosphate dehydrogenase	298	0.0041871	2374	0.0119036	0.35175
BC3858	Rpe	30021948	NP_833579.1	01.06/ Pentose phosphate	ribulose-phosphate 3-epimerase	18	0.000252912	145	0.000727054	0.347859
BC4085	pdp	30022172	NP_833803.1	05.02/ Pyrimidine metabolism	pyrimidine-nucleoside phosphorylase	16	0.000224811	131	0.000656856	0.342253
BC4023	yhfS	30022110	NP_833741.1	01.01/ Carbohydrate transport	acetyl-CoA acetyltransferase	45	0.00063228	383	0.00192043	0.32924
BC4599	PykI	30022674	NP_834305.1	01.02/ Glycolysis/gluconeogenesis	pyruvate kinase	47	0.000660381	401	0.00201068	0.328437
BC3947	Pc	30022035	NP_833666.1	01.02/ Glycolysis/gluconeogenesis	pyruvate carboxylase	13	0.000182659	111	0.000556572	0.328185
BC4678	PepS	30022753	NP_834384.1	02.02/ Degradative enzymes	aminopeptidase	22	0.000309115	188	0.000942663	0.327916
BC0043	MetS	30018309	NP_829940.1	07.03/ Aminoacyl-tRNA biosynthesis and modification	methionyl-tRNA synthetase	14	0.000196709	122	0.000611728	0.321563
BC1238	TrpA	30019391	NP_831022.1	06.02/ Glycine, serine and threonine metabolism	tryptophan synthase subunit alpha	127	0.00178443	1138	0.00570612	0.312723
BC1174	fabF	30019329	NP_830960.1	03.01/ Fatty acid Biosynthesis and metabolism	3-oxoacyl-(acyl carrier protein) synthase II	28	0.000393419	253	0.00126858	0.310124
BC0880	BC0880	30019035	NP_830666.1	17.17/ Chromosomical proteins of unknown functions	hypothetical protein BC0880	15	0.00021076	139	0.000696969	0.302395
BC4366	Cgs	30022447	NP_834078.1	06.03/ Cysteine and methionine metabolism	cystathionine beta-lyase	52	0.000730635	484	0.00242686	0.301062
BC0376	AhpF	30018584	NP_830215.1	15/ Stress related proteins	Alkyl hydroperoxide reductase subunit F	357	0.00501609	3340	0.0167473	0.299516
BC5320	Ccr	30023351	NP_834982.1	01.01/ Carbohydrate transport	PTS system, glucose-specific IIA component	56	0.000786837	527	0.00264246	0.297766
BC5159	TrxB	30023192	NP_834823.1	05.02/ Pyrimidine metabolism	thioredoxin reductase	55	0.000772787	520	0.00260737	0.296386
BC0325	AdSL	30018533	NP_830164.1	05.01/ Purine metabolism	adenylosuccinate lyase	56	0.000786837	530	0.00265751	0.296081
BC4112	RibH	30022199	NP_833830.1	17.05/ Riboflavin metabolism	riboflavin synthase subunit beta	220	0.00309115	2086	0.0104595	0.295533
BC1149	RocD	30019304	NP_830935.1	06.07/ Arginine and proline metabolism	ornithine--oxo-acid transaminase	78	0.00109595	745	0.00373555	0.293384
BC1510	BC1510	30019658	NP_831289.1	05.04/ Other DNA related proteins	DNA-binding protein HU	89	0.00125051	851	0.00426705	0.293061
BC3805	PnpA	30021896	NP_833527.1	05.01/ Purine metabolism	polynucleotide phosphorylase/polyadenylase	23	0.000323165	221	0.00110813	0.291631
BC0119	RplJ	30018369	NP_830000.1	07.01/ Ribosome components	50S ribosomal protein L10	64	0.000899243	626	0.00313887	0.286486
BC0426	BC0426	30018634	NP_830265.1	13.02/ ABC transporters	hydroxymethylpyrimidine-binding protein	15	0.00021076	151	0.000757139	0.278364
BC5136	Pgm4	30023173	NP_834804.1	01.02/ Glycolysis/gluconeogenesis	phosphoglyceromutase	11	0.000154557	113	0.000566601	0.27278
BC4592	Mdh	30022667	NP_834298.1	01.04/ Tricarboxylic acid cycle related enzymes	malate dehydrogenase	32	0.000449621	331	0.00165969	0.270907
BC2101	fhs	30020238	NP_831869.1	17.02/ Glyoxylate and dicarboxylate metabolism	formate--tetrahydrofolate ligase	56	0.000786837	612	0.00306867	0.25641
BC0120	RplL	30018370	NP_830001.1	07.01/ Ribosome components	50S ribosomal protein L7/L12	113	0.00158773	1257	0.00630281	0.251908
BC5331	RpmE2	161511196	NP_834993.2	07.01/ Ribosome components	50S ribosomal protein L31 type B	23	0.000323165	256	0.00128363	0.25176
BC0296	GuaA	30018516	NP_830147.1	05.01/ Purine metabolism	bifunctional GMP synthase/glutamine amidotransferase protein	34	0.000477723	381	0.0019104	0.250065
BC4382	BC4382	30022463	NP_834094.1	17.17/ Chromosomical proteins of unknown functions	hypothetical protein BC4382	4	5.62027e-05	47	0.000235666	0.238485
BC4226	GcvT	30022309	NP_833940.1	06.02/ Glycine, serine and threonine metabolism	glycine cleavage system aminomethyltransferase T	25	0.000351267	297	0.00148921	0.235875
BC4198	Pep	30022281	NP_833912.1	02.02/ Degradative enzymes	Xaa-Pro dipeptidase	7	9.83547e-05	86	0.000431218	0.228086
BC1532	DapB	30019680	NP_831311.1	06.06/ Lysine biosynthesis and degradation	dihydrodipicolinate reductase	4	5.62027e-05	51	0.000255722	0.21978
BC0333	PurH	30018541	NP_830172.1	05.01/ Purine metabolism	bifunctional phosphoribosylaminoimidazolecarboxamide formyltransferase/IMP cyclohydrolase	21	0.000295064	268	0.0013438	0.219575
BC4600	Pfk	30022675	NP_834306.1	01.02/ Glycolysis/gluconeogenesis	6-phosphofructokinase	53	0.000744685	679	0.00340462	0.218728
BC0377	AhpC	30018585	NP_830216.1	15/ Stress related proteins	Alkyl hydroperoxide reductase C22	316	0.00444001	4128	0.0206985	0.214509
BC0102	ClpC	30018352	NP_829983.1	09.02 Transcription regulators	negative regulator of genetic competence clpC/mecB	143	0.00200925	1896	0.00950686	0.211347
BC1225	BC1225	30019378	NP_831009.1	07.04/ Other RNA related proteins	hypothetical protein BC1225	20	0.000281013	269	0.00134881	0.208342
BC3787	Zmp2	30021879	NP_833510.1	02.02/ Degradative enzymes	Zinc protease	6	8.4304e-05	81	0.000406147	0.20757
BC3833	SucD	30021923	NP_833554.1	01.04/ Tricarboxylic acid cycle related enzymes	succinyl-CoA synthetase subunit alpha	20	0.000281013	271	0.00135884	0.206804
BC4984	BC4984	30023024	NP_834655.1	13.02/ ABC transporters	ABC transporter substrate-binding protein	4	5.62027e-05	55	0.000275779	0.203796
BC0152	Adk	30018400	NP_830031.1	05.01/ Purine metabolism	adenylate kinase	12	0.000168608	167	0.000837366	0.201355
BC4163	ptb	30022247	NP_833878.1	17.13/ Butanoate Metabolism	phosphate butyryltransferase	23	0.000323165	322	0.00161456	0.200157
BC3682	Tkt	30021779	NP_833410.1	01.06/ Pentose phosphate	transketolase	19	0.000266963	267	0.00133878	0.199407
BC0159	RplQ	30018407	NP_830038.1	07.01/ Ribosome components	50S ribosomal protein L17	56	0.000786837	790	0.00396119	0.198637
BC0444	TerD2	30018652	NP_830283.1	15/ Stress related proteins	tellurium resistance protein terD	51	0.000716584	754	0.00378068	0.189538
BC1237	TrpB	30019390	NP_831021.1	06.02/ Glycine, serine and threonine metabolism	tryptophan synthase subunit beta	48	0.000674432	733	0.00367538	0.1835
BC4320	RpsT	30022401	NP_834032.1	07.01/ Ribosome components	30S ribosomal protein S20	13	0.000182659	200	0.00100283	0.182143
BC0129	Tuf	30018378	NP_830009.1	07.05/ Translation apparatus	elongation factor Tu	599	0.00841635	9228	0.0462707	0.181894
BC0118	RplA	161511215	NP_829999.2	07.01/ Ribosome components	50S ribosomal protein L1	66	0.000927344	1029	0.00515958	0.179733
BC4623	AlD	30022698	NP_834329.1	06.01/ Alanine, aspartate and glutamate metabolism	alanine dehydrogenase	22	0.000309115	345	0.00172989	0.178691
BC3842	RpsP	30021932	NP_833563.1	07.01/ Ribosome components	30S ribosomal protein S16	34	0.000477723	555	0.00278286	0.171666
BC1317	phbB	30019468	NP_831099.1	01.10/ Other	acetoacetyl-CoA reductase	42	0.000590128	697	0.00349487	0.168855
BC0071	HprT	30018335	NP_829966.1	05.01/ Purine metabolism	hypoxanthine-guanine phosphoribosyltransferase	24	0.000337216	400	0.00200567	0.168132
BC3896	DivIVA	30021985	NP_833616.1	11/ Cell Division Related Proteins	cell division protein DivIVA	10	0.000140507	167	0.000837366	0.167796
BC3791	BC3791	30021882	NP_833513.1	17.17/ Chromosomical proteins of unknown functions	nucleoside-binding protein	10	0.000140507	196	0.000982776	0.142969
BC1546	aat	30019693	NP_831324.1	06.01/ Alanine, aspartate and glutamate metabolism	aspartate aminotransferase	17	0.000238861	339	0.0016998	0.140523
BC0334	purD	30018542	NP_830173.1	05.01/ Purine metabolism	phosphoribosylamine--glycine ligase	19	0.000266963	379	0.00190037	0.140479
BC3806	RpsO	30021897	NP_833528.1	07.01/ Ribosome components	30S ribosomal protein S15	28	0.000393419	565	0.002833	0.13887
BC0190	glmS	30018427	NP_830058.1	06.01/ Alanine, aspartate and glutamate metabolism	D-fructose-6-phosphate amidotransferase	31	0.000435571	631	0.00316394	0.137667
BC5338	PyrG	30023369	NP_835000.1	05.02/ Pyrimidine metabolism	CTP synthetase	16	0.000224811	329	0.00164966	0.136277
BC3973	PdhA	30022061	NP_833692.1	01.02/ Glycolysis/gluconeogenesis	pyruvate dehydrogenase E1 component alpha subunit	44	0.000618229	930	0.00466317	0.132577
BC1491	GdhA	30019639	NP_831270.1	06.01/ Alanine, aspartate and glutamate metabolism	NAD-specific glutamate dehydrogenase	15	0.00021076	319	0.00159952	0.131765
BC4982	BC4982	30023022	NP_834653.1	11/ Cell Division Related Proteins	ABC transporter-associated protein	36	0.000505824	767	0.00384586	0.131524
BC0130	RpsJ	30018379	NP_830010.1	07.01/ Ribosome components	30S ribosomal protein S10	37	0.000519875	801	0.00401635	0.12944
BC4180	folD	30022263	NP_833894.1	17.02/ Glyoxylate and dicarboxylate metabolism	methylenetetrahydrofolate dehydrogenase (NADP+)	4	5.62027e-05	87	0.000436232	0.128837
BC0146	RplF	30018395	NP_830026.1	07.01/ Ribosome components	50S ribosomal protein L6	30	0.00042152	682	0.00341966	0.123264
BC5406	CysD	30023436	NP_835067.1	06.03/ Cysteine and methionine metabolism	O-acetylhomoserine aminocarboxypropyltransferase	4	5.62027e-05	92	0.000461303	0.121835
BC3826	CodY	30021916	NP_833547.1	09.02 Transcription regulators	transcriptional repressor CodY	18	0.000252912	419	0.00210094	0.120381
BC3779	RecA	30021871	NP_833502.1	05.03/ DNA replication and reparation systems	recombinase A	34	0.000477723	795	0.00398626	0.119842
BC0015	PDX1	30018288	NP_829919.1	17.08/ Biotin metabolism	pyridoxine biosynthesis protein	28	0.000393419	670	0.00335949	0.117107
BC4465	ValS	30022546	NP_834177.1	07.03/ Aminoacyl-tRNA biosynthesis and modification	valyl-tRNA synthetase	4	5.62027e-05	97	0.000486374	0.115554
BC3971	PdhC	30022059	NP_833690.1	01.02/ Glycolysis/gluconeogenesis	branched-chain alpha-keto acid dehydrogenase subunit E2	61	0.000857091	1573	0.00788728	0.108667
BC2435	gpmA	30020566	NP_832197.1	01.02/ Glycolysis/gluconeogenesis	phosphoglyceromutase	4	5.62027e-05	105	0.000526487	0.10675
BC4438	RplU	30022519	NP_834150.1	07.01/ Ribosome components	50S ribosomal protein L21	16	0.000224811	454	0.00227643	0.0987558
BC3981	DapD	30022069	NP_833700.1	06.06/ Lysine biosynthesis and degradation	tetrahydrodipicolinate N-acetyltransferase	17	0.000238861	485	0.00243187	0.0982213
BC2974	proA	XX	AE016877_ATCC14579_6_pos2933350(at)2932412	06.07/ Arginine and proline metabolism	Gamma-glutamyl phosphate reductase	10	0.000140507	305	0.00152932	0.0918752
BC0165	RpsI	30018413	NP_830044.1	07.01/ Ribosome components	30S ribosomal protein S9	10	0.000140507	320	0.00160453	0.0875686
BC0126	RpsG	30018376	NP_830007.1	07.01/ Ribosome components	30S ribosomal protein S7	29	0.000407469	939	0.0047083	0.0865428
BC4594	prpC	30022669	NP_834300.1	01.04/ Tricarboxylic acid cycle related enzymes	methylcitrate synthase	6	8.4304e-05	207	0.00103793	0.081223
BC0164	RplM	30018412	NP_830043.1	07.01/ Ribosome components	50S ribosomal protein L13	17	0.000238861	588	0.00294833	0.0810158
BC1168	ClpB	30019323	NP_830954.1	16/ Chaperone proteins	ClpB protein	3	4.2152e-05	104	0.000521473	0.0808325
BC5152	ClpP	30023185	NP_834816.1	02.02/ Degradative enzymes	ATP-dependent Clp protease proteolytic subunit	18	0.000252912	672	0.00336952	0.0750588
BC4086	PunA	30022173	NP_833804.1	05.01/ Purine metabolism	purine nucleoside phosphorylase	3	4.2152e-05	116	0.000581643	0.0724706
BC3972	PdhB	30022060	NP_833691.1	01.02/ Glycolysis/gluconeogenesis	pyruvate dehydrogenase E1 component beta subunit	43	0.000604179	1744	0.0087447	0.0690908
BC4655	rpsD	30022730	NP_834361.1	07.01/ Ribosome components	30S ribosomal protein S4	26	0.000365317	1056	0.00529496	0.0689934
BC2305	dhbB	30020437	NP_832068.1	17.03/ Ubiquinone and other terpenoid-quinone biosynthesis	isochorismatase	18	0.000252912	747	0.00374558	0.0675228
BC3906	ftsZ	30021995	NP_833626.1	11/ Cell Division Related Proteins	cell division protein FtsZ	5	7.02533e-05	227	0.00113822	0.0617224
BC0749	ThiG	30018908	NP_830539.1	17,04/ Thiamine metabolism	thiazole synthase	15	0.00021076	697	0.00349487	0.0603055
BC4593	Idh	30022668	NP_834299.1	01.04/ Tricarboxylic acid cycle related enzymes	isocitrate dehydrogenase	29	0.000407469	1414	0.00709003	0.0574708
BC0786	BC0786	30018945	NP_830576.1	17.17/ Chromosomical proteins of unknown functions	nitroreductase family protein	4	5.62027e-05	210	0.00105297	0.0533751
BC1498	RrpsA	30019646	NP_831277.1	07.01/ Ribosome components	30S ribosomal protein S1	12	0.000168608	630	0.00315892	0.0533751
BC3825	RpsB	30021915	NP_833546.1	07.01/ Ribosome components	30S ribosomal protein S2	34	0.000477723	1831	0.00918094	0.0520342
BC0136	RplV	30018385	NP_830016.1	07.01/ Ribosome components	50S ribosomal protein L22	19	0.000266963	1051	0.00526989	0.0506581
BC5308	AtpA	161511197	NP_834970.2	01.09/ ATP synthesis	F0F1 ATP synthase subunit alpha	10	0.000140507	597	0.00299346	0.0469379
BC0013	GuaB	30018286	NP_829917.1	05.01/ Purine metabolism	inositol-5-monophosphate dehydrogenase	15	0.00021076	974	0.0048838	0.0431549
BC4445	mreC	30022526	NP_834157.1	12/ Rod shape-determining proteins	rod shape-determining protein mreC	3	4.2152e-05	199	0.000997819	0.0422441
BC0135	RpsS	30018384	NP_830015.1	07.01/ Ribosome components	SSU ribosomal protein S19P	13	0.000182659	863	0.00432722	0.0422115
BC4639	Tpx	30022714	NP_834345.1	15/ Stress related proteins	Thiol peroxidase	5	7.02533e-05	343	0.00171986	0.0408483
BC0143	RplE	30018392	NP_830023.1	07.01/ Ribosome components	50S ribosomal protein L5	14	0.000196709	962	0.00482363	0.0407804
BC5227	ThiC	30023259	NP_834890.1	17,04/ Thiamine metabolism	thiamine biosynthesis protein ThiC	3	4.2152e-05	221	0.00110813	0.0380388
BC1251	SucB	30019404	NP_831035.1	01.04/ Tricarboxylic acid cycle related enzymes	dihydrolipoamide acetyltransferase	10	0.000140507	774	0.00388096	0.0362041
BC0217	dkgA	30018454	NP_830085.1	01.10/ Other	2,5-diketo-D-gluconic acid reductase	2	2.81013e-05	157	0.000787224	0.0356967
BC5004	FabA	30023044	NP_834675.1	03.01/ Fatty acid Biosynthesis and metabolism	enoyl-CoA hydratase	3	4.2152e-05	236	0.00118334	0.0356211
BC0137	RpsC	30018386	NP_830017.1	07.01/ Ribosome components	30S ribosomal protein S3	14	0.000196709	1107	0.00555068	0.0354388
BC0131	RplC	30018380	NP_830011.1	07.01/ Ribosome components	50S ribosomal protein L3	7	9.83547e-05	569	0.00285306	0.0344734
BC4983	BC4983	30023023	NP_834654.1	13.02/ ABC transporters	ABC transporter ATP-binding protein	5	7.02533e-05	421	0.00211096	0.0332802
BC5306	AtpD	30023337	NP_834968.1	01.09/ ATP synthesis	F0F1 ATP synthase subunit beta	12	0.000168608	1016	0.00509439	0.0330968
BC3773	korB	30021865	NP_833496.1	01.04/ Tricarboxylic acid cycle related enzymes	2-oxoglutarate ferredoxin oxidoreductase subunit beta	2	2.81013e-05	177	0.000887507	0.0316632
BC5062	TyrS	30023099	NP_834730.1	07.03/ Aminoacyl-tRNA biosynthesis and modification	tyrosyl-tRNA synthetase	6	8.4304e-05	570	0.00285807	0.0294968
BC1216	FabI	30019369	NP_831000.1	03.01/ Fatty acid Biosynthesis and metabolism	enoyl-(acyl carrier protein) reductase	8	0.000112405	771	0.00386592	0.029076
BC5075	RplK2	30023112	NP_834743.1	07.01/ Ribosome components	50S ribosomal protein L11	6	8.4304e-05	596	0.00298844	0.02821
BC3834	SucC	30021924	NP_833555.1	01.04/ Tricarboxylic acid cycle related enzymes	succinyl-CoA synthetase subunit beta	6	8.4304e-05	609	0.00305363	0.0276078
BC4436	RpmA	30022517	NP_834148.1	07.01/ Ribosome components	50S ribosomal protein L27	5	7.02533e-05	516	0.00258731	0.027153
BC0075	CysK	30018339	NP_829970.1	06.03/ Cysteine and methionine metabolism	cysteine synthase	6	8.4304e-05	667	0.00334445	0.0252071
BC5476	RpsF	30023498	NP_835129.1	07.01/ Ribosome components	30S ribosomal protein S6	6	8.4304e-05	714	0.00358011	0.0235479
BC0141	RplN	30018390	NP_830021.1	07.01/ Ribosome components	50S ribosomal protein L14	5	7.02533e-05	622	0.00311881	0.0225257
BC0150	RrplO	30018399	NP_830030.1	07.01/ Ribosome components	50S ribosomal protein L15	3	4.2152e-05	375	0.00188031	0.0224176
BC0156	RpsM	30018404	NP_830035.1	07.01/ Ribosome components	30S ribosomal protein S13	7	9.83547e-05	918	0.004603	0.0213675
BC2942	AroA	30021058	NP_832689.1	06.09/ Phenylalanine, tyrosine and tryptophan biosynthesis	bifunctional 3-deoxy-7-phosphoheptulonate synthase/chorismate mutase	10	0.000140507	1322	0.00662873	0.0211966
BC4158	bfmBAB	30022242	NP_833873.1	06.04/ Valine, leucine and isoleucine degradation	2-oxoisovalerate dehydrogenase beta subunit	2	2.81013e-05	291	0.00145912	0.0192591
BC0123	rpoC	30018373	NP_830004.1	05.01/ Purine metabolism	DNA-directed RNA polymerase subunit beta'	3	4.2152e-05	478	0.00239677	0.017587
BC4111	RibA	30022198	NP_833829.1	17.05/ Riboflavin metabolism	bifunctional 3,4-dihydroxy-2-butanone 4-phosphate synthase/GTP cyclohydrolase II protein	8	0.000112405	1290	0.00646827	0.017378
BC0145	RpsH	30018394	NP_830025.1	07.01/ Ribosome components	30S ribosomal protein S8	4	5.62027e-05	906	0.00454283	0.0123717
BC5061	ndh	30023098	NP_834729.1	01.08/ NAD(P)H related proteins	NADH dehydrogenase	2	2.81013e-05	707	0.00354501	0.007927
BC5002	AcdA	30023042	NP_834673.1	03.01/ Fatty acid Biosynthesis and metabolism	Acyl-CoA dehydrogenase	3	4.2152e-05	1087	0.0054504	0.00773375
BC0157	RpsK	30018405	NP_830036.1	07.01/ Ribosome components	30S ribosomal protein S11	2	2.81013e-05	967	0.0048487	0.00579565
BC4540	BC4540	XX	AE016877_ATCC14579_1_pos4483969(at)4484154	17.17/ Chromosomical proteins of unknown functions	hypothetical protein BA_4778	0	0	27	0.000135382	INTRA
BC0469	BC0469	XX	AE016877_ATCC14579_1_pos459619(at)460410	17.17/ Chromosomical proteins of unknown functions	Uncharacterized RNA methyltransferase,	0	0	7	3.50992e-05	INTRA
BC4914	BC4914	XX	AE016877_ATCC14579_2_pos4824701(at)4825945	07.03/ Aminoacyl-tRNA biosynthesis and modification	Glycyl-tRNA synthetase	0	0	94	0.000471332	INTRA
BC1177	BC1177	XX	AE016877_ATCC14579_4_pos1157130(at)1156474	07.03/ Aminoacyl-tRNA biosynthesis and modification	Tryptophanyl-tRNA synthetase,	0	0	198	0.000992805	INTRA
BC4552	BC4552	XX	AE016877_ATCC14579_4_pos4496912(at)4499316	05.03/ DNA replication and reparation systems	MutS2 family protein	0	0	84	0.00042119	INTRA
BC0020	dck	XX	AE016877_ATCC14579_5_pos23060(at)22614	17.17/ Chromosomical proteins of unknown functions	Deoxyadenosine kinase / Deoxycytidine kinase	0	0	12	6.017e-05	INTRA
BC3247	BC3247	XX	AE016877_ATCC14579_6_pos3226717(at)3226202	13.01/ protein export	Multidrug resistance protein B	0	0	16	8.02266e-05	INTRA
BC3818	RasP	XX	AE016877_ATCC14579_6_pos3797656(at)3796457	13.03/ Other transports	RIP metalloprotease RasP	0	0	5	2.50708e-05	INTRA
BC0002	BC0002	30018280	NP_829911.1	05.03/ DNA replication and reparation systems	DNA polymerase III subunit beta	0	0	25	0.000125354	INTRA
BC0003	BC0003	30018281	NP_829912.1	17.17/ Chromosomical proteins of unknown functions	hypothetical protein BC0003	0	0	33	0.000165467	INTRA
BC0005	GyrB	30018283	NP_829914.1	05.04/ Other DNA related proteins	DNA gyrase subunit B	0	0	21	0.000105297	INTRA
BC0006	BC0006	30018284	NP_829915.1	05.04/ Other DNA related proteins	DNA gyrase subunit A	0	0	163	0.000817309	INTRA
BC0014	DacC	30018287	NP_829918.1	02.02/ Degradative enzymes	D-alanyl-D-alanine carboxypeptidase	0	0	357	0.00179006	INTRA
BC0016	PdxT	30018289	NP_829920.1	17.08/ Biotin metabolism	glutamine amidotransferase subunit PdxT	0	0	54	0.000270765	INTRA
BC0017	BC0017	30018290	NP_829921.1	07.03/ Aminoacyl-tRNA biosynthesis and modification	seryl-tRNA synthetase	0	0	167	0.000837366	INTRA
BC0019	BC0019	30018291	NP_829922.1	17.17/ Chromosomical proteins of unknown functions	putative cytoplasmic protein	0	0	13	6.51841e-05	INTRA
BC0025	BC0025	30018296	NP_829927.1	17.17/ Chromosomical proteins of unknown functions	hypothetical protein BC0025	0	0	274	0.00137388	INTRA
BC0038	YaaT	30018304	NP_829935.1	10/ Sporulation related proteins	tpl protein	0	0	24	0.00012034	INTRA
BC0042	AbrB	30018308	NP_829939.1	09.02/ Transcriptional regulators	transcription state transcriptional regulator AbrB	0	0	134	0.000671898	INTRA
BC0046	KsgA	30018312	NP_829943.1	07.02/ Other ribosome related proteins	dimethyladenosine transferase	0	0	46	0.000230652	INTRA
BC0050	Ipk	30018316	NP_829947.1	03.01/ Fatty acid Biosynthesis and metabolism	4-diphosphocytidyl-2-C-methyl-D-erythritol kinase	0	0	14	7.01983e-05	INTRA
BC0051	BC0051	30018317	NP_829948.1	05.04/ Other DNA related proteins	purine operon repressor	0	0	139	0.000696969	INTRA
BC0053	SpoVG	30018319	NP_829950.1	11/ Cell Division Related Proteins	regulatory protein SpoVG	0	0	244	0.00122346	INTRA
BC0054	BC0054	30018320	NP_829951.1	06.12/ Amino sugar and nucleotide sugar metabolism	glucosamine-1-phosphate acetyltransferase	0	0	11	5.51558e-05	INTRA
BC0055	prs	30018321	NP_829952.1	01.05/ Central intermediary metabolism	ribose-phosphate pyrophosphokinase	0	0	1332	0.00667887	INTRA
BC0061	BC0061	30018327	NP_829958.1	09.02/ Transcriptional regulators	MazG protein	0	0	7	3.50992e-05	INTRA
BC0072	FtsH	30018336	NP_829967.1	11/ Cell Division Related Proteins	cell division protein ftsH	0	0	606	0.00303858	INTRA
BC0076	BC0076	30018340	NP_829971.1	17.09/ Folate biosynthesis	para-aminobenzoate synthase component I	0	0	4	2.00567e-05	INTRA
BC0077	BC0077	30018341	NP_829972.1	17.09/ Folate biosynthesis	para-aminobenzoate/anthranilate synthase glutamine amidotransferase component II	0	0	2	1.00283e-05	INTRA
BC0084	LysS	30018348	NP_829979.1	07.03/ Aminoacyl-tRNA biosynthesis and modification	lysyl-tRNA synthetase	0	0	340	0.00170482	INTRA
BC0099	ctsR	30018349	NP_829980.1	09.02/ Transcriptional regulators	transcriptional regulator ctsR	0	0	30	0.000150425	INTRA
BC0101	BC0101	30018351	NP_829982.1	01.09/ ATP synthesis	ATP:guanido phosphotransferase	0	0	180	0.00090255	INTRA
BC0104	LeuD	30018354	NP_829985.1	05.03/ DNA replication and reparation systems	DNA integrity scanning protein DisA	0	0	14	7.01983e-05	INTRA
BC0105	BC0105	30018355	NP_829986.1	17.17/ Chromosomical proteins of unknown functions	hypothetical protein BC0105	0	0	71	0.000356006	INTRA
BC0106	IspD	30018356	NP_829987.1	17.11/ Terpenoid backbone biosynthesis	2-C-methyl-D-erythritol 4-phosphate cytidylyltransferase	0	0	6	3.0085e-05	INTRA
BC0110	CysS	30018360	NP_829991.1	07.03/ Aminoacyl-tRNA biosynthesis and modification	cysteinyl-tRNA synthetase	0	0	38	0.000190538	INTRA
BC0112	BC0112	30018362	NP_829993.1	07.04/ Other RNA related proteins	23S rRNA methyltransferase	0	0	66	0.000330935	INTRA
BC0114	BC0114	30018364	NP_829995.1	09.02/ Transcriptional regulators	RNA polymerase factor sigma-70	0	0	2	1.00283e-05	INTRA
BC0115	SecE	30018365	NP_829996.1	13.01/ protein export	preprotein translocase subunit SecE	0	0	37	0.000185524	INTRA
BC0122	RpoB	30018372	NP_830003.1	05.01/ Purine metabolism	DNA-directed RNA polymerase subunit beta	0	0	402	0.00201569	INTRA
BC0125	rpsL	30018375	NP_830006.1	07.01/ Ribosome components	30S ribosomal protein S12	0	0	494	0.002477	INTRA
BC0132	RplD	30018381	NP_830012.1	07.01/ Ribosome components	50S ribosomal protein L4	0	0	793	0.00397623	INTRA
BC0133	rplW	30018382	NP_830013.1	07.01/ Ribosome components	50S ribosomal protein L23	0	0	434	0.00217615	INTRA
BC0134	rplB	30018383	NP_830014.1	07.01/ Ribosome components	50S ribosomal protein L2	0	0	752	0.00377065	INTRA
BC0138	rplP	30018387	NP_830018.1	07.01/ Ribosome components	50S ribosomal protein L16	0	0	136	0.000681926	INTRA
BC0139	rpmC	30018388	NP_830019.1	07.01/ Ribosome components	50S ribosomal protein L29P	0	0	51	0.000255722	INTRA
BC0140	rpsQ	30018389	NP_830020.1	07.01/ Ribosome components	30S ribosomal protein S17	0	0	73	0.000366034	INTRA
BC0144	rpsZ	30018393	NP_830024.1	07.01/ Ribosome components	30S ribosomal protein S14	0	0	49	0.000245694	INTRA
BC0147	rplR	30018396	NP_830027.1	07.01/ Ribosome components	50S ribosomal protein L18	0	0	276	0.00138391	INTRA
BC0148	RpsE	30018397	NP_830028.1	07.01/ Ribosome components	30S ribosomal protein S5	0	0	1098	0.00550555	INTRA
BC0158	RpoA	30018406	NP_830037.1	05.01/ Purine metabolism	DNA-directed RNA polymerase subunit alpha	0	0	472	0.00236669	INTRA
BC0168	BC0168	30018416	NP_830047.1	13.03/ Other transports	Mrp protein	0	0	69	0.000345977	INTRA
BC0186	BC0186	30018423	NP_830054.1	17.17/ Chromosomical proteins of unknown functions	hypothetical protein BC0186	0	0	15	7.52125e-05	INTRA
BC0195	BC0195	30018432	NP_830063.1	17.17/ Chromosomical proteins of unknown functions	3-ketoacyl-(acyl-carrier-protein) reductase	0	0	24	0.00012034	INTRA
BC0218	proC	30018455	NP_830086.1	06.07/ Arginine and proline metabolism	pyrroline-5-carboxylate reductase	0	0	35	0.000175496	INTRA
BC0257	DdlA	30018494	NP_830125.1	04/ Cell wall and cell surface membrane biogenesis	D-alanyl-alanine synthetase A	0	0	40	0.000200567	INTRA
BC0259	DeaD2	30018496	NP_830127.1	07.04/ Other RNA related proteins	ATP-dependent RNA helicase	0	0	531	0.00266252	INTRA
BC0267	BC0267	30018504	NP_830135.1	07.02/ Other ribosome related proteins	transcription accessory protein	0	0	2	1.00283e-05	INTRA
BC0287	BC0287	30018507	NP_830138.1	17.17/ Chromosomical proteins of unknown functions	glycoprotease family protein	0	0	15	7.52125e-05	INTRA
BC0289	tsaD	161511214	NP_830140.2	07.04/ Other RNA related proteins	O-sialoglycoprotein endopeptidase	0	0	18	9.0255e-05	INTRA
BC0291	Rex	30018511	NP_830142.1	09.02/ Transcriptional regulators	redox-sensing transcriptional repressor Rex	0	0	85	0.000426204	INTRA
BC0303	BC0303	30018520	NP_830151.1	17.17/ Chromosomical proteins of unknown functions	Alpha/beta hydrolase	0	0	9	4.51275e-05	INTRA
BC0323	BC0323	30018531	NP_830162.1	05.01/ Purine metabolism	phosphoribosylaminoimidazole carboxylase catalytic subunit	0	0	62	0.000310878	INTRA
BC0324	BC0324	30018532	NP_830163.1	05.01/ Purine metabolism	phosphoribosylaminoimidazole carboxylase ATPase subunit	0	0	179	0.000897536	INTRA
BC0326	BC0326	161511212	NP_830165.2	05.01/ Purine metabolism	phosphoribosylaminoimidazole-succinocarboxamide synthase	0	0	319	0.00159952	INTRA
BC0327	PurS	30018535	NP_830166.1	05.01/ Purine metabolism	phosphoribosylformylglycinamidine synthase subunit PurS	0	0	170	0.000852408	INTRA
BC0328	BC0328	30018536	NP_830167.1	05.01/ Purine metabolism	phosphoribosylformylglycinamidine synthase subunit I	0	0	85	0.000426204	INTRA
BC0329	BC0329	30018537	NP_830168.1	05.01/ Purine metabolism	phosphoribosylformylglycinamidine synthase II	0	0	633	0.00317397	INTRA
BC0330	BC0330	30018538	NP_830169.1	05.01/ Purine metabolism	amidophosphoribosyltransferase	0	0	238	0.00119337	INTRA
BC0331	BC0331	30018539	NP_830170.1	05.01/ Purine metabolism	phosphoribosylaminoimidazole synthetase	0	0	72	0.00036102	INTRA
BC0336	BC0336	30018544	NP_830175.1	04/ Cell wall and cell surface membrane biogenesis	somatin-like protein	0	0	41	0.000205581	INTRA
BC0340	BC0340	30018548	NP_830179.1	05.03/ DNA replication and reparation systems	DNA helicase II	0	0	74	0.000371048	INTRA
BC0341	LigA	30018549	NP_830180.1	05.03/ DNA replication and reparation systems	NAD-dependent DNA ligase LigA	0	0	81	0.000406147	INTRA
BC0342	BC0342	30018550	NP_830181.1	17.17/ Chromosomical proteins of unknown functions	sex pheromone staph-cAM373 precursor	0	0	12	6.017e-05	INTRA
BC0350	gatC	30018558	NP_830189.1	07.03/ Aminoacyl-tRNA biosynthesis and modification	aspartyl/glutamyl-tRNA amidotransferase subunit C	0	0	14	7.01983e-05	INTRA
BC0351	GatA	30018559	NP_830190.1	07.03/ Aminoacyl-tRNA biosynthesis and modification	aspartyl/glutamyl-tRNA amidotransferase subunit A	0	0	247	0.0012385	INTRA
BC0352	GatB	30018560	NP_830191.1	07.03/ Aminoacyl-tRNA biosynthesis and modification	aspartyl/glutamyl-tRNA amidotransferase subunit B	0	0	347	0.00173992	INTRA
BC0353	YegS	30018561	NP_830192.1	03.02/ Glycerophospholipid metabolism	putative lipid kinase	0	0	59	0.000295836	INTRA
BC0374	amhX	30018582	NP_830213.1	17.17/ Chromosomical proteins of unknown functions	amidohydrolase amhX	0	0	4	2.00567e-05	INTRA
BC0385	BC0385	30018593	NP_830224.1	05.02/ Pyrimidine metabolism	thioredoxin reductase	0	0	16	8.02266e-05	INTRA
BC0404	BC0404	30018612	NP_830243.1	08.02/ Chemotaxis system	methyl-accepting chemotaxis protein	0	0	3	1.50425e-05	INTRA
BC0419	ThiM	30018627	NP_830258.1	17,04/ Thiamine metabolism	hydroxyethylthiazole kinase	0	0	117	0.000586657	INTRA
BC0420	ThiE	30018628	NP_830259.1	17,04/ Thiamine metabolism	thiamine-phosphate pyrophosphorylase	0	0	16	8.02266e-05	INTRA
BC0422	BC0422	30018630	NP_830261.1	08.02/ Chemotaxis system	methyl-accepting chemotaxis protein	0	0	13	6.51841e-05	INTRA
BC0424	BC0424	30018632	NP_830263.1	17.17/ Chromosomical proteins of unknown functions	hypothetical protein BC0424	0	0	23	0.000115326	INTRA
BC0439	BC0439	30018647	NP_830278.1	07.03/ Aminoacyl-tRNA biosynthesis and modification	prolyl-tRNA synthetase	0	0	17	8.52408e-05	INTRA
BC0442	BC0442	30018650	NP_830281.1	15/ Stress related proteins	tellurium resistance protein terD	0	0	514	0.00257728	INTRA
BC0447	BC0447	30018655	NP_830286.1	15/ Stress related proteins	tellurite resistance protein	0	0	411	0.00206082	INTRA
BC0451	BC0451	30018659	NP_830290.1	17.17/ Chromosomical proteins of unknown functions	hypothetical protein BC0451	0	0	40	0.000200567	INTRA
BC0457	TPR	30018665	NP_830296.1	16/ Chaperone proteins	TPR repeat-containing protein	0	0	6	3.0085e-05	INTRA
BC0491	BC0491	30018697	NP_830328.1	17.13/ Butanoate Metabolism	formate acetyltransferase	0	0	3	1.50425e-05	INTRA
BC0512	BC0512	30018718	NP_830349.1	17.10/ Porphyrin metabolism	glutamate-1-semialdehyde aminotransferase	0	0	115	0.000576629	INTRA
BC0539	BC0539	161511211	NP_830359.2	17.17/ Chromosomical proteins of unknown functions	hypothetical protein BC0539	0	0	89	0.000446261	INTRA
BC0559	BC0559	30018745	NP_830376.1	08.02/ Chemotaxis system	methyl-accepting chemotaxis protein	0	0	12	6.017e-05	INTRA
BC0565	BC0565	30018751	NP_830382.1	17.17/ Chromosomical proteins of unknown functions	ankyrin	0	0	17	8.52408e-05	INTRA
BC0576	BC0576	30018762	NP_830393.1	08.02/ Chemotaxis system	methyl-accepting chemotaxis protein	0	0	4	2.00567e-05	INTRA
BC0584	BC0584	30018770	NP_830401.1	03.02/ Glycerophospholipid metabolism	acetyltransferase	0	0	71	0.000356006	INTRA
BC0587	BC0587	30018773	NP_830404.1	03.02/ Glycerophospholipid metabolism	acetyltransferase	0	0	11	5.51558e-05	INTRA
BC0597	BC0597	30018783	NP_830414.1	17.06/ Nicotinate and nicotinamide metabolism	nicotinate phosphoribosyltransferase	0	0	16	8.02266e-05	INTRA
BC0613	BC0613	30018799	NP_830430.1	09.02/ Transcriptional regulators	ArsR family transcriptional regulator	0	0	248	0.00124351	INTRA
BC0615	BC0615	30018801	NP_830432.1	13.03/ Other transports	di-/tripeptide transporter	0	0	21	0.000105297	INTRA
BC0616	BC0616	30018802	NP_830433.1	13.02/ ABC transporters	Iron(III) dicitrate-binding protein	0	0	22	0.000110312	INTRA
BC0619	BC0619	30018804	NP_830435.1	13.03/ Other transports	Iron(III) dicitrate transport ATP-binding protein fecE	0	0	25	0.000125354	INTRA
BC0622	BC0622	30018807	NP_830438.1	06.10/ Other amino acid related proteins	L-threonine 3-dehydrogenase	0	0	72	0.00036102	INTRA
BC0625	NorQ	30018810	NP_830441.1	15/ Stress related proteins	NorQ protein	0	0	64	0.000320907	INTRA
BC0698	QoxA	30018880	NP_830511.1	01.07/ Respiration	cytochrome aa3 quinol oxidase polypeptide II	0	0	263	0.00131873	INTRA
BC0707	BC0707	30018888	NP_830519.1	14.02/ Ferrous metabolism	ferrous iron transport protein B	0	0	23	0.000115326	INTRA
BC0708	FeoB	30018889	NP_830520.1	14.02/ Ferrous metabolism	ferrous iron transport protein B	0	0	234	0.00117331	INTRA
BC0709	FeoA	30018890	NP_830521.1	14.02/ Ferrous metabolism	ferrous iron transport protein A	0	0	113	0.000566601	INTRA
BC0742	BC0742	30018901	NP_830532.1	09.02/ Transcriptional regulators	transcriptional activator tenA	0	0	58	0.000290822	INTRA
BC0743	BC0743	30018902	NP_830533.1	13.02/ ABC transporters	hydroxymethylpyrimidine transport ATP-binding protein	0	0	44	0.000220623	INTRA
BC0746	TenI	30018905	NP_830536.1	09.02/ Transcriptional regulators	transcriptional regulator TenI	0	0	30	0.000150425	INTRA
BC0747	BC0747	30018906	NP_830537.1	17,04/ Thiamine metabolism	glycine oxidase	0	0	480	0.0024068	INTRA
BC0748	ThiS	30018907	NP_830538.1	14.03/ Sulfur metabolism	sulfur carrier protein ThiS	0	0	21	0.000105297	INTRA
BC0750	MoeB	30018909	NP_830540.1	17,04/ Thiamine metabolism	thiamine/molybdopterin biosynthesis ThiF/MoeB-like protein	0	0	49	0.000245694	INTRA
BC0751	BC0751	30018910	NP_830541.1	17,04/ Thiamine metabolism	phosphomethylpyrimidine kinase	0	0	352	0.00176499	INTRA
BC0794	BC0794	30018953	NP_830584.1	17.17/ Chromosomical proteins of unknown functions	hydroxyacylglutathione hydrolase	0	0	6	3.0085e-05	INTRA
BC0798	BC0798	30018957	NP_830588.1	01.08/ NAD(P)H related proteins	NADH dehydrogenase	0	0	7	3.50992e-05	INTRA
BC0872	BC0872	30019027	NP_830658.1	13.03/ Other transports	cystine-binding protein	0	0	58	0.000290822	INTRA
BC0907	OppA5	30019062	NP_830693.1	13.02/ ABC transporters	oligopeptide-binding protein oppA	0	0	2	1.00283e-05	INTRA
BC0941	BC0941	30019096	NP_830727.1	05.03/ DNA replication and reparation systems	Type II restriction-modification system methylation subunit	0	0	2	1.00283e-05	INTRA
BC0944	BC0944	30019099	NP_830730.1	17.17/ Chromosomical proteins of unknown functions	hypothetical protein BC0944	0	0	18	9.0255e-05	INTRA
BC0954	BC0954	30019109	NP_830740.1	09.02/ Transcriptional regulators	tcdA-E operon negative regulator	0	0	2	1.00283e-05	INTRA
BC1012	BC1012	30019167	NP_830798.1	17.17/ Chromosomical proteins of unknown functions	hypothetical protein BC1012	0	0	388	0.0019455	INTRA
BC1015	BC1015	30019170	NP_830801.1	17.17/ Chromosomical proteins of unknown functions	choloylglycine hydrolase	0	0	17	8.52408e-05	INTRA
BC1016	BC1016	30019171	NP_830802.1	17.17/ Chromosomical proteins of unknown functions	hypothetical protein BC1016	0	0	121	0.000606714	INTRA
BC1018	BC1018	30019173	NP_830804.1	17.17/ Chromosomical proteins of unknown functions	hypothetical protein BC1018	0	0	2	1.00283e-05	INTRA
BC1021	BC1021	30019176	NP_830807.1	07.04/ Other RNA related proteins	3'-5' exoribonuclease YhaM	0	0	22	0.000110312	INTRA
BC1025	BC1025	30019180	NP_830811.1	17.02/ Glyoxylate and dicarboxylate metabolism	glyoxalase family protein	0	0	4	2.00567e-05	INTRA
BC1047	hpr	30019202	NP_830833.1	09.02/ Transcriptional regulators	transcriptional regulator Hpr	0	0	7	3.50992e-05	INTRA
BC1048	BC1048	30019203	NP_830834.1	17.17/ Chromosomical proteins of unknown functions	hypothetical protein BC1048	0	0	113	0.000566601	INTRA
BC1066	BC1066	30019221	NP_830852.1	02.03/ Virulence associated proteins	Signal transduction protein TRAP	0	0	63	0.000315892	INTRA
BC1068	HemE	30019223	NP_830854.1	17.10/ Porphyrin metabolism	uroporphyrinogen decarboxylase	0	0	9	4.51275e-05	INTRA
BC1086	LplB	30019241	NP_830872.1	01.02/ Glycolysis/gluconeogenesis	lipoate-protein ligase A	0	0	63	0.000315892	INTRA
BC1154	BC1154	30019309	NP_830940.1	14.02/ Ferrous metabolism	ferrochelatase	0	0	315	0.00157946	INTRA
BC1159	YitK	161511210	NP_830945.2	05.04/ Other DNA related proteins	nucleotide-binding protein	0	0	81	0.000406147	INTRA
BC1160	BC1160	30019315	NP_830946.1	07.04/ Other RNA related proteins	S1 RNA-binding domain-containing protein	0	0	2	1.00283e-05	INTRA
BC1165	BC1165	30019320	NP_830951.1	17.17/ Chromosomical proteins of unknown functions	HAD superfamily hydrolase	0	0	4	2.00567e-05	INTRA
BC1173	BC1173	30019328	NP_830959.1	03.01/ Fatty acid Biosynthesis and metabolism	3-oxoacyl-(acyl carrier protein) synthase III	0	0	83	0.000416176	INTRA
BC1180	OppB	30019334	NP_830965.1	13.02/ ABC transporters	oligopeptide transport system permease protein oppB	0	0	18	9.0255e-05	INTRA
BC1181	OppC	30019335	NP_830966.1	13.02/ ABC transporters	oligopeptide transport system permease protein oppC	0	0	69	0.000345977	INTRA
BC1182	OppD	30019336	NP_830967.1	13.02/ ABC transporters	oligopeptide transport ATP-binding protein oppD	0	0	231	0.00115827	INTRA
BC1183	OppF	30019337	NP_830968.1	13.02/ ABC transporters	oligopeptide transport ATP-binding protein oppF	0	0	405	0.00203074	INTRA
BC1226	BC1226	30019379	NP_831010.1	17.17/ Chromosomical proteins of unknown functions	Acetyl esterase	0	0	39	0.000195552	INTRA
BC1232	TrpE	30019385	NP_831016.1	06.09/ Phenylalanine, tyrosine and tryptophan biosynthesis	anthranilate synthase component I	0	0	368	0.00184521	INTRA
BC1233	BC1233	30019386	NP_831017.1	06.09/ Phenylalanine, tyrosine and tryptophan biosynthesis	anthranilate synthase component II	0	0	136	0.000681926	INTRA
BC1234	TrpD	30019387	NP_831018.1	06.09/ Phenylalanine, tyrosine and tryptophan biosynthesis	anthranilate phosphoribosyltransferase	0	0	358	0.00179507	INTRA
BC1236	TrpF	30019389	NP_831020.1	06.09/ Phenylalanine, tyrosine and tryptophan biosynthesis	N-(5'-phosphoribosyl)anthranilate isomerase	0	0	90	0.000451275	INTRA
BC1246	BC1246	30019399	NP_831030.1	01.08/ NAD(P)H related proteins	NADH dehydrogenase	0	0	23	0.000115326	INTRA
BC1252	SucA	30019405	NP_831036.1	01.04/ Tricarboxylic acid cycle related enzymes	alpha-ketoglutarate decarboxylase	0	0	82	0.000411162	INTRA
BC1286	BC1286	30019437	NP_831068.1	13.02/ ABC transporters	spermidine/putrescine ABC transporter ATP-binding protein	0	0	80	0.000401133	INTRA
BC1289	BC1289	30019440	NP_831071.1	13.02/ ABC transporters	spermidine/putrescine-binding protein	0	0	124	0.000621756	INTRA
BC1312	BC1312	30019463	NP_831094.1	03.01/ Fatty acid Biosynthesis and metabolism	3-hydroxybutyryl-CoA dehydratase	0	0	10	5.01417e-05	INTRA
BC1313	BC1313	30019464	NP_831095.1	06.11/ Amino acid storage	PhaP protein	0	0	150	0.000752125	INTRA
BC1316	PhaR	30019467	NP_831098.1	09.02/ Transcriptional regulators	PhaR protein	0	0	169	0.000847394	INTRA
BC1318	PhaC	30019469	NP_831100.1	17.13/ Butanoate Metabolism	poly(R)-hydroxyalkanoic acid synthase, class III, PhaC subunit	0	0	138	0.000691955	INTRA
BC1341	queC	30019491	NP_831122.1	05.01/ Purine metabolism	aluminum resistance protein	0	0	89	0.000446261	INTRA
BC1342	BC1342	30019492	NP_831123.1	17.09/ Folate biosynthesis	6-pyruvoyl tetrahydrobiopterin synthase	0	0	77	0.000386091	INTRA
BC1343	queE	30019493	NP_831124.1	05.01/ Purine metabolism	organic radical activating protein	0	0	31	0.000155439	INTRA
BC1344	BC1344	30019494	NP_831125.1	07.04/ Other RNA related proteins	7-cyano-7-deazaguanine reductase	0	0	183	0.000917592	INTRA
BC1354	BC1354	30019504	NP_831135.1	05.01/ Purine metabolism	ribonucleotide-diphosphate reductase subunit alpha	0	0	416	0.00208589	INTRA
BC1355	NrdF	30019505	NP_831136.1	05.01/ Purine metabolism	ribonucleotide-diphosphate reductase subunit beta	0	0	172	0.000862436	INTRA
BC1359	bcrA	30019509	NP_831140.1	15/ Stress related proteins	bacitracin transport ATP-binding protein bcrA	0	0	11	5.51558e-05	INTRA
BC1369	DitD	30019519	NP_831150.1	13.03/ Other transports	protein dltD precursor	0	0	40	0.000200567	INTRA
BC1372	DltA	30019522	NP_831153.1	06.10/ Other amino acid related proteins	D-alanine--D-alanyl carrier protein ligase	0	0	55	0.000275779	INTRA
BC1376	BC1376	30019526	NP_831157.1	13.02/ ABC transporters	flavodoxin	0	0	18	9.0255e-05	INTRA
BC1399	BC1399	30019548	NP_831179.1	02.02/ Degradative enzymes	ketol-acid reductoisomerase	0	0	52	0.000260737	INTRA
BC1406	HisD	30019555	NP_831186.1	06.08/ Histidine metabolism	histidinol dehydrogenase	0	0	39	0.000195552	INTRA
BC1407	HisB	30019556	NP_831187.1	06.08/ Histidine metabolism	imidazoleglycerol-phosphate dehydratase	0	0	16	8.02266e-05	INTRA
BC1408	HisH	30019557	NP_831188.1	06.08/ Histidine metabolism	imidazole glycerol phosphate synthase subunit HisH	0	0	14	7.01983e-05	INTRA
BC1409	BC1409	30019558	NP_831189.1	06.08/ Histidine metabolism	1-(5-phosphoribosyl)-5-[(5-phosphoribosylamino)methylideneamino] imidazole-4-carboxamide isomerase	0	0	66	0.000330935	INTRA
BC1410	BC1410	30019559	NP_831190.1	06.08/ Histidine metabolism	imidazole glycerol phosphate synthase subunit HisF	0	0	17	8.52408e-05	INTRA
BC1412	HisE	30019561	NP_831192.1	06.08/ Histidine metabolism	phosphoribosyl-ATP pyrophosphatase	0	0	6	3.0085e-05	INTRA
BC1415	BC1415	30019564	NP_831195.1	17.02/ Glyoxylate and dicarboxylate metabolism	glycerate dehydrogenase	0	0	47	0.000235666	INTRA
BC1422	Sat	30019571	NP_831202.1	14.03/ Sulfur metabolism	sulfate adenylyltransferase	0	0	17	8.52408e-05	INTRA
BC1423	cysC	30019572	NP_831203.1	14.03/ Sulfur metabolism	adenylylsulfate kinase	0	0	11	5.51558e-05	INTRA
BC1425	BC1425	30019574	NP_831205.1	17.17/ Chromosomical proteins of unknown functions	hypothetical protein BC1425	0	0	14	7.01983e-05	INTRA
BC1428	BC1428	30019577	NP_831208.1	14.02/ Ferrous metabolism	Ferrochelatase	0	0	15	7.52125e-05	INTRA
BC1432	BC1432	30019581	NP_831212.1	06.01/ Alanine, aspartate and glutamate metabolism	proton/sodium-glutamate symport protein	0	0	12	6.017e-05	INTRA
BC1454	BC1454	30019603	NP_831234.1	13.03/ Other transports	putative pit accessory protein	0	0	3	1.50425e-05	INTRA
BC1460	BC1460	30019609	NP_831240.1	17.17/ Chromosomical proteins of unknown functions	hypothetical protein BC1460	0	0	4	2.00567e-05	INTRA
BC1461	BC1461	30019610	NP_831241.1	05.04/ Other DNA related proteins	DNA integration/recombination/invertion protein	0	0	71	0.000356006	INTRA
BC1476	ResC	30019624	NP_831255.1	01.07/ Respiration	protein resC	0	0	2	1.00283e-05	INTRA
BC1477	ResD	30019625	NP_831256.1	09.02/ Transcriptional regulators	transcriptional regulatory protein resD	0	0	82	0.000411162	INTRA
BC1478	ResE	30019626	NP_831257.1	09.02/ Transcriptional regulators	sensor protein resE	0	0	6	3.0085e-05	INTRA
BC1496	BC1496	30019644	NP_831275.1	06.01/ Alanine, aspartate and glutamate metabolism	L-asparaginase	0	0	68	0.000340963	INTRA
BC1504	EngA	30019652	NP_831283.1	07.02/ Other ribosome related proteins	GTP-binding protein EngA	0	0	115	0.000576629	INTRA
BC1505	GpsA	30019653	NP_831284.1	03.02/ Glycerophospholipid metabolism	NAD(P)H-dependent glycerol-3-phosphate dehydrogenase	0	0	4	2.00567e-05	INTRA
BC1511	FolE	30019659	NP_831290.1	17.09/ Folate biosynthesis	GTP cyclohydrolase I	0	0	82	0.000411162	INTRA
BC1513	ubiE	30019661	NP_831292.1	17.03/ Ubiquinone and other terpenoid-quinone biosynthesis	ubiquinone/menaquinone biosynthesis methyltransferase	0	0	21	0.000105297	INTRA
BC1515	Ndk	30019663	NP_831294.1	05.01/ Purine metabolism	nucleoside diphosphate kinase	0	0	70	0.000350992	INTRA
BC1516	BC1516	30019664	NP_831295.1	06.09/ Phenylalanine, tyrosine and tryptophan biosynthesis	chorismate synthase	0	0	22	0.000110312	INTRA
BC1517	aroB	30019665	NP_831296.1	06.09/ Phenylalanine, tyrosine and tryptophan biosynthesis	3-dehydroquinate synthase	0	0	18	9.0255e-05	INTRA
BC1518	BC1518	30019666	NP_831297.1	06.08/ Histidine metabolism	histidinol-phosphate aminotransferase	0	0	129	0.000646827	INTRA
BC1528	BC1528	30019676	NP_831307.1	17.17/ Chromosomical proteins of unknown functions	hypothetical protein BC1528	0	0	115	0.000576629	INTRA
BC1540	PanB	30019688	NP_831319.1	17.07/ Pantothenate and CoA biosynthesis	3-methyl-2-oxobutanoate hydroxymethyltransferase	0	0	9	4.51275e-05	INTRA
BC1541	PanC	30019689	NP_831320.1	06.10/ Other amino acid related proteins	pantoate--beta-alanine ligase	0	0	5	2.50708e-05	INTRA
BC1542	Adc	30019690	NP_831321.1	06.10/ Other amino acid related proteins	aspartate alpha-decarboxylase	0	0	42	0.000210595	INTRA
BC1544	BC1544	30019691	NP_831322.1	17.17/ Chromosomical proteins of unknown functions	hypothetical protein BC1544	0	0	16	8.02266e-05	INTRA
BC1562	gpsB	30019709	NP_831340.1	11/ Cell Division Related Proteins	cell division protein DivIVA	0	0	68	0.000340963	INTRA
BC1563	BC1563	30019710	NP_831341.1	17.17/ Chromosomical proteins of unknown functions	methyltransferase	0	0	48	0.00024068	INTRA
BC1569	BC1569	30019716	NP_831347.1	05.01/ Purine metabolism	xanthine phosphoribosyltransferase	0	0	8	4.01133e-05	INTRA
BC1570	BC1570	30019717	NP_831348.1	13.03/ Other transports	xanthine permease	0	0	4	2.00567e-05	INTRA
BC1576	BC1576	30019723	NP_831354.1	14.03/ Sulfur metabolism	thiosulfate sulfurtransferase	0	0	5	2.50708e-05	INTRA
BC1623	Hfq	30019770	NP_831401.1	15/ Stress related proteins	Hfq protein	0	0	8	4.01133e-05	INTRA
BC1627	CheY	30019774	NP_831405.1	08.02/ Chemotaxis system	chemotaxis protein cheY	0	0	53	0.000265751	INTRA
BC1628	CheA	30019775	NP_831406.1	08.02/ Chemotaxis system	chemotaxis protein cheA	0	0	35	0.000175496	INTRA
BC1629	CheC	30019776	NP_831407.1	08.01/ Flagella component	flagellar motor switch protein	0	0	13	6.51841e-05	INTRA
BC1644	FliF	30019791	NP_831422.1	08.01/ Flagella component	flagellar MS-ring protein	0	0	16	8.02266e-05	INTRA
BC1645	FliG	30019792	NP_831423.1	08.01/ Flagella component	flagellar motor switch protein G	0	0	18	9.0255e-05	INTRA
BC1653	BC1653	30019799	NP_831430.1	17.17/ Chromosomical proteins of unknown functions	hypothetical protein BC1653	0	0	9	4.51275e-05	INTRA
BC1654	CheV	30019800	NP_831431.1	08.02/ Chemotaxis system	chemotaxis protein cheV	0	0	85	0.000426204	INTRA
BC1661	FliN	30019807	NP_831438.1	08.01/ Flagella component	flagellar motor switch protein	0	0	3	1.50425e-05	INTRA
BC1662	FliM	30019808	NP_831439.1	08.01/ Flagella component	flagellar motor switch protein FliM	0	0	16	8.02266e-05	INTRA
BC1692	BC1692	30019836	NP_831467.1	17.17/ Chromosomical proteins of unknown functions	hypothetical protein BC1692	0	0	134	0.000671898	INTRA
BC1705	BC1705	30019849	NP_831480.1	02.02/ Degradative enzymes	zinc transporter	0	0	414	0.00207586	INTRA
BC1712	FumB	30019856	NP_831487.1	01.04/ Tricarboxylic acid cycle related enzymes	fumarate hydratase	0	0	299	0.00149924	INTRA
BC1740	BC1740	30019884	NP_831515.1	06.01/ Alanine, aspartate and glutamate metabolism	aspartate ammonia-lyase	0	0	13	6.51841e-05	INTRA
BC1746	BC1746	30019890	NP_831521.1	06.01/ Alanine, aspartate and glutamate metabolism	asparagine synthetase AsnA	0	0	28	0.000140397	INTRA
BC1763	BC1763	30019907	NP_831538.1	06.03/ Cysteine and methionine metabolism	cysteine synthase A	0	0	18	9.0255e-05	INTRA
BC1779	ilvC2	30019921	NP_831552.1	06.05/ Valine, leucine and isoleucine biosynthesis	ketol-acid reductoisomerase	0	0	17	8.52408e-05	INTRA
BC1828	Pep3	30019970	NP_831601.1	02.02/ Degradative enzymes	Xaa-Pro aminopeptidase	0	0	19	9.52691e-05	INTRA
BC1855	BC1855	30019997	NP_831628.1	05.03/ DNA replication and reparation systems	chromosome segregation ATPase	0	0	14	7.01983e-05	INTRA
BC1857	BC1857	30019999	NP_831630.1	05.03/ DNA replication and reparation systems	exonuclease SbcD	0	0	3	1.50425e-05	INTRA
BC1861	BC1861	30020003	NP_831634.1	05.03/ DNA replication and reparation systems	DNA/RNA helicase	0	0	14	7.01983e-05	INTRA
BC1864	BC1864	30020006	NP_831637.1	05.03/ DNA replication and reparation systems	DNA polymerase I	0	0	10	5.01417e-05	INTRA
BC1924	Ldh3	30020063	NP_831694.1	01.03/ Fermentation	L-lactate dehydrogenase	0	0	11	5.51558e-05	INTRA
BC1926	BC1926	30020065	NP_831696.1	13.03/ Other transports	zinc transporter	0	0	88	0.000441247	INTRA
BC1937	BC1937	30020076	NP_831707.1	15/ Stress related proteins	luciferase-like monooxygenase	0	0	2	1.00283e-05	INTRA
BC1952	DacA	30020091	NP_831722.1	17.17/ Chromosomical proteins of unknown functions	nitroreductase family protein	0	0	60	0.00030085	INTRA
BC1958	BC1958	30020097	NP_831728.1	03.01/ Fatty acid Biosynthesis and metabolism	3-ketoacyl-(acyl-carrier-protein) reductase	0	0	9	4.51275e-05	INTRA
BC1964	BC1964	30020103	NP_831734.1	06.03/ Cysteine and methionine metabolism	homoserine dehydrogenase	0	0	69	0.000345977	INTRA
BC1965	BC1965	30020104	NP_831735.1	06.02/ Glycine, serine and threonine metabolism	threonine synthase	0	0	65	0.000325921	INTRA
BC1966	thrB	30020105	NP_831736.1	06.02/ Glycine, serine and threonine metabolism	homoserine kinase	0	0	45	0.000225637	INTRA
BC1974	BC1974	30020113	NP_831744.1	04/ Cell wall and cell surface membrane biogenesis	peptidoglycan N-acetylglucosamine deacetylase	0	0	6	3.0085e-05	INTRA
BC1975	BC1975	30020114	NP_831745.1	17.17/ Chromosomical proteins of unknown functions	hypothetical protein BC1975	0	0	19	9.52691e-05	INTRA
BC1979	BC1979	30020118	NP_831749.1	14.03/ Siderophore biosynthesis	siderophore biosynthesis protein	0	0	2	1.00283e-05	INTRA
BC1980	BC1980	30020119	NP_831750.1	03.02/ Glycerophospholipid metabolism	acyl-CoA synthetase	0	0	88	0.000441247	INTRA
BC1983	BC1983	30020122	NP_831753.1	06.09/ Phenylalanine, tyrosine and tryptophan biosynthesis	putative cytoplasmic protein	0	0	5	2.50708e-05	INTRA
BC1994	NadE	30020132	NP_831763.1	17.06/ Nicotinate and nicotinamide metabolism	NAD synthetase	0	0	19	9.52691e-05	INTRA
BC2006	McpB	30020143	NP_831774.1	08.02/ Chemotaxis system	methyl-accepting chemotaxis protein	0	0	8	4.01133e-05	INTRA
BC2013	BC2013	30020150	NP_831781.1	16/ Chaperone proteins	Alpha/beta hydrolase	0	0	13	6.51841e-05	INTRA
BC2023	NamA	30020160	NP_831791.1	01.08/ NAD(P)H related proteins	NADPH dehydrogenase NamA	0	0	22	0.000110312	INTRA
BC2046	CBS	30020183	NP_831814.1	09.01/ Transcriptional factors	CBS domain-containing protein	0	0	4	2.00567e-05	INTRA
BC2096	BC2096	30020233	NP_831864.1	17.17/ Chromosomical proteins of unknown functions	hypothetical protein BC2096	0	0	5	2.50708e-05	INTRA
BC2103	DeaD1	30020240	NP_831871.1	07.02/ Other ribosome related proteins	ATP-dependent RNA helicase	0	0	78	0.000391105	INTRA
BC2142	SpoVS	30020277	NP_831908.1	10/ Sporulation related proteins	stage V sporulation protein S	0	0	13	6.51841e-05	INTRA
BC2151	YfmR	30020286	NP_831917.1	13.02/ ABC transporters	ABC transporter ATP-binding protein uup	0	0	3	1.50425e-05	INTRA
BC2155	BC2155	30020290	NP_831921.1	17.17/ Chromosomical proteins of unknown functions	HEAT repeat-containing PBS lyase	0	0	13	6.51841e-05	INTRA
BC2157	BC2157	30020292	NP_831923.1	17.17/ Chromosomical proteins of unknown functions	hypothetical protein BC2157	0	0	43	0.000215609	INTRA
BC2164	IleS	30020298	NP_831929.1	07.03/ Aminoacyl-tRNA biosynthesis and modification	isoleucyl-tRNA synthetase	0	0	2	1.00283e-05	INTRA
BC2169	AspC	30020303	NP_831934.1	07.03/ Aminoacyl-tRNA biosynthesis and modification	aspartyl-tRNA synthetase	0	0	20	0.000100283	INTRA
BC2179	BC2179	30020313	NP_831944.1	03.02/ Glycerophospholipid metabolism	acetyltransferase	0	0	9	4.51275e-05	INTRA
BC2189	BC2189	30020323	NP_831954.1	15/ Stress related proteins	aminoglycoside phosphotransferase	0	0	5	2.50708e-05	INTRA
BC2204	AsnS	30020338	NP_831969.1	06.01/ Alanine, aspartate and glutamate metabolism	asparagine synthetase [glutamine-hydrolyzing]	0	0	171	0.000857422	INTRA
BC2220	AdhA2	30020354	NP_831985.1	01.03/ Fermentation	alcohol dehydrogenase	0	0	5	2.50708e-05	INTRA
BC2229	BC2229	30020363	NP_831994.1	15/ Stress related proteins	azoreductase	0	0	113	0.000566601	INTRA
BC2241	BC2241	30020374	NP_832005.1	06.10/ Other amino acid related proteins	succinate-semialdehyde dehydrogenase [NADP+]	0	0	51	0.000255722	INTRA
BC2242	BC2242	30020375	NP_832006.1	17.17/ Chromosomical proteins of unknown functions	putative cytoplasmic protein	0	0	42	0.000210595	INTRA
BC2272	prsA3	30020404	NP_832035.1	16/ Chaperone proteins	peptidylprolyl isomerase	0	0	5	2.50708e-05	INTRA
BC2281	BC2281	30020413	NP_832044.1	04/ Cell wall and cell surface membrane biogenesis	multimodular transpeptidase-transglycosylase PBP 1A	0	0	56	0.000280793	INTRA
BC2287	prpB	30020419	NP_832050.1	17.17/ Chromosomical proteins of unknown functions	methylisocitrate lyase	0	0	10	5.01417e-05	INTRA
BC2290	iolA	30020422	NP_832053.1	06.04/ Valine, leucine and isoleucine degradation	methylmalonate-semialdehyde dehydrogenase (acylating)	0	0	3	1.50425e-05	INTRA
BC2292	BC2292	30020424	NP_832055.1	17.17/ Chromosomical proteins of unknown functions	enoyl-CoA hydratase	0	0	12	6.017e-05	INTRA
BC2296	BC2296	30020428	NP_832059.1	05.03/ DNA replication and reparation systems	exonuclease SbcC	0	0	5	2.50708e-05	INTRA
BC2299	BC2299	30020431	NP_832062.1	17.17/ Chromosomical proteins of unknown functions	hypothetical protein BC2299	0	0	19	9.52691e-05	INTRA
BC2302	BC2302	30020434	NP_832065.1	14.03/ Siderophore biosynthesis	2,3-dihydroxybenzoate-2,3-dehydrogenase	0	0	451	0.00226139	INTRA
BC2303	DhbC	30020435	NP_832066.1	17.03/ Ubiquinone and other terpenoid-quinone biosynthesis	isochorismate synthase DhbC	0	0	369	0.00185023	INTRA
BC2304	BC2304	30020436	NP_832067.1	14.03/ Siderophore biosynthesis	2,3-dihydroxybenzoate-AMP ligase	0	0	186	0.000932635	INTRA
BC2306	BC2306	30020438	NP_832069.1	05.01/ Purine metabolism	glycine-AMP ligase	0	0	141	0.000706997	INTRA
BC2307	BC2307	30020439	NP_832070.1	06.05/ Valine, leucine and isoleucine biosynthesis	glycine-AMP ligase	0	0	28	0.000140397	INTRA
BC2309	BC2309	30020441	NP_832072.1	01.10/ Other	antibiotic/siderophore biosynthesis protein	0	0	40	0.000200567	INTRA
BC2310	BC2310	30020442	NP_832073.1	13.01/ protein export	multidrug resistance protein B	0	0	2	1.00283e-05	INTRA
BC2311	BC2311	30020443	NP_832074.1	03.01/ Fatty acid Biosynthesis and metabolism	4'-phosphopantetheinyl transferase	0	0	29	0.000145411	INTRA
BC2312	BC2312	30020444	NP_832075.1	17.17/ Chromosomical proteins of unknown functions	hypothetical protein BC2312	0	0	433	0.00217113	INTRA
BC2313	BC2313	30020445	NP_832076.1	05.04/ Other DNA related proteins	DNA-binding protein HU	0	0	18	9.0255e-05	INTRA
BC2369	BC2369	30020500	NP_832131.1	03.02/ Glycerophospholipid metabolism	acetyltransferase	0	0	32	0.000160453	INTRA
BC2388	BC2388	30020519	NP_832150.1	17.15/Phenylpropanoid biosynthesis	caffeoyl-CoA O-methyltransferase	0	0	4	2.00567e-05	INTRA
BC2389	BC2389	30020520	NP_832151.1	15/ Stress related proteins	tellurite resistance protein	0	0	2	1.00283e-05	INTRA
BC2439	PepD	30020570	NP_832201.1	06.07/ Arginine and proline metabolism	aminoacyl-histidine dipeptidase	0	0	27	0.000135382	INTRA
BC2551	TenA	30020678	NP_832309.1	09.02/ Transcriptional regulators	transcriptional activator tenA	0	0	104	0.000521473	INTRA
BC2556	BC2556	30020683	NP_832314.1	05.04/ Other DNA related proteins	DNA integration/recombination/invertion protein	0	0	2	1.00283e-05	INTRA
BC2578	BC2578	30020705	NP_832336.1	17.18/ Phagic proteins of unknown functions	Phage protein	0	0	102	0.000511445	INTRA
BC2609	BC2609	30020736	NP_832367.1	01.07/ Respiration	cytochrome P450	0	0	35	0.000175496	INTRA
BC2705	BC2705	30020827	NP_832458.1	17.17/ Chromosomical proteins of unknown functions	putative cytoplasmic protein	0	0	124	0.000621756	INTRA
BC2757	BC2757	30020878	NP_832509.1	06.10/ Other amino acid related proteins	tryptophan 2,3-dioxygenase	0	0	18	9.0255e-05	INTRA
BC2772	BC2772	30020893	NP_832524.1	17.17/ Chromosomical proteins of unknown functions	methyltransferase	0	0	37	0.000185524	INTRA
BC2826	BC2826	30020945	NP_832576.1	01.07/ Respiration	putative manganese-dependent inorganic pyrophosphatase	0	0	241	0.00120841	INTRA
BC2828	BC2828	30020947	NP_832578.1	03.02/ Glycerophospholipid metabolism	acetyltransferase	0	0	4	2.00567e-05	INTRA
BC2896	BC2896	30021013	NP_832644.1	06.10/ Other amino acid related proteins	aspartate aminotransferase	0	0	110	0.000551558	INTRA
BC2909	ssuD	30021026	NP_832657.1	15/ Stress related proteins	alkanesulfonate monooxygenase	0	0	4	2.00567e-05	INTRA
BC2927	BC2927	30021044	NP_832675.1	17.17/ Chromosomical proteins of unknown functions	prolyl endopeptidase	0	0	56	0.000280793	INTRA
BC2933	YkpA	30021050	NP_832681.1	13.02/ ABC transporters	ABC transporter ATP-binding protein	0	0	74	0.000371048	INTRA
BC2938	BC2938	30021054	NP_832685.1	06.09/ Phenylalanine, tyrosine and tryptophan biosynthesis	3-phosphoshikimate 1-carboxyvinyltransferase	0	0	341	0.00170983	INTRA
BC2939	BC2939	30021055	NP_832686.1	06.09/ Phenylalanine, tyrosine and tryptophan biosynthesis	prephenate dehydrogenase	0	0	127	0.000636799	INTRA
BC2940	BC2940	30021056	NP_832687.1	06.08/ Histidine metabolism	histidinol-phosphate aminotransferase	0	0	57	0.000285807	INTRA
BC2941	BC2941	30021057	NP_832688.1	06.09/ Phenylalanine, tyrosine and tryptophan biosynthesis	chorismate synthase	0	0	151	0.000757139	INTRA
BC2959	Mqo	30021075	NP_832706.1	01.04/ Tricarboxylic acid cycle related enzymes	malate:quinone oxidoreductase	0	0	142	0.000712011	INTRA
BC2969	BC2969	30021085	NP_832716.1	17.17/ Chromosomical proteins of unknown functions	hypothetical protein BC2969	0	0	193	0.000967734	INTRA
BC3007	ArgD	30021122	NP_832753.1	06.07/ Arginine and proline metabolism	acetylornithine aminotransferase	0	0	12	6.017e-05	INTRA
BC3045	BC3045	30021160	NP_832791.1	17.17/ Chromosomical proteins of unknown functions	hypothetical protein BC3045	0	0	23	0.000115326	INTRA
BC3071	CutC	30021186	NP_832817.1	13.03/ Other transports	copper homeostasis protein cutC	0	0	44	0.000220623	INTRA
BC3176	BC3176	30021286	NP_832917.1	02.02/ Degradative enzymes	N-acyl-L-amino acid amidohydrolase	0	0	11	5.51558e-05	INTRA
BC3229	BC3229	30021339	NP_832970.1	17.17/ Chromosomical proteins of unknown functions	hypothetical protein BC3229	0	0	2	1.00283e-05	INTRA
BC3248	BC3248	30021357	NP_832988.1	06.02/ Glycine, serine and threonine metabolism	D-3-phosphoglycerate dehydrogenase	0	0	85	0.000426204	INTRA
BC3303	BC3303	30021411	NP_833042.1	17.17/ Chromosomical proteins of unknown functions	hypothetical protein BC3303	0	0	112	0.000561586	INTRA
BC3307	BC3307	30021415	NP_833046.1	04/ Cell wall and cell surface membrane biogenesis	D-alanyl-D-alanine carboxypeptidase	0	0	5	2.50708e-05	INTRA
BC3312	BC3312	30021420	NP_833051.1	17.14/Aromatic hydrocarbons catabolim	3-oxoadipate enol-lactonase	0	0	68	0.000340963	INTRA
BC3385	BC3385	30021489	NP_833120.1	08.02/ Chemotaxis system	methyl-accepting chemotaxis protein	0	0	4	2.00567e-05	INTRA
BC3460	YwfD	30021563	NP_833194.1	01.06/ Pentose phosphate	Short chain dehydrogenase	0	0	14	7.01983e-05	INTRA
BC3461	YojG	30021564	NP_833195.1	17.17/ Chromosomical proteins of unknown functions	LMBE-related protein	0	0	38	0.000190538	INTRA
BC3462	BC3462	30021565	NP_833196.1	17.17/ Chromosomical proteins of unknown functions	hypothetical protein BC3462	0	0	29	0.000145411	INTRA
BC3478	Pgm2	30021581	NP_833212.1	01.02/ Glycolysis/gluconeogenesis	phosphoglycerate mutase	0	0	4	2.00567e-05	INTRA
BC3532	BC3532	30021634	NP_833265.1	17.02/ Glyoxylate and dicarboxylate metabolism	glyoxalase family protein	0	0	15	7.52125e-05	INTRA
BC3548	BC3548	30021650	NP_833281.1	17.17/ Chromosomical proteins of unknown functions	Benzil reductase	0	0	41	0.000205581	INTRA
BC3555	DhaS	30021657	NP_833288.1	01.03/ Fermentation	aldehyde dehydrogenase	0	0	98	0.000491388	INTRA
BC3596	BC3596	30021697	NP_833328.1	05.04/ Other DNA related proteins	DNA topoisomerase IV subunit A	0	0	21	0.000105297	INTRA
BC3597	BC3597	30021698	NP_833329.1	05.04/ Other DNA related proteins	DNA topoisomerase IV subunit B	0	0	4	2.00567e-05	INTRA
BC3599	BC3599	30021700	NP_833331.1	01.04/ Tricarboxylic acid cycle related enzymes	succinyl-CoA synthetase, alpha subunit-related enzyme	0	0	9	4.51275e-05	INTRA
BC3605	BC3605	30021706	NP_833337.1	17.17/ Chromosomical proteins of unknown functions	putative cytoplasmic protein	0	0	14	7.01983e-05	INTRA
BC3651	BC3651	30021748	NP_833379.1	06.08/ Histidine metabolism	urocanate hydratase	0	0	22	0.000110312	INTRA
BC3680	BC3680	30021777	NP_833408.1	17.17/ Chromosomical proteins of unknown functions	hypothetical protein BC3680	0	0	167	0.000837366	INTRA
BC3688	BC3688	30021785	NP_833416.1	17.17/ Chromosomical proteins of unknown functions	hypothetical protein BC3688	0	0	81	0.000406147	INTRA
BC3707	AzoR1	30021803	NP_833434.1	15/ Stress related proteins	aluminum resistance protein	0	0	12	6.017e-05	INTRA
BC3713	BC3713	30021808	NP_833439.1	09.02/ Transcriptional regulators	RNA-binding protein Hfq	0	0	124	0.000621756	INTRA
BC3734	IroE	30021828	NP_833459.1	17.17/ Chromosomical proteins of unknown functions	IroE protein	0	0	21	0.000105297	INTRA
BC3735	fecE	30021829	NP_833460.1	13.03/ Other transports	Iron(III) dicitrate transport ATP-binding protein fecE	0	0	11	5.51558e-05	INTRA
BC3768	MutL	30021860	NP_833491.1	05.03/ DNA replication and reparation systems	DNA mismatch repair protein	0	0	2	1.00283e-05	INTRA
BC3769	BC3769	30021861	NP_833492.1	05.03/ DNA replication and reparation systems	DNA mismatch repair protein	0	0	28	0.000140397	INTRA
BC3772	BC3772	30021864	NP_833495.1	07.03/ Aminoacyl-tRNA biosynthesis and modification	tRNA 2-methylthioadenosine synthase	0	0	25	0.000125354	INTRA
BC3774	PorA	30021866	NP_833497.1	01.04/ Tricarboxylic acid cycle related enzymes	pyruvate synthase alpha chain	0	0	406	0.00203575	INTRA
BC3776	SpoS	30021868	NP_833499.1	10/ Sporulation related proteins	stage V sporulation protein S	0	0	43	0.000215609	INTRA
BC3777	BC3777	30021869	NP_833500.1	17.17/ Chromosomical proteins of unknown functions	hypothetical protein BC3777	0	0	32	0.000160453	INTRA
BC3778	YmdA	30021870	NP_833501.1	02.02/ Degradative enzymes	phosphodiesterase	0	0	243	0.00121844	INTRA
BC3780	BC3780	30021872	NP_833503.1	17.06/ Nicotinate and nicotinamide metabolism	competence damage-inducible protein A	0	0	14	7.01983e-05	INTRA
BC3781	BC3781	30021873	NP_833504.1	03.02/ Glycerophospholipid metabolism	CDP-diacylglycerol--glycerol-3-phosphate 3-phosphatidyltransferase	0	0	4	2.00567e-05	INTRA
BC3790	BC3790	30021881	NP_833512.1	13.03/ Other transports	nucleoside transport ATP-binding protein	0	0	109	0.000546544	INTRA
BC3792	GntR1	30021883	NP_833514.1	09.02/ Transcriptional regulators	GntR family transcriptional regulator	0	0	19	9.52691e-05	INTRA
BC3796	YmfA	30021887	NP_833518.1	17.17/ Chromosomical proteins of unknown functions	Zn-dependent hydrolase	0	0	400	0.00200567	INTRA
BC3798	BC3798	30021889	NP_833520.1	06.02/ Glycine, serine and threonine metabolism	aspartate kinase I	0	0	139	0.000696969	INTRA
BC3803	Zmp3	30021894	NP_833525.1	02.02/ Degradative enzymes	Zinc protease	0	0	28	0.000140397	INTRA
BC3807	BC3807	30021898	NP_833529.1	17.05/ Riboflavin metabolism	bifunctional riboflavin kinase/FMN adenylyltransferase	0	0	19	9.52691e-05	INTRA
BC3809	RbfA	30021900	NP_833531.1	07.02/ Other ribosome related proteins	ribosome-binding factor A	0	0	20	0.000100283	INTRA
BC3811	InfB	30021902	NP_833533.1	07.05/ Translation apparatus	translation initiation factor IF-2	0	0	248	0.00124351	INTRA
BC3814	NusA	30021905	NP_833536.1	09.02/ Transcriptional regulators	transcription elongation factor NusA	0	0	360	0.0018051	INTRA
BC3817	ProS	30021908	NP_833539.1	07.03/ Aminoacyl-tRNA biosynthesis and modification	prolyl-tRNA synthetase	0	0	72	0.00036102	INTRA
BC3819	BC3819	30021909	NP_833540.1	17.11/ Terpenoid backbone biosynthesis	1-deoxy-D-xylulose 5-phosphate reductoisomerase	0	0	32	0.000160453	INTRA
BC3823	PyrH	30021913	NP_833544.1	05.02/ Pyrimidine metabolism	uridylate kinase	0	0	352	0.00176499	INTRA
BC3827	HslU	30021917	NP_833548.1	02.02/ Degradative enzymes	ATP-dependent protease ATP-binding subunit	0	0	214	0.00107303	INTRA
BC3828	hslV	30021918	NP_833549.1	02.02/ Degradative enzymes	ATP-dependent protease peptidase subunit	0	0	7	3.50992e-05	INTRA
BC3830	trmFO	30021920	NP_833551.1	07.03/ Aminoacyl-tRNA biosynthesis and modification	tRNA (uracil-5-)-methyltransferase Gid	0	0	7	3.50992e-05	INTRA
BC3831	BC3831	30021921	NP_833552.1	05.04/ Other DNA related proteins	DNA topoisomerase I	0	0	26	0.000130368	INTRA
BC3836	RbgA	30021926	NP_833557.1	07.02/ Other ribosome related proteins	ribosomal biogenesis GTPase	0	0	19	9.52691e-05	INTRA
BC3837	SipB	30021927	NP_833558.1	13.01/ protein export	Signal peptidase I	0	0	30	0.000150425	INTRA
BC3838	rplS	30021928	NP_833559.1	07.01/ Ribosome components	50S ribosomal protein L19	0	0	786	0.00394113	INTRA
BC3843	BC3843	30021933	NP_833564.1	13.01/ protein export	signal recognition particle protein	0	0	202	0.00101286	INTRA
BC3845	FtsY	30021935	NP_833566.1	11/ Cell Division Related Proteins	cell division protein ftsY	0	0	64	0.000320907	INTRA
BC3846	Smc	30021936	NP_833567.1	11/ Cell Division Related Proteins	chromosome partition protein smc	0	0	2	1.00283e-05	INTRA
BC3847	Rnc	30021937	NP_833568.1	07.04/ Other RNA related proteins	ribonuclease III	0	0	20	0.000100283	INTRA
BC3849	BC3849	30021939	NP_833570.1	03.01/ Fatty acid Biosynthesis and metabolism	3-ketoacyl-(acyl-carrier-protein) reductase	0	0	161	0.000807281	INTRA
BC3850	BC3850	30021940	NP_833571.1	03.01/ Fatty acid Biosynthesis and metabolism	acyl-carrier-protein S-malonyltransferase	0	0	11	5.51558e-05	INTRA
BC3851	BC3851	30021941	NP_833572.1	03.02/ Glycerophospholipid metabolism	putative glycerol-3-phosphate acyltransferase PlsX	0	0	9	4.51275e-05	INTRA
BC3854	YloV	30021944	NP_833575.1	17.17/ Chromosomical proteins of unknown functions	kinase related to hydroxyacetone kinase	0	0	197	0.000987791	INTRA
BC3855	BC3855	30021945	NP_833576.1	15/ Stress related proteins	putative alkaline-shock protein	0	0	43	0.000215609	INTRA
BC3862	SAM	30021952	NP_833583.1	07.04/ Other RNA related proteins	radical SAM protein	0	0	48	0.00024068	INTRA
BC3863	RsmB	30021953	NP_833584.1	07.02/ Other ribosome related proteins	sun protein	0	0	10	5.01417e-05	INTRA
BC3869	Gmk	30021959	NP_833590.1	05.01/ Purine metabolism	guanylate kinase	0	0	21	0.000105297	INTRA
BC3870	BC3870	30021960	NP_833591.1	17.17/ Chromosomical proteins of unknown functions	hypothetical protein BC3870	0	0	6	3.0085e-05	INTRA
BC3873	FbpA	30021962	NP_833593.1	02.03/ Virulence associated proteins	fibronectin-binding protein / fibrinogen-binding protein	0	0	17	8.52408e-05	INTRA
BC3882	PyrE	30021971	NP_833602.1	05.02/ Pyrimidine metabolism	orotate phosphoribosyltransferase	0	0	19	9.52691e-05	INTRA
BC3883	BC3883	30021972	NP_833603.1	05.02/ Pyrimidine metabolism	orotidine 5'-phosphate decarboxylase	0	0	39	0.000195552	INTRA
BC3884	BC3884	30021973	NP_833604.1	05.02/ Pyrimidine metabolism	dihydroorotate dehydrogenase 1B	0	0	9	4.51275e-05	INTRA
BC3886	CarB	30021975	NP_833606.1	05.02/ Pyrimidine metabolism	carbamoyl phosphate synthase large subunit	0	0	449	0.00225136	INTRA
BC3887	CarA	30021976	NP_833607.1	05.02/ Pyrimidine metabolism	carbamoyl phosphate synthase small subunit	0	0	146	0.000732068	INTRA
BC3888	PyrC	30021977	NP_833608.1	05.02/ Pyrimidine metabolism	dihydroorotase	0	0	86	0.000431218	INTRA
BC3891	BC3891	30021980	NP_833611.1	05.02/ Pyrimidine metabolism	pyrimidine regulatory protein PyrR	0	0	55	0.000275779	INTRA
BC3892	BC3892	30021981	NP_833612.1	07.02/ Other ribosome related proteins	ribosomal large subunit pseudouridine synthase D	0	0	8	4.01133e-05	INTRA
BC3895	IleS1	30021984	NP_833615.1	07.03/ Aminoacyl-tRNA biosynthesis and modification	isoleucyl-tRNA synthetase	0	0	163	0.000817309	INTRA
BC3899	BC3899	30021988	NP_833619.1	17.17/ Chromosomical proteins of unknown functions	putative cytoplasmic protein	0	0	25	0.000125354	INTRA
BC3907	FtsA	30021996	NP_833627.1	11/ Cell Division Related Proteins	cell division protein ftsA	0	0	99	0.000496402	INTRA
BC3910	MurG	30021999	NP_833630.1	04/ Cell wall and cell surface membrane biogenesis	N-acetylglucosaminyl transferase	0	0	5	2.50708e-05	INTRA
BC3912	MurD	30022001	NP_833632.1	04/ Cell wall and cell surface membrane biogenesis	UDP-N-acetylmuramoyl-L-alanyl-D-glutamate synthetase	0	0	17	8.52408e-05	INTRA
BC3914	MurE	30022003	NP_833634.1	06.06/ Lysine biosynthesis and degradation	UDP-N-acetylmuramoylalanyl-D-glutamate--2,6-diaminopimelate ligase	0	0	86	0.000431218	INTRA
BC3918	RsmH	30022007	NP_833638.1	07.02/ Other ribosome related proteins	S-adenosyl-methyltransferase MraW	0	0	64	0.000320907	INTRA
BC3919	BC3919	30022008	NP_833639.1	17.17/ Chromosomical proteins of unknown functions	hypothetical protein BC3919	0	0	26	0.000130368	INTRA
BC3929	CoaD	30022017	NP_833648.1	17.07/ Pantothenate and CoA biosynthesis	phosphopantetheine adenylyltransferase	0	0	40	0.000200567	INTRA
BC3934	Pgm3	30022022	NP_833653.1	01.02/ Glycolysis/gluconeogenesis	phosphoglycerate mutase	0	0	4	2.00567e-05	INTRA
BC3938	BC3938	30022026	NP_833657.1	17.17/ Chromosomical proteins of unknown functions	putative cytoplasmic protein	0	0	2	1.00283e-05	INTRA
BC3952	BC3952	30022040	NP_833671.1	17.17/ Chromosomical proteins of unknown functions	hypothetical protein BC3952	0	0	9	4.51275e-05	INTRA
BC3956	BC3956	30022044	NP_833675.1	15/ Stress related proteins	GTP-binding protein TypA/BipA	0	0	247	0.0012385	INTRA
BC3960	BC3960	30022048	NP_833679.1	17.17/ Chromosomical proteins of unknown functions	hypothetical protein BC3960	0	0	18	9.0255e-05	INTRA
BC3962	BC3962	30022050	NP_833681.1	06.07/ Arginine and proline metabolism	arginine decarboxylase	0	0	34	0.000170482	INTRA
BC3974	def2	30022062	NP_833693.1	17.17/ Chromosomical proteins of unknown functions	peptide deformylase	0	0	56	0.000280793	INTRA
BC3976	BC3976	30022064	NP_833695.1	17.17/ Chromosomical proteins of unknown functions	hypothetical protein BC3976	0	0	2	1.00283e-05	INTRA
BC3977	BC3977	30022065	NP_833696.1	17.17/ Chromosomical proteins of unknown functions	Zn-dependent hydrolase	0	0	170	0.000852408	INTRA
BC3986	BC3986	30022074	NP_833705.1	17.17/ Chromosomical proteins of unknown functions	putative cytoplasmic protein	0	0	130	0.000651841	INTRA
BC3990	BC3990	30022078	NP_833709.1	01.08/ NAD(P)H related proteins	2,4-dienoyl-CoA reductase (NADPH)	0	0	12	6.017e-05	INTRA
BC3993	BC3993	30022081	NP_833712.1	01.07/ Respiration	polyphosphate kinase	0	0	6	3.0085e-05	INTRA
BC3994	BC3994	30022082	NP_833713.1	17.17/ Chromosomical proteins of unknown functions	exopolyphosphatase	0	0	4	2.00567e-05	INTRA
BC3995	BC3995	30022083	NP_833714.1	17.17/ Chromosomical proteins of unknown functions	putative cytoplasmic protein	0	0	25	0.000125354	INTRA
BC4003	MetE	30022091	NP_833722.1	06.03/ Cysteine and methionine metabolism	5-methyltetrahydropteroyltriglutamate--homocysteine methyltransferase	0	0	77	0.000386091	INTRA
BC4009	BC4009	30022097	NP_833728.1	06.06/ Lysine biosynthesis and degradation	aminotransferase A	0	0	17	8.52408e-05	INTRA
BC4010	LacI	30022098	NP_833729.1	09.02/ Transcriptional regulators	LacI family transcription regulator	0	0	22	0.000110312	INTRA
BC4020	BC4020	30022107	NP_833738.1	17.17/ Chromosomical proteins of unknown functions	hypothetical protein BC4020	0	0	34	0.000170482	INTRA
BC4042	BC4042	30022129	NP_833760.1	06.04/ Valine, leucine and isoleucine degradation	3-hydroxyisobutyrate dehydrogenase	0	0	36	0.00018051	INTRA
BC4045	BC4045	30022132	NP_833763.1	01.08/ NAD(P)H related proteins	NAD(P)H nitroreductase	0	0	129	0.000646827	INTRA
BC4050	PtsG	30022137	NP_833768.1	01.01/ Carbohydrate transport	PTS system, glucose-specific IIABC component	0	0	25	0.000125354	INTRA
BC4053	BC4053	30022140	NP_833771.1	09.02/ Transcriptional regulators	GntR family transcriptional regulator	0	0	27	0.000135382	INTRA
BC4061	BC4061	30022148	NP_833779.1	17.17/ Chromosomical proteins of unknown functions	peptidyl-prolyl cis-trans isomerase	0	0	92	0.000461303	INTRA
BC4087	BC4087	30022174	NP_833805.1	01.06/ Pentose phosphate	phosphopentomutase	0	0	168	0.00084238	INTRA
BC4088	BC4088	30022175	NP_833806.1	17.17/ Chromosomical proteins of unknown functions	hypothetical protein BC4088	0	0	24	0.00012034	INTRA
BC4093	BC4093	30022180	NP_833811.1	07.02/ Other ribosome related proteins	ribosomal-protein-serine acetyltransferase	0	0	33	0.000165467	INTRA
BC4094	BC4094	30022181	NP_833812.1	05.01/ Purine metabolism	ADP-ribose pyrophosphatase	0	0	14	7.01983e-05	INTRA
BC4097	dkg	30022184	NP_833815.1	15/ Stress related proteins	2,5-diketo-D-gluconic acid reductase	0	0	14	7.01983e-05	INTRA
BC4109	RibD	30022196	NP_833827.1	17.05/ Riboflavin metabolism	diaminohydroxyphosphoribosylaminopyrimidine deaminase	0	0	425	0.00213102	INTRA
BC4110	BC4110	30022197	NP_833828.1	17.05/ Riboflavin metabolism	riboflavin synthase subunit alpha	0	0	172	0.000862436	INTRA
BC4114	BioB	30022201	NP_833832.1	17.08/ Biotin metabolism	biotin synthase	0	0	127	0.000636799	INTRA
BC4118	BioD	30022205	NP_833836.1	17.08/ Biotin metabolism	dithiobiotin synthetase	0	0	9	4.51275e-05	INTRA
BC4151	BC4151	30022235	NP_833866.1	17.17/ Chromosomical proteins of unknown functions	hypothetical protein BC4151	0	0	2	1.00283e-05	INTRA
BC4157	BC4157	30022241	NP_833872.1	06.04/ Valine, leucine and isoleucine degradation	branched-chain alpha-keto acid dehydrogenase subunit E2	0	0	631	0.00316394	INTRA
BC4159	BC4159	30022243	NP_833874.1	06.04/ Valine, leucine and isoleucine degradation	2-oxoisovalerate dehydrogenase alpha subunit	0	0	138	0.000691955	INTRA
BC4160	LpdV	30022244	NP_833875.1	01.04/ Tricarboxylic acid cycle related enzymes	dihydrolipoamide dehydrogenase	0	0	47	0.000235666	INTRA
BC4161	BC4161	30022245	NP_833876.1	17.13/ Butanoate Metabolism	butyrate kinase	0	0	99	0.000496402	INTRA
BC4170	SpoA	30022254	NP_833885.1	10/ Sporulation related proteins	stage 0 sporulation protein A	0	0	28	0.000140397	INTRA
BC4174	ArgR	30022257	NP_833888.1	09.02/ Transcriptional regulators	arginine repressor	0	0	46	0.000230652	INTRA
BC4176	BC4176	30022259	NP_833890.1	17.11/ Terpenoid backbone biosynthesis	1-deoxy-D-xylulose-5-phosphate synthase	0	0	4	2.00567e-05	INTRA
BC4181	NusB	30022264	NP_833895.1	07.02/ Other ribosome related proteins	transcription antitermination protein NusB	0	0	39	0.000195552	INTRA
BC4182	BC4182	30022265	NP_833896.1	17.17/ Chromosomical proteins of unknown functions	putative cytoplasmic protein	0	0	369	0.00185023	INTRA
BC4183	BC4183	30022266	NP_833897.1	03.01/ Fatty acid Biosynthesis and metabolism	acetyl-CoA carboxylase biotin carboxylase subunit	0	0	163	0.000817309	INTRA
BC4184	AccB	30022267	NP_833898.1	03.01/ Fatty acid Biosynthesis and metabolism	acetyl-CoA carboxylase biotin carboxyl carrier protein subunit	0	0	367	0.0018402	INTRA
BC4197	efp	30022280	NP_833911.1	07.05/ Translation apparatus	elongation factor P	0	0	49	0.000245694	INTRA
BC4209	LplA	30022292	NP_833923.1	01.02/ Glycolysis/gluconeogenesis	lipoate-protein ligase A	0	0	9	4.51275e-05	INTRA
BC4210	BC4210	30022293	NP_833924.1	14.03/ Sulfur metabolism	rhodanese-related sulfurtransferase	0	0	108	0.00054153	INTRA
BC4251	BC4251	30022334	NP_833965.1	06.03/ Cysteine and methionine metabolism	bifunctional homocysteine S-methyltransferase/5,10-methylenetetrahydrofolate reductase protein	0	0	11	5.51558e-05	INTRA
BC4253	BC4253	30022336	NP_833967.1	06.03/ Cysteine and methionine metabolism	cystathionine gamma-synthase	0	0	7	3.50992e-05	INTRA
BC4256	BC4256	30022339	NP_833970.1	09.02/ Transcriptional regulators	ArsR family transcriptional regulator	0	0	26	0.000130368	INTRA
BC4260	GlcK	30022343	NP_833974.1	01.02/ Glycolysis/gluconeogenesis	glucokinase	0	0	7	3.50992e-05	INTRA
BC4276	IspG	30022358	NP_833989.1	17.11/ Terpenoid backbone biosynthesis	4-hydroxy-3-methylbut-2-en-1-yl diphosphate synthase	0	0	220	0.00110312	INTRA
BC4279	BC4279	30022361	NP_833992.1	13.02/ ABC transporters	high-affinity zinc uptake system ATP-binding protein znuC	0	0	40	0.000200567	INTRA
BC4282	BC4282	30022364	NP_833995.1	05.03/ DNA replication and reparation systems	endonuclease IV	0	0	10	5.01417e-05	INTRA
BC4283	BC4283	30022365	NP_833996.1	07.02/ Other ribosome related proteins	ATP-dependent RNA helicase	0	0	101	0.000506431	INTRA
BC4289	rpoD	30022370	NP_834001.1	05.01/ Purine metabolism	RNA polymerase sigma factor RpoD	0	0	44	0.000220623	INTRA
BC4293	BC4293	30022374	NP_834005.1	17.17/ Chromosomical proteins of unknown functions	hypothetical protein BC4293	0	0	20	0.000100283	INTRA
BC4297	Era	30022378	NP_834009.1	07.02/ Other ribosome related proteins	GTP-binding protein Era	0	0	50	0.000250708	INTRA
BC4300	ybeY	30022381	NP_834012.1	07.02/ Other ribosome related proteins	Endoribonuclease YbeY	0	0	32	0.000160453	INTRA
BC4302	PhoH	30022383	NP_834014.1	17.17/ Chromosomical proteins of unknown functions	PhoH family protein	0	0	13	6.51841e-05	INTRA
BC4306	Yqey	30022387	NP_834018.1	06.01/ Alanine, aspartate and glutamate metabolism	GatB/Yqey domain-containing protein	0	0	33	0.000165467	INTRA
BC4307	rpsU	30022388	NP_834019.1	07.01/ Ribosome components	SSU ribosomal protein S21P	0	0	8	4.01133e-05	INTRA
BC4308	BC4308	30022389	NP_834020.1	15/ Stress related proteins	Fe-S oxidoreductase	0	0	62	0.000310878	INTRA
BC4309	BC4309	30022390	NP_834021.1	07.02/ Other ribosome related proteins	Ribosomal RNA small subunit methyltransferase E	0	0	3	1.50425e-05	INTRA
BC4311	DnaJ	30022392	NP_834023.1	16/ Chaperone proteins	chaperone protein dnaJ	0	0	173	0.000867451	INTRA
BC4317	LepA	30022398	NP_834029.1	07.02/ Other ribosome related proteins	GTP-binding protein LepA	0	0	77	0.000386091	INTRA
BC4327	RsfS	30022408	NP_834039.1	07.05/ Translation apparatus	iojap superfamily protein	0	0	49	0.000245694	INTRA
BC4331	aroE	30022412	NP_834043.1	06.09/ Phenylalanine, tyrosine and tryptophan biosynthesis	shikimate 5-dehydrogenase	0	0	12	6.017e-05	INTRA
BC4335	psd	30022416	NP_834047.1	03.02/ Glycerophospholipid metabolism	phosphatidylserine decarboxylase	0	0	14	7.01983e-05	INTRA
BC4341	BC4341	30022422	NP_834053.1	05.01/ Purine metabolism	GTP pyrophosphokinase	0	0	4	2.00567e-05	INTRA
BC4346	BC4346	30022427	NP_834058.1	17.17/ Chromosomical proteins of unknown functions	hypothetical protein BC4346	0	0	29	0.000145411	INTRA
BC4367	BC4367	30022448	NP_834079.1	06.03/ Cysteine and methionine metabolism	cysteine synthase	0	0	18	9.0255e-05	INTRA
BC4368	BC4368	30022449	NP_834080.1	06.03/ Cysteine and methionine metabolism	5'-methylthioadenosine/S-adenosylhomocysteine nucleosidase	0	0	138	0.000691955	INTRA
BC4369	BC4369	30022450	NP_834081.1	17.17/ Chromosomical proteins of unknown functions	dimethyladenosine transferase	0	0	4	2.00567e-05	INTRA
BC4374	GreA	30022455	NP_834086.1	09.02/ Transcriptional regulators	transcription elongation factor GreA	0	0	38	0.000190538	INTRA
BC4375	udk	30022456	NP_834087.1	05.02/ Pyrimidine metabolism	uridine kinase	0	0	6	3.0085e-05	INTRA
BC4383	AlaS	30022464	NP_834095.1	07.03/ Aminoacyl-tRNA biosynthesis and modification	alanyl-tRNA synthetase	0	0	255	0.00127861	INTRA
BC4391	MnmA	30022472	NP_834103.1	07.03/ Aminoacyl-tRNA biosynthesis and modification	tRNA (5-methylaminomethyl-2-thiouridylate)-methyltransferase	0	0	6	3.0085e-05	INTRA
BC4393	Rrf2	30022474	NP_834105.1	09.02/ Transcriptional regulators	RRF2 family protein	0	0	149	0.000747111	INTRA
BC4397	AspS	30022478	NP_834109.1	07.03/ Aminoacyl-tRNA biosynthesis and modification	aspartyl-tRNA synthetase	0	0	280	0.00140397	INTRA
BC4398	HisS	30022479	NP_834110.1	07.03/ Aminoacyl-tRNA biosynthesis and modification	histidyl-tRNA synthetase	0	0	61	0.000305864	INTRA
BC4400	dtd	30022481	NP_834112.1	06.10/ Other amino acid related proteins	D-tyrosyl-tRNA deacylase	0	0	2	1.00283e-05	INTRA
BC4401	BC4401	30022482	NP_834113.1	05.01/ Purine metabolism	GTP pyrophosphokinase	0	0	9	4.51275e-05	INTRA
BC4402	Apt	30022483	NP_834114.1	05.01/ Purine metabolism	adenine phosphoribosyltransferase	0	0	107	0.000536516	INTRA
BC4405	BC4405	30022486	NP_834117.1	13.01/ protein export	bifunctional preprotein translocase subunit SecD/SecF	0	0	12	6.017e-05	INTRA
BC4410	yajC	30022491	NP_834122.1	13.01/ protein export	preprotein translocase subunit YajC	0	0	178	0.000892521	INTRA
BC4411	Tgt	30022492	NP_834123.1	07.03/ Aminoacyl-tRNA biosynthesis and modification	queuine tRNA-ribosyltransferase	0	0	51	0.000255722	INTRA
BC4421	BC4421	30022502	NP_834133.1	17.06/ Nicotinate and nicotinamide metabolism	quinolinate synthetase	0	0	227	0.00113822	INTRA
BC4425	BC4425	30022506	NP_834137.1	09.02/ Transcriptional regulators	transcriptional regulator	0	0	20	0.000100283	INTRA
BC4427	BC4427	30022508	NP_834139.1	06.09/ Phenylalanine, tyrosine and tryptophan biosynthesis	prephenate dehydratase	0	0	37	0.000185524	INTRA
BC4434	ObgE	30022515	NP_834146.1	15/ Stress related proteins	GTPase ObgE	0	0	43	0.000215609	INTRA
BC4442	MinD	30022523	NP_834154.1	11/ Cell Division Related Proteins	cell division inhibitor MinD	0	0	320	0.00160453	INTRA
BC4443	MinC	30022524	NP_834155.1	11/ Cell Division Related Proteins	septum formation inhibitor	0	0	4	2.00567e-05	INTRA
BC4446	mreB	30022527	NP_834158.1	12/ Rod shape-determining proteins	rod shape-determining protein mreB	0	0	1000	0.00501417	INTRA
BC4455	BC4455	30022536	NP_834167.1	17.17/ Chromosomical proteins of unknown functions	hypothetical protein BC4455	0	0	8	4.01133e-05	INTRA
BC4459	BC4459	30022540	NP_834171.1	02.02/ Degradative enzymes	Type I restriction-modification system methylation subunit	0	0	40	0.000200567	INTRA
BC4468	BC4468	30022549	NP_834180.1	17.10/ Porphyrin metabolism	glutamate-1-semialdehyde aminotransferase	0	0	535	0.00268258	INTRA
BC4469	BC4469	30022550	NP_834181.1	17.10/ Porphyrin metabolism	delta-aminolevulinic acid dehydratase	0	0	93	0.000466317	INTRA
BC4471	HemC	30022552	NP_834183.1	17.10/ Porphyrin metabolism	porphobilinogen deaminase	0	0	13	6.51841e-05	INTRA
BC4476	EngB	30022557	NP_834188.1	11/ Cell Division Related Proteins	GTPase EngB	0	0	11	5.51558e-05	INTRA
BC4477	BC4477	30022558	NP_834189.1	02.02/ Degradative enzymes	ATP-dependent protease La	0	0	63	0.000315892	INTRA
BC4479	ClpX	30022560	NP_834191.1	02.02/ Degradative enzymes	ATP-dependent protease ATP-binding subunit	0	0	340	0.00170482	INTRA
BC4483	BC4483	30022564	NP_834195.1	17.17/ Chromosomical proteins of unknown functions	hypothetical protein BC4483	0	0	119	0.000596686	INTRA
BC4484	BC4484	30022565	NP_834196.1	17.17/ Chromosomical proteins of unknown functions	putative cytoplasmic protein	0	0	73	0.000366034	INTRA
BC4485	BC4485	30022566	NP_834197.1	17.17/ Chromosomical proteins of unknown functions	putative cytoplasmic protein	0	0	5	2.50708e-05	INTRA
BC4487	BC4487	30022568	NP_834199.1	05.03/ DNA replication and reparation systems	superfamily I DNA/RNA helicase	0	0	3	1.50425e-05	INTRA
BC4494	Rph	30022573	NP_834204.1	07.04/ Other RNA related proteins	ribonuclease PH	0	0	39	0.000195552	INTRA
BC4496	BC4496	30022575	NP_834206.1	06.01/ Alanine, aspartate and glutamate metabolism	glutamate racemase	0	0	5	2.50708e-05	INTRA
BC4510	YhaQ	30022588	NP_834219.1	13.03/ Other transports	Sodium export ATP-binding protein	0	0	99	0.000496402	INTRA
BC4516	SdhA	30022594	NP_834225.1	01.04/ Tricarboxylic acid cycle related enzymes	succinate dehydrogenase iron-sulfur subunit	0	0	11	5.51558e-05	INTRA
BC4517	SdhB	30022595	NP_834226.1	01.04/ Tricarboxylic acid cycle related enzymes	succinate dehydrogenase flavoprotein subunit	0	0	283	0.00141901	INTRA
BC4528	BC4528	30022605	NP_834236.1	13.02/ ABC transporters	ferrichrome-binding protein	0	0	41	0.000205581	INTRA
BC4542	BC4542	30022618	NP_834249.1	02.02/ Degradative enzymes	heme-degrading monooxygenase IsdG	0	0	176	0.000882493	INTRA
BC4544	fhuC	30022620	NP_834251.1	13.02/ ABC transporters	ferrichrome ABC transporter ATP-binding protein	0	0	7	3.50992e-05	INTRA
BC4553	BC4553	30022628	NP_834259.1	17.17/ Chromosomical proteins of unknown functions	hypothetical protein BC4553	0	0	5	2.50708e-05	INTRA
BC4559	AsnC	30022634	NP_834265.1	07.03/ Aminoacyl-tRNA biosynthesis and modification	asparaginyl-tRNA synthetase	0	0	348	0.00174493	INTRA
BC4560	PheT	30022635	NP_834266.1	07.03/ Aminoacyl-tRNA biosynthesis and modification	phenylalanyl-tRNA synthetase subunit beta	0	0	189	0.000947677	INTRA
BC4561	PheS	30022636	NP_834267.1	07.03/ Aminoacyl-tRNA biosynthesis and modification	phenylalanyl-tRNA synthetase subunit alpha	0	0	57	0.000285807	INTRA
BC4572	BC4572	30022647	NP_834278.1	17.17/ Chromosomical proteins of unknown functions	putative cytoplasmic protein	0	0	119	0.000596686	INTRA
BC4573	rplT	30022648	NP_834279.1	07.01/ Ribosome components	50S ribosomal protein L20	0	0	551	0.0027628	INTRA
BC4574	rpmI	30022649	NP_834280.1	07.01/ Ribosome components	50S ribosomal protein L35	0	0	239	0.00119839	INTRA
BC4575	InfC	30022650	NP_834281.1	07.05/ Translation apparatus	translation initiation factor IF-3	0	0	149	0.000747111	INTRA
BC4576	ThrS	30022651	NP_834282.1	07.03/ Aminoacyl-tRNA biosynthesis and modification	threonyl-tRNA synthetase	0	0	141	0.000706997	INTRA
BC4581	NrdR	30022656	NP_834287.1	09.02/ Transcriptional regulators	transcriptional regulator NrdR	0	0	19	9.52691e-05	INTRA
BC4583	GapA1	30022658	NP_834289.1	01.02/ Glycolysis/gluconeogenesis	glyceraldehyde-3-phosphate dehydrogenase	0	0	175	0.000877479	INTRA
BC4587	BC4587	30022662	NP_834293.1	05.03/ DNA replication and reparation systems	DNA polymerase I	0	0	56	0.000280793	INTRA
BC4601	AccA	30022676	NP_834307.1	03.01/ Fatty acid Biosynthesis and metabolism	acetyl-CoA carboxylase carboxyltransferase subunit alpha	0	0	213	0.00106802	INTRA
BC4602	BC4602	30022677	NP_834308.1	03.01/ Fatty acid Biosynthesis and metabolism	acetyl-CoA carboxylase subunit beta	0	0	89	0.000446261	INTRA
BC4608	BC4608	30022683	NP_834314.1	05.04/ Other DNA related proteins	phosphoesterase, DHH family protein	0	0	19	9.52691e-05	INTRA
BC4625	BC4625	30022700	NP_834331.1	15/ Stress related proteins	universal stress protein	0	0	108	0.00054153	INTRA
BC4634	ecsC	30022709	NP_834340.1	17.17/ Chromosomical proteins of unknown functions	protein ecsC	0	0	17	8.52408e-05	INTRA
BC4637	Ack	30022712	NP_834343.1	01.03/ Fermentation	acetate kinase	0	0	819	0.0041066	INTRA
BC4642	PpnK	30022717	NP_834348.1	17.06/ Nicotinate and nicotinamide metabolism	inorganic polyphosphate/ATP-NAD kinase	0	0	67	0.000335949	INTRA
BC4647	Thii	30022722	NP_834353.1	17,04/ Thiamine metabolism	thiamine biosynthesis protein ThiI	0	0	4	2.00567e-05	INTRA
BC4649	BC4649	30022724	NP_834355.1	09.02/ Transcriptional regulators	septation ring formation regulator EzrA	0	0	9	4.51275e-05	INTRA
BC4657	BC4657	30022732	NP_834363.1	07.03/ Aminoacyl-tRNA biosynthesis and modification	tyrosyl-tRNA synthetase	0	0	139	0.000696969	INTRA
BC4659	BC4659	30022734	NP_834365.1	01.05/ Central intermediary metabolism	acetyl-CoA synthetase	0	0	4	2.00567e-05	INTRA
BC4672	CcpA	30022747	NP_834378.1	09.02/ Transcriptional regulators	catabolite control protein A	0	0	54	0.000270765	INTRA
BC4674	BC4674	30022749	NP_834380.1	06.10/ Other amino acid related proteins	bifunctional 3-deoxy-7-phosphoheptulonate synthase/chorismate mutase	0	0	6	3.0085e-05	INTRA
BC4675	BC4675	30022750	NP_834381.1	17.17/ Chromosomical proteins of unknown functions	sex pheromone staph-cAM373 precursor	0	0	16	8.02266e-05	INTRA
BC4676	BC4676	30022751	NP_834382.1	17.17/ Chromosomical proteins of unknown functions	putative cytoplasmic protein	0	0	40	0.000200567	INTRA
BC4677	UspG	30022752	NP_834383.1	15/ Stress related proteins	general stress protein	0	0	161	0.000807281	INTRA
BC4684	MurC	30022759	NP_834390.1	04/ Cell wall and cell surface membrane biogenesis	UDP-N-acetylmuramate--L-alanine ligase	0	0	116	0.000581643	INTRA
BC4685	BC4685	30022760	NP_834391.1	17.06/ Nicotinate and nicotinamide metabolism	nicotinate phosphoribosyltransferase	0	0	45	0.000225637	INTRA
BC4689	YtpR	30022764	NP_834395.1	07.04/ Other RNA related proteins	tRNA-binding domain-containing protein	0	0	73	0.000366034	INTRA
BC4690	BC4690	30022765	NP_834396.1	17.17/ Chromosomical proteins of unknown functions	hypothetical protein BC4690	0	0	2	1.00283e-05	INTRA
BC4694	BC4694	30022769	NP_834400.1	17.17/ Chromosomical proteins of unknown functions	hypothetical protein BC4694	0	0	20	0.000100283	INTRA
BC4702	PepV	30022775	NP_834406.1	02.02/ Degradative enzymes	dipeptidase PepV	0	0	48	0.00024068	INTRA
BC4737	LeuS	30022810	NP_834441.1	07.03/ Aminoacyl-tRNA biosynthesis and modification	leucyl-tRNA synthetase	0	0	77	0.000386091	INTRA
BC4761	MetK	30022834	NP_834465.1	06.03/ Cysteine and methionine metabolism	S-adenosylmethionine synthetase	0	0	991	0.00496904	INTRA
BC4762	PepC	30022835	NP_834466.1	01.05/ Central intermediary metabolism	phosphoenolpyruvate carboxykinase	0	0	51	0.000255722	INTRA
BC4789	luxS	30022860	NP_834491.1	08.02/ Chemotaxis system	S-ribosylhomocysteinase	0	0	25	0.000125354	INTRA
BC4791	BC4791	30022862	NP_834493.1	17.17/ Chromosomical proteins of unknown functions	carbonic anhydrase	0	0	36	0.00018051	INTRA
BC4796	BC4796	30022867	NP_834498.1	17.17/ Chromosomical proteins of unknown functions	hypothetical protein BC4796	0	0	2	1.00283e-05	INTRA
BC4801	PspA	30022872	NP_834503.1	17.18/ Phagic proteins of unknown functions	Phage shock protein A	0	0	223	0.00111816	INTRA
BC4808	BC4808	30022877	NP_834508.1	13.03/ Other transports	thiamine transporter	0	0	4	2.00567e-05	INTRA
BC4815	BC4815	30022884	NP_834515.1	05.01/ Purine metabolism	hypoxanthine-guanine phosphoribosyltransferase	0	0	91	0.000456289	INTRA
BC4816	BC4816	30022885	NP_834516.1	17.17/ Chromosomical proteins of unknown functions	hypothetical protein BC4816	0	0	3	1.50425e-05	INTRA
BC4824	BC4824	30022893	NP_834524.1	13.02/ ABC transporters	ABC transporter ATP-binding protein	0	0	18	9.0255e-05	INTRA
BC4831	BC4831	30022900	NP_834531.1	13.02/ ABC transporters	ABC transporter ATP-binding protein	0	0	91	0.000456289	INTRA
BC4853	BC4853	30022921	NP_834552.1	17.03/ Ubiquinone and other terpenoid-quinone biosynthesis	naphthoate synthase	0	0	589	0.00295334	INTRA
BC4860	BC4860	30022928	NP_834559.1	17.17/ Chromosomical proteins of unknown functions	hypothetical protein BC4860	0	0	69	0.000345977	INTRA
BC4863	BC4863	30022931	NP_834562.1	01.10/ Other	glycogen phosphorylase	0	0	5	2.50708e-05	INTRA
BC4866	GlgC	30022933	NP_834564.1	01.10/ Other	glucose-1-phosphate adenylyltransferase	0	0	18	9.0255e-05	INTRA
BC4870	Ldh2	30022937	NP_834568.1	01.03/ Fermentation	L-lactate dehydrogenase	0	0	24	0.00012034	INTRA
BC4915	BC4915	30022956	NP_834587.1	09.02/ Transcriptional regulators	ComA operon protein 2	0	0	288	0.00144408	INTRA
BC4918	GtaB	30022959	NP_834590.1	01.05/ Central intermediary metabolism	UTP--glucose-1-phosphate uridylyltransferase	0	0	184	0.000922606	INTRA
BC4921	PepA	30022962	NP_834593.1	06.10/ Other amino acid related proteins	leucyl aminopeptidase	0	0	222	0.00111314	INTRA
BC4926	BC4926	30022967	NP_834598.1	05.02/ Pyrimidine metabolism	thioredoxin reductase	0	0	72	0.00036102	INTRA
BC4938	BC4938	30022979	NP_834610.1	01.08/ NAD(P)H related proteins	NADH dehydrogenase	0	0	18	9.0255e-05	INTRA
BC4951	BC4951	30022991	NP_834622.1	17.17/ Chromosomical proteins of unknown functions	hypothetical protein BC4951	0	0	3	1.50425e-05	INTRA
BC4955	PgpA	30022995	NP_834626.1	03.01/ Fatty acid Biosynthesis and metabolism	low temperature requirement C protein	0	0	3	1.50425e-05	INTRA
BC4962	FBPase	30023002	NP_834633.1	01.02/ Glycolysis/gluconeogenesis	fructose 1,6-bisphosphatase II	0	0	5	2.50708e-05	INTRA
BC4973	LipA	30023013	NP_834644.1	01.02/ Glycolysis/gluconeogenesis	lipoyl synthase	0	0	17	8.52408e-05	INTRA
BC4979	SufB	30023019	NP_834650.1	13.02/ ABC transporters	ABC transporter-associated protein	0	0	890	0.00446261	INTRA
BC4980	IscU	30023020	NP_834651.1	#N/A	IscU protein	0	0	20	0.000100283	INTRA
BC4987	BC4987	30023027	NP_834658.1	13.02/ ABC transporters	ABC transporter ATP-binding protein	0	0	31	0.000155439	INTRA
BC4992	BC4992	30023032	NP_834663.1	17.17/ Chromosomical proteins of unknown functions	arsenate reductase family protein	0	0	12	6.017e-05	INTRA
BC5003	BC5003	30023043	NP_834674.1	01.05/ Central intermediary metabolism	acetyl-CoA acetyltransferase	0	0	125	0.000626771	INTRA
BC5006	BC5006	30023046	NP_834677.1	06.07/ Arginine and proline metabolism	Prolyne dehydrogenase	0	0	15	7.52125e-05	INTRA
BC5008	BC5008	30023048	NP_834679.1	17.17/ Chromosomical proteins of unknown functions	putative cytoplasmic protein	0	0	7	3.50992e-05	INTRA
BC5034	BC5034	30023073	NP_834704.1	08.02/ Chemotaxis system	methyl-accepting chemotaxis protein	0	0	19	9.52691e-05	INTRA
BC5035	BC5035	30023074	NP_834705.1	17.17/ Chromosomical proteins of unknown functions	phenylacetic acid degradation protein paaD	0	0	51	0.000255722	INTRA
BC5046	BC5046	30023085	NP_834716.1	17.17/ Chromosomical proteins of unknown functions	lysine decarboxylase family protein	0	0	28	0.000140397	INTRA
BC5047	BC5047	30023086	NP_834717.1	17.17/ Chromosomical proteins of unknown functions	hypothetical protein BC5047	0	0	38	0.000190538	INTRA
BC5048	BC5048	30023087	NP_834718.1	14.01/ Iron sulfur biogenesis	Ferritin	0	0	13	6.51841e-05	INTRA
BC5060	BC5060	30023097	NP_834728.1	17.17/ Chromosomical proteins of unknown functions	hypothetical protein BC5060	0	0	114	0.000571615	INTRA
BC5076	BC5076	30023113	NP_834744.1	17.17/ Chromosomical proteins of unknown functions	Short chain dehydrogenase	0	0	64	0.000320907	INTRA
BC5103	BC5103	30023140	NP_834771.1	13.02/ ABC transporters	ferric anguibactin transport ATP-binding protein	0	0	308	0.00154436	INTRA
BC5118	BC5118	30023155	NP_834786.1	13.02/ ABC transporters	ABC transporter ATP-binding protein	0	0	3	1.50425e-05	INTRA
BC5119	BC5119	30023156	NP_834787.1	17.17/ Chromosomical proteins of unknown functions	hypothetical protein BC5119	0	0	3	1.50425e-05	INTRA
BC5120	BC5120	30023157	NP_834788.1	17.17/ Chromosomical proteins of unknown functions	putative cytoplasmic protein	0	0	29	0.000145411	INTRA
BC5122	BC5122	30023159	NP_834790.1	17.17/ Chromosomical proteins of unknown functions	putative cytoplasmic protein	0	0	10	5.01417e-05	INTRA
BC5129	BC5129	30023166	NP_834797.1	07.04/ Other RNA related proteins	exoribonuclease II	0	0	11	5.51558e-05	INTRA
BC5130	BC5130	30023167	NP_834798.1	17.17/ Chromosomical proteins of unknown functions	carboxylesterase	0	0	10	5.01417e-05	INTRA
BC5141	CggR	30023175	NP_834806.1	09.02/ Transcriptional regulators	central glycolytic genes regulator	0	0	8	4.01133e-05	INTRA
BC5156	BC5156	30023189	NP_834820.1	17.17/ Chromosomical proteins of unknown functions	hypothetical protein BC5156	0	0	201	0.00100785	INTRA
BC5164	HprK	30023197	NP_834828.1	01.01/ Carbohydrate transport	HPr kinase/phosphorylase	0	0	38	0.000190538	INTRA
BC5167	UvrA	30023200	NP_834831.1	05.03/ DNA replication and reparation systems	excinuclease ABC subunit A	0	0	21	0.000105297	INTRA
BC5181	BC5181	30023214	NP_834845.1	17.17/ Chromosomical proteins of unknown functions	hypothetical protein BC5181	0	0	41	0.000205581	INTRA
BC5185	FtsX	30023218	NP_834849.1	11/ Cell Division Related Proteins	cell division protein ftsX	0	0	25	0.000125354	INTRA
BC5186	FtsE	30023219	NP_834850.1	11/ Cell Division Related Proteins	cell division ATP-binding protein ftsE	0	0	259	0.00129867	INTRA
BC5187	BC5187	30023220	NP_834851.1	01.07/ Respiration	cytochrome c-551	0	0	12	6.017e-05	INTRA
BC5189	SecA	30023222	NP_834853.1	13.01/ protein export	preprotein translocase subunit SecA	0	0	68	0.000340963	INTRA
BC5191	CspC	30023224	NP_834855.1	09.02/ Transcriptional regulators	cold shock protein	0	0	7	3.50992e-05	INTRA
BC5198	DegV	30023231	NP_834862.1	17.17/ Chromosomical proteins of unknown functions	degV family protein	0	0	10	5.01417e-05	INTRA
BC5201	BC5201	30023234	NP_834865.1	06.12/ Amino sugar and nucleotide sugar metabolism	UDP-N-acetylglucosamine 2-epimerase	0	0	122	0.000611728	INTRA
BC5236	BC5236	30023268	NP_834899.1	17.17/ Chromosomical proteins of unknown functions	diguanylate cyclase/phosphodiesterase	0	0	5	2.50708e-05	INTRA
BC5264	EPSX	30023296	NP_834927.1	17.17/ Chromosomical proteins of unknown functions	EPSX protein	0	0	50	0.000250708	INTRA
BC5272	BC5272	30023304	NP_834935.1	05.02/ Pyrimidine metabolism	carbamoylphosphate synthase small subunit	0	0	9	4.51275e-05	INTRA
BC5273	BC5273	30023305	NP_834936.1	17.17/ Chromosomical proteins of unknown functions	UDP-bacillosamine synthetase	0	0	21	0.000105297	INTRA
BC5278	BC5278	30023310	NP_834941.1	09.02/ Transcriptional regulators	chain length regulator (capsular polysaccharide biosynthesis)	0	0	105	0.000526487	INTRA
BC5281	Mbl	30023313	NP_834944.1	12/ Rod shape-determining proteins	rod shape-determining protein mreB	0	0	202	0.00101286	INTRA
BC5288	MurA	30023320	NP_834951.1	06.12/ Amino sugar and nucleotide sugar metabolism	UDP-N-acetylglucosamine 1-carboxyvinyltransferase	0	0	534	0.00267756	INTRA
BC5307	AtpC	30023338	NP_834969.1	01.09/ ATP synthesis	F0F1 ATP synthase subunit gamma	0	0	56	0.000280793	INTRA
BC5309	atpH	30023340	NP_834971.1	01.09/ ATP synthesis	F0F1 ATP synthase subunit delta	0	0	93	0.000466317	INTRA
BC5310	BC5310	30023341	NP_834972.1	01.09/ ATP synthesis	F0F1 ATP synthase subunit B	0	0	249	0.00124853	INTRA
BC5315	upp	30023346	NP_834977.1	05.02/ Pyrimidine metabolism	uracil phosphoribosyltransferase	0	0	180	0.00090255	INTRA
BC5329	BC5329	30023360	NP_834991.1	07.02/ Other ribosome related proteins	peptide chain release factor 1	0	0	74	0.000371048	INTRA
BC5332	Rho	30023363	NP_834994.1	09.01/ Transcriptional factors	transcription termination factor Rho	0	0	26	0.000130368	INTRA
BC5333	FbpB	30023364	NP_834995.1	01.02/ Glycolysis/gluconeogenesis	fructose 1,6-bisphosphatase II	0	0	259	0.00129867	INTRA
BC5336	SpoF	30023367	NP_834998.1	10/ Sporulation related proteins	sporulation initiation phosphotransferase F	0	0	106	0.000531501	INTRA
BC5339	rpoE	30023370	NP_835001.1	05.01/ Purine metabolism	DNA-directed RNA polymerase subunit delta	0	0	27	0.000135382	INTRA
BC5343	BC5343	30023374	NP_835005.1	03.01/ Fatty acid Biosynthesis and metabolism	3-hydroxybutyryl-CoA dehydrogenase	0	0	2	1.00283e-05	INTRA
BC5344	BC5344	30023375	NP_835006.1	01.05/ Central intermediary metabolism	acetyl-CoA acetyltransferase	0	0	4	2.00567e-05	INTRA
BC5350	PlcR	30023380	NP_835011.1	09.02/ Transcriptional regulators	transcriptional activator plcR	0	0	9	4.51275e-05	INTRA
BC5364	ArgS	30023394	NP_835025.1	07.03/ Aminoacyl-tRNA biosynthesis and modification	arginyl-tRNA synthetase	0	0	181	0.000907564	INTRA
BC5370	BC5370	30023400	NP_835031.1	06.07/ Arginine and proline metabolism	agmatinase	0	0	4	2.00567e-05	INTRA
BC5371	BC5371	30023401	NP_835032.1	06.03/ Cysteine and methionine metabolism	spermidine synthase	0	0	131	0.000656856	INTRA
BC5381	BC5381	30023411	NP_835042.1	13.02/ ABC transporters	ferrichrome ABC transporter ATP-binding protein	0	0	30	0.000150425	INTRA
BC5388	YwfI	30023418	NP_835049.1	15/ Stress related proteins	putative heme peroxidase	0	0	65	0.000325921	INTRA
BC5396	HAD	30023426	NP_835057.1	17.17/ Chromosomical proteins of unknown functions	HAD superfamily hydrolase	0	0	65	0.000325921	INTRA
BC5398	BC5398	30023428	NP_835059.1	05.03/ DNA replication and reparation systems	uracil-DNA glycosylase	0	0	9	4.51275e-05	INTRA
BC5404	BC5404	30023434	NP_835065.1	06.02/ Glycine, serine and threonine metabolism	homoserine dehydrogenase	0	0	72	0.00036102	INTRA
BC5410	azoR3	30023440	NP_835071.1	15/ Stress related proteins	azoreductase	0	0	177	0.000887507	INTRA
BC5413	BC5413	30023443	NP_835074.1	17,04/ Thiamine metabolism	pyridoxal kinase	0	0	275	0.0013789	INTRA
BC5419	TegA	30023449	NP_835080.1	04/ Cell wall and cell surface membrane biogenesis	N-acetylglucosaminyldiphosphoundecaprenol N-acetyl-beta-D-mannosaminyltransferase	0	0	16	8.02266e-05	INTRA
BC5420	RfaG	30023450	NP_835081.1	17.17/ Chromosomical proteins of unknown functions	glycosyltransferase	0	0	121	0.000606714	INTRA
BC5429	BC5429	30023459	NP_835090.1	04/ Cell wall and cell surface membrane biogenesis	Beta-1,3-N-acetylglucosaminyltransferase	0	0	2	1.00283e-05	INTRA
BC5432	BC5432	30023462	NP_835093.1	17.17/ Chromosomical proteins of unknown functions	bactoprenol glucosyl transferase	0	0	53	0.000265751	INTRA
BC5433	BC5433	30023463	NP_835094.1	13.02/ ABC transporters	ABC transporter ATP-binding protein uup	0	0	46	0.000230652	INTRA
BC5448	BC5448	30023477	NP_835108.1	01.10/ Other	UDP-glucose 4-epimerase	0	0	160	0.000802266	INTRA
BC5452	BC5452	30023481	NP_835112.1	05.01/ Purine metabolism	guanosine 5'-monophosphate oxidoreductase	0	0	276	0.00138391	INTRA
BC5463	YycF	30023491	NP_835122.1	09.02/ Transcriptional regulators	two-component response regulator yycF	0	0	77	0.000386091	INTRA
BC5471	rplI	30023493	NP_835124.1	07.01/ Ribosome components	50S ribosomal protein L9	0	0	677	0.00339459	INTRA
BC5472	DHH	30023494	NP_835125.1	17.17/ Chromosomical proteins of unknown functions	phosphoesterase, DHH family protein	0	0	6	3.0085e-05	INTRA
BC5474	rpsR	30023496	NP_835127.1	07.01/ Ribosome components	30S ribosomal protein S18	0	0	307	0.00153935	INTRA
BC5477	BC5477	30023499	NP_835130.1	07.05/ Translation apparatus	translation-associated GTPase	0	0	167	0.000837366	INTRA
BC5483	BC5483	30023505	NP_835136.1	10/ Sporulation related proteins	stage 0 sporulation protein J	0	0	17	8.52408e-05	INTRA
BC5484	GidB	30023506	NP_835137.1	11/ Cell Division Related Proteins	glucose-inhibited division protein B	0	0	11	5.51558e-05	INTRA
BC5485	GidA	30023507	NP_835138.1	07.03/ Aminoacyl-tRNA biosynthesis and modification	tRNA uridine 5-carboxymethylaminomethyl modification enzyme GidA	0	0	183	0.000917592	INTRA
BC5486	TrmE	30023508	NP_835139.1	07.03/ Aminoacyl-tRNA biosynthesis and modification	tRNA modification GTPase TrmE	0	0	30	0.000150425	INTRA
BC5487	Jag	30023509	NP_835140.1	10/ Sporulation related proteins	Jag protein	0	0	29	0.000145411	INTRA
BC5488	BC5488	30023510	NP_835141.1	13.01/ protein export	OxaA-like protein precursor	0	0	63	0.000315892	INTRA
