# Supplementary material for: Methionine Residues in Exoproteins and Their Recycling by Methionine Sulfoxide Reductase AB Serve as an Antioxidant Strategy in Bacillus cereus
Source: Front Microbiol. 2017 Jul 26;8:1342. doi: 10.3389/fmicb.2017.01342 (PMC5526929; doi:10.3389/fmicb.2017.01342)
Supplement: Supplementary file 4 [file Table4.XLSX]

## Sheet: Table S4
Table S4 : List of peptides containing oxidized methionine in the cellular proteome analysis of the ΔmsrAB, ΔmsrAB/pHT304msrAB and wild-type (WT) strains ATCC 14579
								Spectral counts in each sample
								WT									ΔmsrAB									ΔmsrAB/pHT304-msrAB
							Growth phase	EE			LE			S			EE			LE			S			EE			LE			S
							Replicates	R1	R2	R3	R1	R2	R3	R1	R2	R3	R1	R2	R3	R1	R2	R3	R1	R2	R3	R1	R2	R3	R1	R2	R3	R1	R2	R3
							Samples	OP11	OP21	OP31	OP12	OP22	OP32	OP13	OP23	OP33	AB11	AB21	AB31	AB12	AB22	AB32	AB13	AB23	AB33	ABC11	ABC21	ABC31	ABC12	ABC22	ABC32	ABC13	ABC23	ABC33
Sequence	Position	GI number	NP number	Gene number	Protein name	Functional annotation	Molecular function
					1/ Central metabolism
ALMMSTAEEVVELVK	[3]	30022135	NP_833766.1	BC4048	PtsA	phosphoenolpyruvate-protein phosphotransferase	01.01/ Carbohydrate transport	0	0	1	0	0	0	0	0	0	0	0	0	0	0	1	2	0	0	0	0	0	0	3	0	0	1	0
ALMMSTAEEVVELVK	[3],[4]	30022135	NP_833766.1	BC4048	PtsA	phosphoenolpyruvate-protein phosphotransferase	01.01/ Carbohydrate transport	1	0	0	0	0	0	0	0	0	0	0	0	0	0	0	0	0	0	0	0	0	0	0	0	0	0	0
ALMMSTAEEVVELVK	[4]	30022135	NP_833766.1	BC4048	PtsA	phosphoenolpyruvate-protein phosphotransferase	01.01/ Carbohydrate transport	0	0	1	0	0	0	0	0	0	0	0	0	0	0	0	1	0	0	0	0	0	0	0	0	0	0	0
SMEIPAVVGTK	[2]	30022135	NP_833766.1	BC4048	PtsA	phosphoenolpyruvate-protein phosphotransferase	01.01/ Carbohydrate transport	1	0	0	0	0	0	0	0	0	0	0	0	0	0	0	3	0	0	0	0	0	1	0	0	0	1	0
YIHSHAAMLHRDDYENAVK	[8]	30022646	NP_834277.1	BC4571	FrxX	deblocking aminopeptidase	01.01/ Carbohydrate transport	0	0	0	1	0	0	0	0	0	0	0	0	0	0	0	0	0	0	0	0	0	0	0	0	0	0	0
NGTEILIHVGLETVKMEGEGFEAHVSEGQAVK	[16]	30023351	NP_834982.1	BC5320	Ccr	PTS system, glucose-specific IIA component	01.01/ Carbohydrate transport	0	0	0	0	0	0	0	0	0	0	0	0	0	0	0	0	1	0	0	0	0	0	0	0	0	0	0
TTVGVAATKGSTEVMK	[15]	30023351	NP_834982.1	BC5320	Ccr	PTS system, glucose-specific IIA component	01.01/ Carbohydrate transport	0	0	0	0	0	0	0	0	0	0	0	0	0	0	0	1	1	0	0	0	0	0	0	0	0	0	0
AHASTAGIADYLPAVSGLLMEKELDVLGK	[20]		AE016877_ATCC14579_4_pos5042550(at)5041349	BC5138	Pgk	Phosphoglycerate kinase	01.02/ Glycolysis/gluconeogenesis	1	0	3	0	0	0	0	0	0	0	2	0	0	0	1	0	0	0	2	0	1	1	0	0	0	1	1
GVNFYMPVDVVITEEFSETATTK	[6]		AE016877_ATCC14579_4_pos5042550(at)5041349	BC5138	Pgk	Phosphoglycerate kinase	01.02/ Glycolysis/gluconeogenesis	0	0	1	0	0	0	0	0	0	0	0	0	0	0	0	0	0	0	0	0	0	0	0	0	0	0	0
LVVWNGPMGVFEMTPFAEGTK	[13]		AE016877_ATCC14579_4_pos5042550(at)5041349	BC5138	Pgk	Phosphoglycerate kinase	01.02/ Glycolysis/gluconeogenesis	0	0	1	0	0	0	0	0	0	0	0	0	0	0	0	0	0	0	1	0	0	0	0	0	0	0	0
LVVWNGPMGVFEMTPFAEGTK	[8]		AE016877_ATCC14579_4_pos5042550(at)5041349	BC5138	Pgk	Phosphoglycerate kinase	01.02/ Glycolysis/gluconeogenesis	0	0	1	0	0	0	0	0	0	1	0	0	0	0	0	0	0	0	2	0	0	0	0	0	0	0	0
EMGSYALNNYTEVK	[2]	30021657	NP_833288.1	BC3555	DhaS	aldehyde dehydrogenase	01.02/ Glycolysis/gluconeogenesis	0	0	2	0	0	0	0	0	0	1	0	0	0	0	0	0	0	0	0	0	2	0	0	0	0	0	0
ALINAGHRYENAMHSDDMGITAENVK	[13]	30022058	NP_833689.1	BC3970	PdhD	dihydrolipoamide dehydrogenase	01.02/ Glycolysis/gluconeogenesis	0	0	0	0	0	0	0	0	0	1	0	0	0	0	0	0	0	0	0	0	0	0	0	0	0	0	0
ALINAGHRYENAMHSDDMGITAENVK	[18]	30022058	NP_833689.1	BC3970	PdhD	dihydrolipoamide dehydrogenase	01.02/ Glycolysis/gluconeogenesis	0	0	0	1	0	0	0	0	0	0	0	0	0	0	0	0	0	0	0	0	0	0	0	0	0	0	0
KQAEEAGMTVTVSKFPFAANGR	[8]	30022058	NP_833689.1	BC3970	PdhD	dihydrolipoamide dehydrogenase	01.02/ Glycolysis/gluconeogenesis	0	0	0	0	0	0	0	0	0	0	0	0	0	0	0	0	0	0	0	0	0	1	0	0	0	0	0
VMTEDAAQTYTFK	[2]	30022058	NP_833689.1	BC3970	PdhD	dihydrolipoamide dehydrogenase	01.02/ Glycolysis/gluconeogenesis	4	4	5	4	2	1	2	1	0	4	7	4	1	3	3	4	3	3	5	3	5	5	3	3	1	0	4
YENAMHSDDMGITAENVK	[10]	30022058	NP_833689.1	BC3970	PdhD	dihydrolipoamide dehydrogenase	01.02/ Glycolysis/gluconeogenesis	0	0	0	1	0	0	0	0	0	0	0	0	0	0	0	0	0	0	0	0	0	0	0	0	0	0	0
YENAMHSDDMGITAENVKVDFTK	[5]	30022058	NP_833689.1	BC3970	PdhD	dihydrolipoamide dehydrogenase	01.02/ Glycolysis/gluconeogenesis	0	0	0	0	0	0	0	0	0	1	0	0	0	0	0	0	0	0	1	0	0	0	0	0	0	0	0
ALTSALREYPMLNTSLDDASQEVVHK	[11]	30022059	NP_833690.1	BC3971	PdhC	branched-chain alpha-keto acid dehydrogenase subunit E2	01.02/ Glycolysis/gluconeogenesis	0	0	0	1	1	0	0	0	0	0	0	0	0	0	0	0	0	0	0	0	0	0	0	0	0	0	0
HTAPHVTLMDEVDVTELVAHR	[9]	30022059	NP_833690.1	BC3971	PdhC	branched-chain alpha-keto acid dehydrogenase subunit E2	01.02/ Glycolysis/gluconeogenesis	2	0	4	7	4	0	0	0	0	0	1	0	0	0	0	1	0	0	1	1	3	0	0	0	0	0	0
LLNDPQLLVMEA	[10]	30022059	NP_833690.1	BC3971	PdhC	branched-chain alpha-keto acid dehydrogenase subunit E2	01.02/ Glycolysis/gluconeogenesis	2	2	3	4	4	4	1	0	0	1	0	3	0	2	0	3	1	0	0	4	4	2	3	0	0	0	1
RLLNDPQLLVMEA	[11]	30022059	NP_833690.1	BC3971	PdhC	branched-chain alpha-keto acid dehydrogenase subunit E2	01.02/ Glycolysis/gluconeogenesis	0	0	0	1	0	0	0	0	0	0	0	0	0	0	0	0	0	0	0	0	2	0	0	0	0	0	0
AQMTMIQAITDALR	[5]	30022060	NP_833691.1	BC3972	PdhB	pyruvate dehydrogenase E1 component beta subunit	01.02/ Glycolysis/gluconeogenesis	0	0	0	0	0	0	0	0	0	0	0	0	0	0	0	0	0	0	1	0	0	0	0	0	0	0	0
AQMTMIQAITDALRVEMKNDPNVLVFGEDVGVNGGVFR	[17]	30022060	NP_833691.1	BC3972	PdhB	pyruvate dehydrogenase E1 component beta subunit	01.02/ Glycolysis/gluconeogenesis	0	0	0	2	2	0	0	0	0	2	0	0	0	0	0	0	7	0	3	0	0	1	0	0	0	1	0
AQMTMIQAITDALRVEMKNDPNVLVFGEDVGVNGGVFR	[3]	30022060	NP_833691.1	BC3972	PdhB	pyruvate dehydrogenase E1 component beta subunit	01.02/ Glycolysis/gluconeogenesis	0	0	0	0	0	0	0	0	0	0	0	0	0	0	0	1	0	0	0	0	0	0	0	0	0	0	0
AQMTMIQAITDALRVEMKNDPNVLVFGEDVGVNGGVFR	[5]	30022060	NP_833691.1	BC3972	PdhB	pyruvate dehydrogenase E1 component beta subunit	01.02/ Glycolysis/gluconeogenesis	0	0	0	1	0	0	0	0	0	2	0	0	0	0	0	0	0	0	0	0	0	0	0	0	0	0	0
EGTDVSVIAYGAMVHAALK	[13]	30022060	NP_833691.1	BC3972	PdhB	pyruvate dehydrogenase E1 component beta subunit	01.02/ Glycolysis/gluconeogenesis	0	0	0	0	0	0	0	0	0	0	0	0	0	0	0	0	0	0	1	0	0	0	0	0	0	0	0
TLFNVDEQMK	[9]	30022061	NP_833692.1	BC3973	PdhA	pyruvate dehydrogenase E1 component alpha subunit	01.02/ Glycolysis/gluconeogenesis	0	0	2	3	2	1	0	0	0	1	1	0	0	0	2	2	3	0	0	0	0	2	0	0	0	2	1
YGPHTMAGDDPTRYR	[6]	30022061	NP_833692.1	BC3973	PdhA	pyruvate dehydrogenase E1 component alpha subunit	01.02/ Glycolysis/gluconeogenesis	0	0	0	3	1	0	0	0	0	1	1	0	0	1	0	1	2	1	1	0	0	1	0	0	0	1	0
AAPVAQKVEAAKPVSVPTMPGDIEIPVTGVR	[19]	30022241	NP_833872.1	BC4157	BfmBB	branched-chain alpha-keto acid dehydrogenase subunit E2	01.02/ Glycolysis/gluconeogenesis	3	3	2	1	0	1	0	0	0	1	2	3	0	0	0	0	0	0	1	0	2	0	0	0	0	0	0
AAPVAQKVEAAKPVSVPTMPGDIEIPVTGVRK	[19]	30022241	NP_833872.1	BC4157	BfmBB	branched-chain alpha-keto acid dehydrogenase subunit E2	01.02/ Glycolysis/gluconeogenesis	0	2	0	1	0	1	0	0	0	0	0	0	0	0	0	0	0	0	0	0	2	0	0	0	0	0	0
AVENITMPQLGESVTEGTISK	[7]	30022241	NP_833872.1	BC4157	BfmBB	branched-chain alpha-keto acid dehydrogenase subunit E2	01.02/ Glycolysis/gluconeogenesis	0	0	1	2	0	0	0	0	0	1	2	0	0	0	0	0	0	0	2	0	3	0	0	0	0	0	0
VKEILENMSENNTSVY	[8]	30022241	NP_833872.1	BC4157	BfmBB	branched-chain alpha-keto acid dehydrogenase subunit E2	01.02/ Glycolysis/gluconeogenesis	2	2	3	1	0	1	0	0	0	2	2	1	0	0	0	0	0	0	1	1	3	0	0	0	0	0	0
IENQEGIDNIDSILEVSDGLMVAR	[21]	30022674	NP_834305.1	BC4599	PykI	pyruvate kinase	01.02/ Glycolysis/gluconeogenesis	0	0	1	1	0	0	0	0	0	0	0	0	0	0	1	1	0	0	0	0	0	0	0	0	0	0	0
IGVLTSGGDSPGMNAAIR	[13]	30022675	NP_834306.1	BC4600	Pfk	6-phosphofructokinase	01.02/ Glycolysis/gluconeogenesis	4	3	4	3	3	3	0	0	2	4	4	4	2	2	1	2	3	0	3	3	4	3	1	2	1	1	2
TYVIEVMGR	[7]	30022675	NP_834306.1	BC4600	Pfk	6-phosphofructokinase	01.02/ Glycolysis/gluconeogenesis	2	2	2	0	0	0	0	0	0	2	3	0	0	0	0	0	0	0	0	1	2	0	0	0	0	0	0
AAIEMLNHSFYNTLSK	[5]	30022940	NP_834571.1	BC4898	Pgi	glucose-6-phosphate isomerase	01.02/ Glycolysis/gluconeogenesis	0	0	0	0	0	0	0	0	0	0	0	0	0	0	0	1	0	0	0	0	0	0	0	0	0	0	0
FSVLTPVGLLPIAVSGLNIEEMMK	[23]	30022940	NP_834571.1	BC4898	Pgi	glucose-6-phosphate isomerase	01.02/ Glycolysis/gluconeogenesis	0	0	0	0	0	0	0	0	0	0	0	0	0	0	0	1	0	0	0	0	0	0	0	0	0	0	1
AGENVFLGMDVASSEFYNK	[9]	30023172	NP_834803.1	BC5135	Eno	phosphopyruvate hydratase	01.02/ Glycolysis/gluconeogenesis	1	0	3	2	0	1	0	0	0	2	1	2	0	0	0	0	0	0	3	2	1	0	1	0	0	0	0
AGENVFLGMDVASSEFYNKETGKYDLAGEGR	[9]	30023172	NP_834803.1	BC5135	Eno	phosphopyruvate hydratase	01.02/ Glycolysis/gluconeogenesis	0	0	0	0	1	1	0	0	0	0	0	0	0	0	0	0	0	0	1	0	0	0	0	0	0	0	0
AMIELDGTPNK	[2]	30023172	NP_834803.1	BC5135	Eno	phosphopyruvate hydratase	01.02/ Glycolysis/gluconeogenesis	0	0	0	0	0	0	0	0	0	1	0	1	0	0	0	0	0	0	0	0	0	0	0	0	0	0	0
AMIELDGTPNKGK	[2]	30023172	NP_834803.1	BC5135	Eno	phosphopyruvate hydratase	01.02/ Glycolysis/gluconeogenesis	2	0	0	0	0	7	0	0	0	0	1	2	0	0	0	0	0	0	0	4	0	0	0	0	0	0	0
GKLGANAILGVSMAVAHAAADFVGLPLYR	[13]	30023172	NP_834803.1	BC5135	Eno	phosphopyruvate hydratase	01.02/ Glycolysis/gluconeogenesis	0	0	0	0	0	0	0	0	0	0	0	0	0	0	0	0	0	0	1	0	0	0	0	0	0	0	0
GVVNAVNNVNEIIAPEIAGFDVTDQAGIDRAMIELDGTPNKGK	[32]	30023172	NP_834803.1	BC5135	Eno	phosphopyruvate hydratase	01.02/ Glycolysis/gluconeogenesis	0	0	0	1	1	0	0	0	0	0	0	0	0	0	0	0	0	0	0	0	0	0	0	0	0	0	0
LGANAILGVSMAVAHAAADFVGLPLYR	[11]	30023172	NP_834803.1	BC5135	Eno	phosphopyruvate hydratase	01.02/ Glycolysis/gluconeogenesis	5	2	2	4	7	3	3	2	0	5	2	1	2	2	0	5	5	1	6	4	4	4	4	6	0	4	4
LGANAILGVSMAVAHAAADFVGLPLYRYLGGFNAK	[11]	30023172	NP_834803.1	BC5135	Eno	phosphopyruvate hydratase	01.02/ Glycolysis/gluconeogenesis	0	3	0	0	0	5	0	0	0	2	1	0	0	0	0	0	0	0	0	0	0	2	0	0	1	0	0
MGAEVFHALK	[1]	30023172	NP_834803.1	BC5135	Eno	phosphopyruvate hydratase	01.02/ Glycolysis/gluconeogenesis	7	0	4	6	5	0	0	0	0	8	5	7	1	0	0	2	0	0	9	9	6	1	3	0	0	0	4
MSTIIDVYAR	[1]	30023172	NP_834803.1	BC5135	Eno	phosphopyruvate hydratase	01.02/ Glycolysis/gluconeogenesis	1	0	0	2	0	0	0	0	0	0	0	0	0	0	0	2	1	0	0	0	0	2	1	0	0	0	2
VNQIGTLTETFEAIEMAK	[16]	30023172	NP_834803.1	BC5135	Eno	phosphopyruvate hydratase	01.02/ Glycolysis/gluconeogenesis	2	0	3	3	2	0	0	0	0	3	1	3	0	0	0	0	0	0	2	6	3	0	0	0	0	0	0
AAAENMIPTSTGAAK	[6]	30023174	NP_834805.1	BC5140	GapA2	glyceraldehyde-3-phosphate dehydrogenase	01.02/ Glycolysis/gluconeogenesis	14	28	10	8	10	29	8	11	10	21	37	10	11	6	8	9	13	10	25	9	11	13	9	14	7	8	14
ARAAAENMIPTSTGAAK	[8]	30023174	NP_834805.1	BC5140	GapA2	glyceraldehyde-3-phosphate dehydrogenase	01.02/ Glycolysis/gluconeogenesis	1	1	0	2	1	4	0	0	0	2	0	0	0	0	0	3	1	0	0	0	0	0	2	0	0	0	3
GMMTTIHSYTNDQQILDLPHK	[2],[3]	30023174	NP_834805.1	BC5140	GapA2	glyceraldehyde-3-phosphate dehydrogenase	01.02/ Glycolysis/gluconeogenesis	0	0	0	0	0	0	0	0	0	0	0	1	0	0	0	0	0	0	1	0	0	0	0	0	0	0	0
GMMTTIHSYTNDQQILDLPHKDLR	[2]	30023174	NP_834805.1	BC5140	GapA2	glyceraldehyde-3-phosphate dehydrogenase	01.02/ Glycolysis/gluconeogenesis	0	0	0	0	0	1	0	0	0	0	0	0	0	0	0	0	0	0	0	0	0	0	0	0	0	0	0
GMMTTIHSYTNDQQILDLPHKDLR	[2],[3]	30023174	NP_834805.1	BC5140	GapA2	glyceraldehyde-3-phosphate dehydrogenase	01.02/ Glycolysis/gluconeogenesis	0	0	0	0	0	0	0	0	0	0	0	0	0	0	0	0	0	0	0	0	0	1	0	0	0	0	0
GMMTTIHSYTNDQQILDLPHKDLR	[3]	30023174	NP_834805.1	BC5140	GapA2	glyceraldehyde-3-phosphate dehydrogenase	01.02/ Glycolysis/gluconeogenesis	1	1	0	0	0	0	0	0	0	2	0	0	0	0	2	0	1	0	0	0	0	2	0	1	0	0	0
GMMTTIHSYTNDQQILDLPHKDLRR	[3]	30023174	NP_834805.1	BC5140	GapA2	glyceraldehyde-3-phosphate dehydrogenase	01.02/ Glycolysis/gluconeogenesis	0	0	0	0	0	0	0	0	0	0	0	0	0	0	0	0	0	1	0	0	0	1	0	0	0	0	0
RGMMTTIHSYTNDQQILDLPHK	[3]	30023174	NP_834805.1	BC5140	GapA2	glyceraldehyde-3-phosphate dehydrogenase	01.02/ Glycolysis/gluconeogenesis	1	0	0	0	0	0	1	0	0	2	0	0	0	0	0	0	2	0	3	1	0	1	0	1	0	1	1
RGMMTTIHSYTNDQQILDLPHK	[3],[4]	30023174	NP_834805.1	BC5140	GapA2	glyceraldehyde-3-phosphate dehydrogenase	01.02/ Glycolysis/gluconeogenesis	0	0	0	0	0	0	0	0	0	0	1	2	0	0	0	0	0	0	0	1	0	0	0	0	0	0	0
RGMMTTIHSYTNDQQILDLPHK	[4]	30023174	NP_834805.1	BC5140	GapA2	glyceraldehyde-3-phosphate dehydrogenase	01.02/ Glycolysis/gluconeogenesis	0	0	0	0	1	0	0	0	0	1	0	1	0	0	0	1	0	0	0	2	1	0	1	0	0	0	1
RGMMTTIHSYTNDQQILDLPHKDLR	[3],[4]	30023174	NP_834805.1	BC5140	GapA2	glyceraldehyde-3-phosphate dehydrogenase	01.02/ Glycolysis/gluconeogenesis	0	0	0	0	0	0	0	0	0	1	0	0	0	0	0	0	0	0	1	0	0	1	0	0	0	0	0
VVDLAAYMTSK	[8]	30023174	NP_834805.1	BC5140	GapA2	glyceraldehyde-3-phosphate dehydrogenase	01.02/ Glycolysis/gluconeogenesis	7	3	5	5	4	1	6	1	1	7	6	8	5	5	4	4	6	3	8	8	8	7	5	7	4	5	4
VVDLAAYMTSKGL	[8]	30023174	NP_834805.1	BC5140	GapA2	glyceraldehyde-3-phosphate dehydrogenase	01.02/ Glycolysis/gluconeogenesis	0	0	0	0	0	0	0	0	0	1	0	0	0	0	0	0	0	0	0	0	0	0	0	0	0	0	0
GSVGTTQSLVMR	[11]	30023364	NP_834995.1	BC5333	FbpB	fructose 1,6-bisphosphatase II	01.02/ Glycolysis/gluconeogenesis	0	0	0	0	0	0	0	0	0	0	0	0	0	0	0	0	3	0	0	0	0	0	0	0	0	0	0
FQLFEMPSETVLTK	[6]	30022712	NP_834343.1	BC4637	Ack	acetate kinase	01.03/ Fermentation	1	0	0	0	0	0	0	0	0	1	1	1	0	0	0	0	0	0	1	1	0	0	0	0	0	0	0
IIVIPTDEEVMIAR	[11]	30022712	NP_834343.1	BC4637	Ack	acetate kinase	01.03/ Fermentation	3	2	4	0	0	0	0	0	0	4	4	4	0	0	0	0	0	0	2	4	4	0	0	0	0	0	0
SGMLGLTGYSSDLR	[3]	30022712	NP_834343.1	BC4637	Ack	acetate kinase	01.03/ Fermentation	2	2	3	0	0	0	0	0	0	3	2	4	0	0	0	0	0	0	3	3	4	0	0	0	0	0	0
SGNLDPALIPYIMEK	[13]	30022712	NP_834343.1	BC4637	Ack	acetate kinase	01.03/ Fermentation	2	2	0	0	0	0	0	0	0	1	0	2	0	0	0	0	0	0	3	2	1	0	0	0	0	0	0
SIDTSMGFTPLAGVTMGTR	[16]	30022712	NP_834343.1	BC4637	Ack	acetate kinase	01.03/ Fermentation	1	2	2	0	0	0	0	0	0	3	4	2	0	0	0	1	0	0	3	2	3	0	0	0	0	1	0
SIDTSMGFTPLAGVTMGTR	[6]	30022712	NP_834343.1	BC4637	Ack	acetate kinase	01.03/ Fermentation	1	1	3	0	0	0	0	0	0	3	2	3	0	0	0	0	2	0	2	1	3	0	0	0	0	0	0
SIDTSMGFTPLAGVTMGTR	[6],[16]	30022712	NP_834343.1	BC4637	Ack	acetate kinase	01.03/ Fermentation	0	2	4	0	0	0	0	0	0	2	3	1	0	0	0	0	0	0	2	1	3	0	0	0	0	0	0
SKIIAINAGSSSLKFQLFEMPSETVLTK	[20]	30022712	NP_834343.1	BC4637	Ack	acetate kinase	01.03/ Fermentation	0	0	0	0	0	0	0	0	0	1	0	0	0	0	0	0	0	0	0	0	0	0	0	0	0	0	0
IVDGKEAVSFLVAVKDMLEDPK	[17]	30019404	NP_831035.1	BC1251	SucB	dihydrolipoamide acetyltransferase	01.04/ TCA	0	0	1	0	0	0	0	0	0	0	0	0	0	0	0	0	0	0	0	0	1	0	0	0	0	0	0
LGFMSFFTK	[4]	30019404	NP_831035.1	BC1251	SucB	dihydrolipoamide acetyltransferase	01.04/ TCA	3	0	1	0	0	0	0	0	0	0	0	3	0	0	0	0	0	0	3	0	0	0	0	0	0	0	1
MENRPMMYIALSYDHR	[7]	30019404	NP_831035.1	BC1251	SucB	dihydrolipoamide acetyltransferase	01.04/ TCA	0	0	0	0	0	0	0	0	0	0	0	0	0	0	0	0	0	0	1	0	0	0	0	0	0	0	0
MIEIKVPELAESITEGTISQWLINVGDKVEK	[1]	30019404	NP_831035.1	BC1251	SucB	dihydrolipoamide acetyltransferase	01.04/ TCA	0	0	0	0	0	0	0	0	0	0	0	0	0	0	0	0	0	0	2	0	0	0	0	0	0	0	0
FGEMVSEEISQFTGK	[4]	30019856	NP_831487.1	BC1712	FumB	fumarate hydratase	01.04/ TCA	0	0	0	1	0	0	1	0	0	0	0	0	0	0	0	2	0	0	0	0	0	1	0	0	0	0	0
SGLGEIIIPANEPGSSIMPGK	[18]	30019856	NP_831487.1	BC1712	FumB	fumarate hydratase	01.04/ TCA	0	0	1	1	0	0	0	0	0	0	0	0	0	0	0	1	0	0	0	0	0	1	1	0	0	0	1
SLMLVTALNPHIGYENAAK	[3]	30019856	NP_831487.1	BC1712	FumB	fumarate hydratase	01.04/ TCA	0	0	0	0	0	0	0	0	0	0	0	0	0	0	0	1	0	0	0	0	0	0	0	0	0	0	0
MFDELVAEFM	[1]	30021865	NP_833496.1	BC3773	KorB	2-oxoglutarate ferredoxin oxidoreductase subunit beta	01.04/ TCA	0	0	0	1	0	0	0	0	0	0	0	0	0	0	0	0	0	0	0	0	0	0	0	0	0	0	0
FMSAYPITPASEIMEYLIK	[2]	30021866	NP_833497.1	BC3774	PorA	pyruvate synthase alpha chain	01.04/ TCA	0	0	1	2	0	0	0	0	0	1	1	0	0	0	0	0	0	0	2	0	1	0	0	0	0	0	0
MFMIGNDAIAFGAVAGGAR	[1]	30021866	NP_833497.1	BC3774	PorA	pyruvate synthase alpha chain	01.04/ TCA	0	0	0	0	0	0	0	0	0	1	0	0	0	0	0	0	0	0	0	0	0	0	0	0	0	0	0
MFMIGNDAIAFGAVAGGAR	[1],[3]	30021866	NP_833497.1	BC3774	PorA	pyruvate synthase alpha chain	01.04/ TCA	0	0	1	0	0	0	0	0	0	1	2	0	0	0	0	0	0	0	0	0	3	0	0	0	0	0	0
MISQLSWK	[1]	30021866	NP_833497.1	BC3774	PorA	pyruvate synthase alpha chain	01.04/ TCA	0	1	0	0	0	0	0	0	0	3	0	0	0	0	0	0	0	0	1	0	1	0	0	0	0	0	0
VVVVENNATGQLANIMK	[16]	30021866	NP_833497.1	BC3774	PorA	pyruvate synthase alpha chain	01.04/ TCA	1	0	2	0	0	0	0	0	0	2	1	1	0	0	0	0	0	0	1	0	2	1	0	0	0	0	0
ANMTKPVVGFIGGQTAPAGKR	[3]	30021923	NP_833554.1	BC3833	SucD	succinyl-CoA synthetase subunit alpha	01.04/ TCA	0	0	0	1	2	0	1	0	0	0	0	0	0	1	0	0	0	0	0	0	0	2	0	1	1	1	0
MGHAGAIISGGKGTAAEKIK	[1]	30021923	NP_833554.1	BC3833	SucD	succinyl-CoA synthetase subunit alpha	01.04/ TCA	0	1	0	1	1	0	0	0	1	1	0	0	0	0	3	2	3	1	0	0	0	5	4	2	3	1	2
GIFVNIFGGIMK	[11]	30021924	NP_833555.1	BC3834	SucC	succinyl-CoA synthetase subunit beta	01.04/ TCA	0	0	0	0	1	0	0	0	0	1	0	0	0	0	0	0	0	0	1	0	0	0	0	1	0	0	0
ILNESGLNIVAAESMADGAQK	[15]	30021924	NP_833555.1	BC3834	SucC	succinyl-CoA synthetase subunit beta	01.04/ TCA	0	0	2	1	0	1	0	0	0	2	0	0	0	1	1	1	0	0	1	0	2	1	1	0	0	1	1
GIVAQDLQTMEIR	[10]	30022595	NP_834226.1	BC4517	SdhB	succinate dehydrogenase flavoprotein subunit	01.04/ TCA	1	1	2	0	0	0	0	0	0	1	2	0	0	0	0	0	0	0	0	0	2	1	0	0	0	0	0
SFGADAVIMATGGPGIIFGK	[9]	30022595	NP_834226.1	BC4517	SdhB	succinate dehydrogenase flavoprotein subunit	01.04/ TCA	0	0	3	0	0	0	0	0	0	0	0	0	0	0	0	0	0	0	0	0	1	0	0	0	0	0	0
TTMAKFEGEGNAPAFHYEDVDISLIKPR	[3]	30022595	NP_834226.1	BC4517	SdhB	succinate dehydrogenase flavoprotein subunit	01.04/ TCA	0	0	0	0	0	0	0	0	0	0	0	0	0	0	0	0	0	0	0	0	1	0	0	0	0	0	0
DITGFVLGGHGDDMVPLVR	[14]	30022667	NP_834298.1	BC4592	Mdh	malate dehydrogenase	01.04/ TCA	0	0	0	0	0	0	0	0	0	0	0	0	0	0	0	0	0	0	0	0	0	0	0	0	0	0	1
RPEDTDMVIFR	[7]	30022668	NP_834299.1	BC4593	Idh	isocitrate dehydrogenase	01.04/ TCA	0	0	0	2	0	0	0	0	0	0	0	0	0	0	0	0	0	0	0	0	0	0	1	0	0	0	0
GALDVHATQINEEMK	[14]	30022679	NP_834310.1	BC4604	NAD-ME	NAD-dependent malic enzyme	01.04/ TCA	0	0	0	1	0	0	0	0	0	0	0	0	0	0	0	1	0	0	1	0	0	0	0	0	0	0	1
EMLPIVDKPTIQYIVEEAVKSGIEDIIIVTGK	[2]	30022959	NP_834590.1	BC4918	GtaB	UTP--glucose-1-phosphate uridylyltransferase	01.05/ Central intermediary metabolism	0	0	0	1	0	0	0	0	1	0	0	0	0	0	0	0	0	0	0	0	0	0	1	0	0	0	0
EMFNIDEDVFTAIQVAR	[2]	30023450	NP_835081.1	BC5420	RfaG	glycosyltransferase	01.05/ Central intermediary metabolism	0	0	1	0	0	0	0	0	0	0	0	0	0	0	0	0	0	0	0	0	0	0	0	0	0	0	0
LMIEQIMR	[7]	30023477	NP_835108.1	BC5448	GalE	UDP-glucose 4-epimerase	01.05/ Central intermediary metabolism	0	0	0	0	0	0	0	0	0	1	0	0	0	0	0	0	0	0	0	0	1	0	0	0	0	0	0
VITLDLHAPQIQGFFDIPIDHLMGVPILSDYFETK	[23]	30018321	NP_829952.1	BC0055	Prs	ribose-phosphate pyrophosphokinase	01.06/ Pentose phosphate	1	3	0	6	5	2	1	0	2	3	2	0	3	0	1	2	5	0	3	0	0	1	1	2	0	1	3
EYVPLLAYSPSMK	[12]	30022174	NP_833805.1	BC4087	DeoB	phosphopentomutase	01.06/ Pentose phosphate	0	0	0	0	0	0	0	0	0	0	0	0	0	0	0	0	1	0	0	0	0	0	0	0	0	0	1
LTSVGPMNAFWVPELGGMK	[18]	30018880	NP_830511.1	BC0698	QoxA	cytochrome aa3 quinol oxidase polypeptide II	01.07/ Oxidative phosphorylation	1	0	2	0	0	0	0	0	0	2	1	3	0	0	0	0	0	0	2	2	3	0	0	0	0	0	0
LTSVGPMNAFWVPELGGMK	[7]	30018880	NP_830511.1	BC0698	QoxA	cytochrome aa3 quinol oxidase polypeptide II	01.07/ Oxidative phosphorylation	0	0	0	0	0	0	0	0	0	0	2	2	0	0	0	0	0	0	1	2	2	0	0	0	0	0	0
LTSVGPMNAFWVPELGGMK	[7],[18]	30018880	NP_830511.1	BC0698	QoxA	cytochrome aa3 quinol oxidase polypeptide II	01.07/ Oxidative phosphorylation	0	0	3	0	0	0	0	0	0	0	0	0	0	0	0	0	0	0	0	0	0	0	0	0	0	0	0
ELAQIAGVDADNYGLEMLK	[17]	30020945	NP_832576.1	BC2826	PpaC	putative manganese-dependent inorganic pyrophosphatase	01.07/ Oxidative phosphorylation	0	0	0	1	0	0	0	0	0	1	1	0	0	0	0	0	0	0	1	0	2	2	0	0	0	0	1
DAVATIGASNTPLKGLPASLMK	[21]	30023098	NP_834729.1	BC5061	Ndh (yjlD)	NADH dehydrogenase	01.07/ Oxidative phosphorylation	0	0	0	1	0	0	0	0	0	0	0	0	0	0	0	0	0	0	0	0	0	0	0	0	0	0	0
LAAGNVSEQAVAMPLTK	[13]	30023098	NP_834729.1	BC5061	Ndh (yjlD)	NADH dehydrogenase	01.07/ Oxidative phosphorylation	2	2	2	4	2	2	2	0	1	2	3	1	1	2	1	2	2	1	3	1	2	2	1	1	1	2	1
TAYFGIPGLEENSMVLK	[14]	30023098	NP_834729.1	BC5061	Ndh (yjlD)	NADH dehydrogenase	01.07/ Oxidative phosphorylation	1	0	0	1	0	0	0	0	0	0	0	0	0	0	0	0	0	0	0	0	0	0	0	0	0	0	0
MSVEQVSEWAK	[1]	30022132	NP_833763.1	BC4045	-	NAD(P)H nitroreductase	01.08/ NAD(P)H related proteins	0	0	0	0	0	0	0	0	0	0	0	0	0	0	0	0	0	1	0	0	0	0	0	0	1	0	0
YPSLPGIMK	[8]	30022600	NP_834231.1	BC4523	EtfB	electron transfer flavoprotein subunit beta	01.08/ NAD(P)H related proteins	0	0	0	0	0	0	0	0	0	0	0	0	0	0	0	0	2	0	0	0	0	0	0	0	0	0	0
LTQMGIYPAVDPLASTSR	[4]	30023337	NP_834968.1	BC5306	AtpD	F0F1 ATP synthase subunit beta	01.09/ ATP synthesis	0	2	3	3	1	3	0	0	0	3	3	1	0	0	0	0	0	0	2	1	2	2	0	0	0	0	0
MPSAVGYQPTLATEMGQLQER	[1]	30023337	NP_834968.1	BC5306	AtpD	F0F1 ATP synthase subunit beta	01.09/ ATP synthesis	0	0	0	0	0	0	0	0	0	0	0	0	0	0	0	0	0	0	1	0	0	0	0	0	0	0	0
MPSAVGYQPTLATEMGQLQER	[15]	30023337	NP_834968.1	BC5306	AtpD	F0F1 ATP synthase subunit beta	01.09/ ATP synthesis	0	0	0	0	0	0	0	0	0	0	0	0	0	0	0	0	0	0	1	0	0	0	0	0	0	0	0
TAMVFGQMNEPPGAR	[3]	30023337	NP_834968.1	BC5306	AtpD	F0F1 ATP synthase subunit beta	01.09/ ATP synthesis	0	1	0	0	0	2	0	0	0	6	1	0	0	0	0	0	0	0	1	1	2	1	0	0	0	0	0
TAMVFGQMNEPPGAR	[3],[8]	30023337	NP_834968.1	BC5306	AtpD	F0F1 ATP synthase subunit beta	01.09/ ATP synthesis	0	0	1	0	0	0	0	0	0	5	2	0	0	0	0	0	0	0	0	0	3	0	0	0	0	0	0
TAMVFGQMNEPPGAR	[8]	30023337	NP_834968.1	BC5306	AtpD	F0F1 ATP synthase subunit beta	01.09/ ATP synthesis	0	0	0	0	0	0	0	0	0	2	0	0	0	0	0	0	0	0	0	0	0	0	0	0	0	0	0
TREGNDLYHEMSDSGVIKK	[11]	30023337	NP_834968.1	BC5306	AtpD	F0F1 ATP synthase subunit beta	01.09/ ATP synthesis	0	1	0	0	0	0	0	0	0	4	2	0	0	0	0	0	0	0	2	2	2	0	0	0	0	0	0
TVAMSSTDGLVR	[4]	30023337	NP_834968.1	BC5306	AtpD	F0F1 ATP synthase subunit beta	01.09/ ATP synthesis	2	1	2	3	4	2	0	0	0	5	6	6	2	0	0	0	0	0	6	5	4	1	0	0	0	0	0
VALTGLTMAEHFRDEQGQDVLLFIDNIFR	[8]	30023337	NP_834968.1	BC5306	AtpD	F0F1 ATP synthase subunit beta	01.09/ ATP synthesis	0	0	0	0	0	0	0	0	0	0	0	0	0	0	0	0	0	0	2	0	0	0	0	0	0	0	0
VTQIMGPVVDVK	[5]	30023337	NP_834968.1	BC5306	AtpD	F0F1 ATP synthase subunit beta	01.09/ ATP synthesis	0	0	0	0	0	0	0	0	0	2	1	1	0	0	0	0	0	0	1	1	0	0	0	0	0	0	0
VVNPLGQPVDGLGPINTTNTRPIESPAPGVMDR	[31]	161511197	NP_834970.2	BC5308	AtpA	F0F1 ATP synthase subunit alpha	01.09/ ATP synthesis	0	0	0	0	0	0	0	0	0	1	0	0	0	0	0	0	0	0	0	0	0	0	0	0	0	0	0
VVNPLGQPVDGLGPINTTNTRPIESPAPGVMDRK	[31]	161511197	NP_834970.2	BC5308	AtpA	F0F1 ATP synthase subunit alpha	01.09/ ATP synthesis	1	1	0	0	0	1	0	0	0	3	2	1	0	1	0	1	0	0	1	0	0	0	0	0	0	0	0
					2/ Extracellular proteins
VLTAMGHDLTANPNMK	[15]	XX	AE016877_ATCC14579_6_pos3681751(at)3681008	BC3716	EntD	3D domain protein,	02.01/ Toxins	0	0	0	0	0	0	0	0	0	0	0	0	0	0	0	0	0	0	0	0	0	0	0	0	2	0	0
LIDLNQEMMR	[8]	30019951	NP_831582.1	BC1809	NheA	non-hemolytic enterotoxin lytic component L2	02.01/ Toxins	0	0	0	0	0	0	0	0	1	0	0	0	0	0	0	0	0	0	0	0	0	0	0	0	0	0	0
LIDLNQEMMR	[9]	30019951	NP_831582.1	BC1809	NheA	non-hemolytic enterotoxin lytic component L2	02.01/ Toxins	0	0	0	0	0	0	0	0	1	0	0	0	1	0	0	2	0	0	0	0	0	0	1	0	0	0	0
TGSNALVMDLYALTIIK	[8]	30019952	NP_831583.1	BC1810	NheB	non-hemolytic enterotoxin lytic component L1	02.01/ Toxins	0	0	0	1	0	0	0	0	0	0	0	0	0	0	0	0	0	0	0	0	0	0	0	0	0	0	0
QLESDGFNVMK	[10]	30021214	NP_832845.1	BC3102	HblB	hemolysin BL binding component precursor	02.01/ Toxins	0	0	0	0	0	0	0	0	2	0	0	0	1	0	3	2	2	0	0	0	0	1	2	0	1	1	2
VVGVAYSNINEMHK	[12]	30021214	NP_832845.1	BC3102	HblB	hemolysin BL binding component precursor	02.01/ Toxins	0	0	0	1	0	0	0	0	1	0	0	0	0	0	1	2	2	0	0	0	0	0	2	0	0	0	2
ALAETGSHILVMDLYAK	[12]	30021215	NP_832846.1	BC3103	HblL1	hemolysin BL lytic component L1	02.01/ Toxins	0	0	0	1	0	0	0	0	0	0	0	0	0	0	0	0	0	0	0	0	0	0	1	0	0	0	0
VLTAMGHDLTANPNMK	[15]	30023271	NP_834902.1	BC5239	EntA	enterotoxin / cell-wall binding protein	02.01/ Toxins	0	0	0	0	0	0	0	0	1	0	0	0	0	0	0	0	0	0	0	0	0	0	0	0	0	0	0
NNGQNTMGYSVKGPNTELIVGGYIKPGEQQINVTNVR	[7]	XX	AE016877_ATCC14579_6_pos3493156(at)3492689	BC3527/BC3528	-	Hypothetical protein bthur0005_31870,	02.02/ Degradative enzymes	0	0	0	0	0	0	0	0	1	0	0	0	0	0	0	0	0	0	0	0	0	0	0	0	0	0	0
GAALGQMVITPK	[7]	30018287	NP_829918.1	BC0014	DacC	D-alanyl-D-alanine carboxypeptidase	02.02/ Degradative enzymes	0	0	3	0	0	0	0	0	0	1	1	1	0	0	0	0	0	0	0	0	2	0	0	0	0	0	0
GIGSFFSGMWNSAVDTVK	[9]	30018287	NP_829918.1	BC0014	DacC	D-alanyl-D-alanine carboxypeptidase	02.02/ Degradative enzymes	1	0	1	0	0	0	0	0	0	0	0	0	0	0	0	0	0	0	0	1	0	0	0	0	0	0	0
NADELLSIASMTK	[11]	30018287	NP_829918.1	BC0014	DacC	D-alanyl-D-alanine carboxypeptidase	02.02/ Degradative enzymes	3	0	5	0	0	0	0	0	0	0	3	4	0	0	0	0	0	0	1	3	4	0	0	0	0	0	0
AGVDMASPEPVKEALQVFEEKLNELEALLFEEK	[5]	30019347	NP_830978.1	BC1193	PepF1	oligoendopeptidase F	02.02/ Degradative enzymes	0	0	0	0	0	0	0	0	0	0	0	0	0	0	0	1	0	0	0	0	0	0	0	0	0	0	0
ITNVAPLTEMK	[10]	30019482	NP_831113.1	BC1331	IlsA	internalin	02.02/ Degradative enzymes	0	0	0	1	0	0	0	0	0	0	0	0	0	0	0	0	0	0	0	0	0	0	0	0	0	0	0
EMGQKWNTFIDPIPAFTYTS	[2]	30019849	NP_831480.1	BC1705	-	zinc transporter	02.02/ Degradative enzymes	0	0	0	2	0	0	0	0	0	0	0	0	0	0	0	0	0	0	0	0	0	0	2	0	0	0	0
LDTMVTVVDANRFWDDFADGESLLDRK	[4]	30019849	NP_831480.1	BC1705	-	zinc transporter	02.02/ Degradative enzymes	0	0	0	1	0	0	0	0	0	0	0	0	0	0	0	0	0	0	0	0	0	0	0	0	0	0	0
NQMIAEEPEVLK	[3]	30019849	NP_831480.1	BC1705	-	zinc transporter	02.02/ Degradative enzymes	0	0	0	2	2	2	0	0	0	0	0	0	0	0	0	2	1	0	0	0	0	1	0	0	0	1	0
NQMIAEEPEVLKNWDER	[3]	30019849	NP_831480.1	BC1705	-	zinc transporter	02.02/ Degradative enzymes	0	0	0	1	0	0	0	0	0	0	0	0	0	0	0	0	0	0	0	0	0	0	0	0	0	0	0
GMPGDYTFTLQVK	[2]	30020129	NP_831760.1	BC1991	TgC	putative murein endopeptidase	02.02/ Degradative enzymes	0	0	0	0	0	0	0	0	2	0	0	0	0	0	0	1	1	0	0	0	0	0	0	0	0	0	2
NIMDQLYGEFNK	[3]	30020129	NP_831760.1	BC1991	TgC	putative murein endopeptidase	02.02/ Degradative enzymes	0	0	0	0	0	0	2	2	4	0	0	0	0	0	2	2	2	0	0	0	0	3	2	0	3	0	2
NIMDQLYGEFNKIVDADEYVKYNVASTR	[3]	30020129	NP_831760.1	BC1991	TgC	putative murein endopeptidase	02.02/ Degradative enzymes	0	0	0	0	0	0	0	0	0	0	0	0	0	0	0	0	0	0	0	0	0	0	0	0	1	0	0
SIVGSIVKPGMDEHEK	[11]	30020129	NP_831760.1	BC1991	TgC	putative murein endopeptidase	02.02/ Degradative enzymes	0	0	0	1	0	0	0	0	1	0	0	0	0	0	0	2	1	0	0	0	0	0	1	1	1	1	2
SIVGSIVKPGMDEHEKVK	[11]	30020129	NP_831760.1	BC1991	TgC	putative murein endopeptidase	02.02/ Degradative enzymes	0	0	0	0	0	0	1	0	1	0	0	0	0	0	2	2	0	0	0	0	0	0	0	0	0	1	1
TVVYEQMLK	[7]	30020129	NP_831760.1	BC1991	TgC	putative murein endopeptidase	02.02/ Degradative enzymes	0	0	0	0	0	0	0	0	0	0	0	0	0	0	0	1	0	0	0	0	0	0	1	1	1	0	0
VTYSYFNMSDEQLSK	[8]	30020129	NP_831760.1	BC1991	TgC	putative murein endopeptidase	02.02/ Degradative enzymes	0	0	0	1	0	0	1	1	2	0	0	0	0	0	2	2	1	0	0	0	0	2	2	2	2	1	2
YSIKGMPGDYTFTLQVK	[6]	30020129	NP_831760.1	BC1991	TgC	putative murein endopeptidase	02.02/ Degradative enzymes	0	0	0	0	0	0	0	0	0	0	0	0	0	0	0	0	0	0	0	0	0	0	0	0	0	0	1
EILSLAMQR	[7]	30021870	NP_833501.1	BC3778	YmdA	phosphodiesterase	02.02/ Degradative enzymes	0	1	2	1	0	0	0	0	0	1	1	0	0	0	0	0	0	0	0	1	4	0	0	0	0	0	0
GNLMLSLESTNSR	[4]	30021894	NP_833525.1	BC3803	Zmp3	Zinc protease	02.02/ Degradative enzymes	0	0	0	0	0	0	0	0	0	1	0	0	0	0	0	0	0	0	0	0	0	0	0	0	0	0	0
IIMLGSAIDDNVANSIVSQLLFLESQDPEK	[3]	30023185	NP_834816.1	BC5152	ClpP	ATP-dependent Clp protease proteolytic subunit	02.02/ Degradative enzymes	0	0	0	0	1	0	0	0	0	0	0	0	0	0	0	0	0	0	0	0	0	0	0	0	0	0	0
MNLIPTVIEQTNR	[1]	30023185	NP_834816.1	BC5152	ClpP	ATP-dependent Clp protease proteolytic subunit	02.02/ Degradative enzymes	0	0	0	1	3	0	1	0	0	0	0	0	0	0	0	1	2	0	0	0	0	0	0	0	0	0	1
MNLIPTVIEQTNRGER	[1]	30023185	NP_834816.1	BC5152	ClpP	ATP-dependent Clp protease proteolytic subunit	02.02/ Degradative enzymes	0	0	0	1	2	0	0	0	0	0	0	0	0	0	0	1	2	0	0	0	0	0	0	0	0	0	0
YALPNSEVMIHQPLGGAQGQATEIEIAAKR	[9]	30023185	NP_834816.1	BC5152	ClpP	ATP-dependent Clp protease proteolytic subunit	02.02/ Degradative enzymes	0	0	0	0	0	0	1	0	0	0	0	0	0	0	0	1	0	0	0	0	0	0	0	1	0	0	2
VQNFAQLLQEINMQLNK	[13]	30020214	NP_831845.1	BC2077	ESAT-6	ESAT-6-like protein	02.03/ Virulence associated proteins	0	0	0	0	0	0	1	0	0	0	0	0	0	0	0	0	3	0	0	0	0	0	0	0	0	0	1
					3/ Fatty acid and phospholipid metabolism
MNVGILGIGR	[1]	30019328	NP_830959.1	BC1173	FabH1	3-oxoacyl-(acyl carrier protein) synthase III	03.01/ Fatty acid metabolism	0	1	0	0	0	0	0	0	0	2	0	0	0	0	0	0	0	0	0	1	0	0	0	0	0	0	0
GAHIYAEIAGYGATGDAFHITMPAPGGEGGVR	[22]	30019329	NP_830960.1	BC1174	fabF	3-oxoacyl-(acyl carrier protein) synthase II	03.01/ Fatty acid metabolism	0	0	0	0	0	0	0	0	0	1	0	0	0	0	0	0	0	0	0	0	0	0	0	0	0	0	0
KVMTEGGNILTLTYLGGER	[3]	30019369	NP_831000.1	BC1216	FabI	enoyl-(acyl carrier protein) reductase	03.01/ Fatty acid metabolism	0	0	0	1	0	0	0	0	0	0	0	0	0	0	0	0	0	0	0	0	0	0	0	0	0	0	0
TFVVMGVANQR	[5]	30019369	NP_831000.1	BC1216	FabI	enoyl-(acyl carrier protein) reductase	03.01/ Fatty acid metabolism	1	0	4	1	0	0	0	0	0	2	2	3	0	0	0	1	0	0	0	4	1	1	0	0	0	0	0
VMTEGGNILTLTYLGGER	[2]	30019369	NP_831000.1	BC1216	FabI	enoyl-(acyl carrier protein) reductase	03.01/ Fatty acid metabolism	0	0	1	0	0	0	0	0	0	0	0	0	0	0	0	0	0	0	0	0	0	0	0	0	0	0	0
ILSMSPVQVPIDR	[4]	30020443	NP_832074.1	BC2311	Sfp	4'-phosphopantetheinyl transferase	03.01/ Fatty acid metabolism	0	0	0	0	1	0	0	0	0	0	0	0	0	0	0	0	0	0	0	0	0	0	0	0	0	0	0
SAPVGIDVEQMNPNVDVMK	[11]	30020443	NP_832074.1	BC2311	Sfp	4'-phosphopantetheinyl transferase	03.01/ Fatty acid metabolism	0	0	0	1	0	0	0	0	0	0	0	0	0	0	0	0	0	0	0	0	0	0	0	0	0	0	0
SAPVGIDVEQMNPNVDVMK	[18]	30020443	NP_832074.1	BC2311	Sfp	4'-phosphopantetheinyl transferase	03.01/ Fatty acid metabolism	0	0	0	1	0	0	0	0	0	0	0	0	0	0	0	0	0	0	0	0	0	0	0	0	0	0	0
ADVANADDVTNMVK	[12]	30021939	NP_833570.1	BC3849	FabG2	3-ketoacyl-(acyl-carrier-protein) reductase	03.01/ Fatty acid metabolism	0	0	0	1	1	0	0	0	0	0	0	0	0	0	0	0	0	0	0	0	0	0	0	0	0	0	0
MHNVVITAAVR	[1]	30022110	NP_833741.1	BC4023	YhfS	acetyl-CoA acetyltransferase	03.01/ Fatty acid metabolism	0	0	0	2	0	0	0	0	0	0	0	0	0	0	0	0	0	0	0	0	0	0	0	0	0	0	0
QAMQPVAPVEVETK	[3]	30022267	NP_833898.1	BC4184	AccB	acetyl-CoA carboxylase biotin carboxyl carrier protein subunit	03.01/ Fatty acid metabolism	2	3	3	4	4	3	3	1	3	4	2	3	2	3	2	3	4	2	3	1	2	5	3	3	2	3	2
ALDKEQEILVNIADIVSNLYAMESAVLR	[22]	30023042	NP_834673.1	BC5002	AcdA	Acyl-CoA dehydrogenase	03.01/ Fatty acid metabolism	0	0	0	0	0	0	0	0	0	0	0	0	0	0	0	0	0	0	0	0	0	0	1	0	0	0	0
ALDKEQEILVNIADIVSNLYAMESAVLRTEK	[22]	30023042	NP_834673.1	BC5002	AcdA	Acyl-CoA dehydrogenase	03.01/ Fatty acid metabolism	0	0	0	6	0	1	1	0	0	4	0	0	0	2	2	4	0	0	0	0	0	3	4	0	0	2	0
ETLIAVENGDMLR	[11]	30023042	NP_834673.1	BC5002	AcdA	Acyl-CoA dehydrogenase	03.01/ Fatty acid metabolism	0	0	0	0	0	0	0	0	0	0	0	0	0	0	0	0	0	0	0	0	1	0	0	0	0	0	0
IGLMVAGLAAQK	[4]	30023042	NP_834673.1	BC5002	AcdA	Acyl-CoA dehydrogenase	03.01/ Fatty acid metabolism	0	0	0	1	0	0	0	0	0	0	0	0	0	0	0	0	0	0	0	0	0	0	0	0	0	0	0
EILELNPETMEYEAR	[10]	30023044	NP_834675.1	BC5004	FabA	enoyl-CoA hydratase	03.01/ Fatty acid metabolism	0	0	0	1	0	0	0	0	0	0	0	0	0	0	0	0	0	0	0	0	0	0	0	0	0	0	0
AVMKPIEGTILTVAR	[3]	30021944	NP_833575.1	BC3854	YloV	kinase related to hydroxyacetone kinase	03.02/ Glycerophospholipid metabolism	0	0	0	2	0	0	0	0	0	0	0	0	0	0	0	0	0	0	0	0	0	0	0	0	0	0	0
VIEGGQTMNPSTEDIVK	[8]	30021944	NP_833575.1	BC3854	YloV	kinase related to hydroxyacetone kinase	03.02/ Glycerophospholipid metabolism	1	2	2	2	0	0	0	0	0	0	1	0	0	0	0	0	0	0	0	1	2	1	1	0	0	0	0
					4/ Cell wall, cell surface and membrane biogenesis
LIAQMPFGKPVVQAGEKEFQPLENR	[5]	30020091	NP_831722.1	BC1952	DacA	nitroreductase family protein	4/ Cell wall, cell surface and membrane biogenesis	0	0	0	0	0	0	0	0	0	0	0	0	0	0	0	0	1	0	0	0	0	0	0	0	0	0	0
YAVLNSDDNVTEEYMR	[15]	30022003	NP_833634.1	BC3914	MurE	UDP-N-acetylmuramoylalanyl-D-glutamate--2,6-diaminopimelate ligase	4/ Cell wall, cell surface and membrane biogenesis	0	0	1	0	0	0	0	0	0	1	1	0	0	0	0	0	0	0	0	0	2	0	0	0	0	0	0
MNSYFESPATLTVK	[1]	30022624	NP_834255.1	BC4548	IsdA1	cell surface protein	4/ Cell wall, cell surface and membrane biogenesis	0	0	0	0	0	0	0	0	2	0	0	0	0	0	0	0	0	0	0	0	0	0	0	0	0	0	0
FNEKPMGEQVIIDDYAHHPTEINATIEAAR	[6]	30022759	NP_834390.1	BC4684	MurC	UDP-N-acetylmuramate--L-alanine ligase	4/ Cell wall, cell surface and membrane biogenesis	0	0	0	0	0	0	0	0	0	0	0	0	0	0	0	0	0	0	0	0	1	0	0	0	0	0	0
GATIMIQPSNPVYGAK	[5]	30023296	NP_834927.1	BC5264	EPSX	EPSX protein	4/ Cell wall, cell surface and membrane biogenesis	0	0	2	0	0	0	0	0	0	1	1	1	0	0	0	0	0	0	0	0	1	0	0	0	0	0	0
IVLVDTAPDSFEMDYEK	[13]	30023305	NP_834936.1	BC5273	-	UDP-bacillosamine synthetase	4/ Cell wall, cell surface and membrane biogenesis	0	0	0	0	0	0	0	0	0	0	0	0	0	0	0	0	0	0	0	0	1	0	0	0	0	0	0
IMNVDNVTVLSK	[2]	30023310	NP_834941.1	BC5278	CapA	chain length regulator (capsular polysaccharide biosynthesis)	4/ Cell wall, cell surface and membrane biogenesis	0	0	2	0	0	0	0	0	0	2	2	4	0	0	0	0	0	0	0	3	1	0	0	0	0	0	0
LNLNMTAQALTK	[5]	30023310	NP_834941.1	BC5278	CapA	chain length regulator (capsular polysaccharide biosynthesis)	4/ Cell wall, cell surface and membrane biogenesis	0	0	1	0	0	0	0	0	0	0	1	3	0	0	0	0	0	0	0	1	1	0	0	0	0	0	0
					5/ Nucleotide metabolism
IVGEVIGKYHPHGDSAVYETMVR	[21]	30018284	NP_829915.1	BC0006	GyrA	DNA gyrase subunit A	5/ Nucleotide metabolism	0	0	0	0	0	0	0	0	0	1	1	0	0	0	0	0	0	0	0	0	0	0	0	0	0	0	0
MPVDQISQMGR	[9]	30018284	NP_829915.1	BC0006	GyrA	DNA gyrase subunit A	5/ Nucleotide metabolism	0	0	2	0	0	0	0	0	0	1	0	0	0	0	0	0	0	0	0	0	2	0	0	0	0	0	0
KHGIPVIADGGIKYSGDMVK	[18]	30018286	NP_829917.1	BC0013	GuaB	inositol-5-monophosphate dehydrogenase	5/ Nucleotide metabolism	0	0	0	3	0	0	1	0	0	0	0	0	0	0	0	0	0	0	0	0	0	0	0	0	0	0	0
NMSIEQQAEQVDKVKR	[2]	30018286	NP_829917.1	BC0013	GuaB	inositol-5-monophosphate dehydrogenase	5/ Nucleotide metabolism	0	0	0	1	0	0	0	0	0	0	0	0	0	0	0	0	0	0	0	0	0	0	0	0	0	0	0
RSESGVISDPFFLTPEHQVYDAEHLMGK	[26]	30018286	NP_829917.1	BC0013	GuaB	inositol-5-monophosphate dehydrogenase	5/ Nucleotide metabolism	0	0	0	1	0	0	0	0	0	0	0	0	0	0	0	0	0	0	1	0	0	0	0	0	0	0	0
EEDVWGTIEEAGMANDAK	[13]	30018372	NP_830003.1	BC0122	RpoB	DNA-directed RNA polymerase subunit beta	5/ Nucleotide metabolism	0	0	1	0	0	3	0	0	0	0	1	0	0	0	0	0	0	0	0	0	0	0	0	0	0	0	0
GEILADGPSMELGELALGR	[10]	30018372	NP_830003.1	BC0122	RpoB	DNA-directed RNA polymerase subunit beta	5/ Nucleotide metabolism	0	0	1	0	0	0	0	0	0	0	0	0	0	0	0	0	0	0	0	0	0	0	0	0	0	0	0
QAVPLMNPESPIVGTGMEYVSAK	[17]	30018372	NP_830003.1	BC0122	RpoB	DNA-directed RNA polymerase subunit beta	5/ Nucleotide metabolism	0	0	0	0	0	2	0	0	0	0	0	0	0	0	0	0	0	0	0	0	0	0	0	0	0	0	0
QAVPLMNPESPIVGTGMEYVSAK	[6]	30018372	NP_830003.1	BC0122	RpoB	DNA-directed RNA polymerase subunit beta	5/ Nucleotide metabolism	0	0	0	0	0	1	0	0	0	0	0	0	0	0	0	0	0	0	0	0	0	0	0	0	0	0	0
RVDPETGLVTGHVDYLTADEEDNYVVAQANMK	[31]	30018372	NP_830003.1	BC0122	RpoB	DNA-directed RNA polymerase subunit beta	5/ Nucleotide metabolism	0	0	0	0	0	1	0	0	0	0	0	0	0	0	0	0	0	0	0	0	0	0	0	0	0	0	0
GNASNFTQLAGMR	[12]	30018373	NP_830004.1	BC0123	RpoC	DNA-directed RNA polymerase subunit beta'	5/ Nucleotide metabolism	0	2	2	0	0	0	0	0	0	1	3	0	0	0	0	0	0	0	0	0	2	0	0	0	0	0	0
LLMLAAQNILNPK	[3]	30018373	NP_830004.1	BC0123	RpoC	DNA-directed RNA polymerase subunit beta'	5/ Nucleotide metabolism	0	0	1	0	0	0	0	0	0	0	0	0	0	0	0	0	0	0	0	0	0	0	0	0	0	0	0
MGLVLDMSPR	[1]	30018373	NP_830004.1	BC0123	RpoC	DNA-directed RNA polymerase subunit beta'	5/ Nucleotide metabolism	0	0	1	0	0	0	0	0	0	0	0	0	0	0	0	0	0	0	0	0	0	0	0	0	0	0	0
MGLVLDMSPR	[1],[7]	30018373	NP_830004.1	BC0123	RpoC	DNA-directed RNA polymerase subunit beta'	5/ Nucleotide metabolism	0	0	1	0	0	0	0	0	0	0	0	0	0	0	0	0	0	0	0	0	0	0	0	0	0	0	0
MGLVLDMSPR	[7]	30018373	NP_830004.1	BC0123	RpoC	DNA-directed RNA polymerase subunit beta'	5/ Nucleotide metabolism	0	1	2	0	0	1	0	0	0	0	0	0	0	0	0	0	0	0	0	0	0	0	0	0	0	0	0
MIDVNNFEYMK	[10]	30018373	NP_830004.1	BC0123	RpoC	DNA-directed RNA polymerase subunit beta'	5/ Nucleotide metabolism	0	0	0	1	0	1	0	0	0	0	0	0	0	0	0	0	0	0	0	0	0	0	0	0	0	0	0
NPIFMMSDSGAR	[5]	30018373	NP_830004.1	BC0123	RpoC	DNA-directed RNA polymerase subunit beta'	5/ Nucleotide metabolism	0	0	0	0	0	1	0	0	0	0	0	0	0	0	0	0	0	0	0	0	0	0	0	0	0	0	0
NPIFMMSDSGAR	[6]	30018373	NP_830004.1	BC0123	RpoC	DNA-directed RNA polymerase subunit beta'	5/ Nucleotide metabolism	0	0	1	0	0	1	0	0	0	0	0	0	0	0	0	0	0	0	0	0	0	0	0	0	0	0	0
ILTEHLNIFVGLTDEAQNAEIMVEKEEDQKEK	[22]	30018406	NP_830037.1	BC0158	RpoA	DNA-directed RNA polymerase subunit alpha	5/ Nucleotide metabolism	1	0	0	0	0	0	0	0	0	0	2	0	0	0	0	0	0	0	1	0	0	0	0	0	0	0	0
MIEIEKPKIETVELNEDAK	[1]	30018406	NP_830037.1	BC0158	RpoA	DNA-directed RNA polymerase subunit alpha	5/ Nucleotide metabolism	0	0	0	0	0	0	0	0	0	0	0	1	0	0	0	0	0	0	0	0	0	0	0	0	0	0	0
VLEMTIEELDLSVR	[4]	30018406	NP_830037.1	BC0158	RpoA	DNA-directed RNA polymerase subunit alpha	5/ Nucleotide metabolism	1	4	4	0	0	1	0	0	0	4	4	2	0	0	0	0	0	0	3	3	4	0	0	0	0	0	0
AVTSIDGMTADWAR	[8]	30018516	NP_830147.1	BC0296	GuaA	bifunctional GMP synthase/glutamine amidotransferase protein	5/ Nucleotide metabolism	1	0	2	0	0	0	0	0	0	0	0	0	0	0	1	1	0	0	0	0	1	1	1	0	0	0	0
KMGHVNILNDNIEVALEKAK	[2]	30018532	NP_830163.1	BC0324	PurK	phosphoribosylaminoimidazole carboxylase ATPase subunit	5/ Nucleotide metabolism	0	0	0	0	0	0	0	0	0	1	0	1	0	0	0	0	0	0	0	0	2	0	0	0	0	0	0
AMEAWETQVQFK	[2]	30018533	NP_830164.1	BC0325	AdSL	adenylosuccinate lyase	5/ Nucleotide metabolism	0	0	3	0	0	0	0	0	0	0	1	2	0	0	0	0	0	0	1	1	2	0	0	0	0	0	0
NPIGSENMTGLAR	[8]	30018533	NP_830164.1	BC0325	AdSL	adenylosuccinate lyase	5/ Nucleotide metabolism	3	0	5	3	0	1	0	0	0	4	4	5	0	0	0	2	0	0	1	5	5	3	2	0	0	0	1
VILPDATIALNYMLNR	[13]	30018533	NP_830164.1	BC0325	AdSL	adenylosuccinate lyase	5/ Nucleotide metabolism	0	0	2	0	0	0	0	0	0	0	0	0	0	0	0	0	0	0	0	0	0	0	0	0	0	0	0
LGMEEGTVLAEPIVEFYFKDDDLGDPLVTEDHIR	[3]	161511212	NP_830165.2	BC0326	PurC	phosphoribosylaminoimidazole-succinocarboxamide synthase	5/ Nucleotide metabolism	0	0	0	0	0	0	0	0	0	3	1	0	0	0	0	0	0	0	3	0	1	0	0	0	0	0	0
MQKLELLYEGK	[1]	161511212	NP_830165.2	BC0326	PurC	phosphoribosylaminoimidazole-succinocarboxamide synthase	5/ Nucleotide metabolism	0	0	0	0	0	0	0	0	0	0	0	0	0	0	0	0	0	0	1	0	0	0	0	0	0	0	0
LLANVVMEDFR	[7]	30018535	NP_830166.1	BC0327	PurS	phosphoribosylformylglycinamidine synthase subunit PurS	5/ Nucleotide metabolism	0	0	0	0	1	0	0	0	0	0	0	1	0	0	0	0	0	0	1	2	0	1	0	0	0	0	0
AGMGIEMYLDDVPQR	[3]	30018537	NP_830168.1	BC0329	PurL	phosphoribosylformylglycinamidine synthase II	5/ Nucleotide metabolism	0	0	0	0	0	0	0	0	0	0	0	0	0	0	0	0	0	0	0	0	1	0	0	0	0	0	0
AGMGIEMYLDDVPQR	[7]	30018537	NP_830168.1	BC0329	PurL	phosphoribosylformylglycinamidine synthase II	5/ Nucleotide metabolism	0	0	0	1	0	1	0	0	0	1	0	0	0	0	0	0	0	0	1	0	0	0	0	0	0	0	0
EAAYFAEFQAMK	[11]	30018537	NP_830168.1	BC0329	PurL	phosphoribosylformylglycinamidine synthase II	5/ Nucleotide metabolism	0	0	1	0	0	0	0	0	0	1	0	0	0	0	0	0	0	0	1	0	1	0	0	0	0	0	0
ETGMTPYEMMLSESQER	[10]	30018537	NP_830168.1	BC0329	PurL	phosphoribosylformylglycinamidine synthase II	5/ Nucleotide metabolism	0	0	0	0	0	0	0	0	0	1	1	0	0	0	0	0	0	0	0	0	0	0	0	0	0	0	0
ETGMTPYEMMLSESQER	[9]	30018537	NP_830168.1	BC0329	PurL	phosphoribosylformylglycinamidine synthase II	5/ Nucleotide metabolism	0	0	0	0	0	0	0	0	0	0	1	0	0	0	0	0	0	0	0	0	1	0	0	0	0	0	0
ETGMTPYEMMLSESQER	[9],[10]	30018537	NP_830168.1	BC0329	PurL	phosphoribosylformylglycinamidine synthase II	5/ Nucleotide metabolism	0	0	0	0	0	0	0	0	0	0	0	0	0	0	0	0	0	0	0	0	1	0	0	0	0	0	0
KGQAHGAGNTVMYVGASTGR	[12]	30018537	NP_830168.1	BC0329	PurL	phosphoribosylformylglycinamidine synthase II	5/ Nucleotide metabolism	0	0	0	0	0	2	0	0	0	0	0	0	0	0	0	0	0	0	0	0	0	0	0	0	0	0	0
MESHNHPSAIEPYQGAATGVGGIIR	[1]	30018537	NP_830168.1	BC0329	PurL	phosphoribosylformylglycinamidine synthase II	5/ Nucleotide metabolism	0	0	0	0	0	0	0	0	0	0	0	0	0	0	0	0	0	0	1	0	0	0	0	0	0	0	0
SLMLEPNPTQIKEER	[3]	30018537	NP_830168.1	BC0329	PurL	phosphoribosylformylglycinamidine synthase II	5/ Nucleotide metabolism	0	0	0	0	0	0	0	0	0	1	2	0	0	0	0	0	0	0	0	0	1	0	0	0	0	0	0
TLQTPVIGGNVSMYNER	[13]	30018537	NP_830168.1	BC0329	PurL	phosphoribosylformylglycinamidine synthase II	5/ Nucleotide metabolism	0	1	0	0	0	0	0	0	0	1	2	0	0	0	0	0	0	0	1	0	1	0	0	0	0	0	0
YIYLDPEMGGK	[8]	30018537	NP_830168.1	BC0329	PurL	phosphoribosylformylglycinamidine synthase II	5/ Nucleotide metabolism	0	0	0	1	0	0	0	0	0	1	2	0	0	0	0	1	0	0	1	0	2	0	0	0	0	0	0
VVMIDDSIVR	[3]	30018538	NP_830169.1	BC0330	PurF	amidophosphoribosyltransferase	5/ Nucleotide metabolism	0	0	0	0	0	0	0	0	0	1	0	3	0	0	0	0	0	0	1	1	1	0	0	0	0	0	0
AFDGDKGPNTGGMGAYSPVPQIPESAVQEAIQTVLHPTAK	[13]	30018542	NP_830173.1	BC0334	purD	phosphoribosylamine--glycine ligase	5/ Nucleotide metabolism	0	0	0	0	0	1	0	0	0	0	0	0	0	0	0	1	0	0	0	0	0	0	0	0	0	0	0
GIDNAASGVVPVMK	[13]	30019504	NP_831135.1	BC1354	NrdA	ribonucleotide-diphosphate reductase subunit alpha	5/ Nucleotide metabolism	1	0	2	2	0	0	0	0	0	3	1	0	0	0	1	2	0	0	1	0	3	0	1	0	0	0	1
IAMIQLESGYPYLMFK	[14]	30019504	NP_831135.1	BC1354	NrdA	ribonucleotide-diphosphate reductase subunit alpha	5/ Nucleotide metabolism	0	0	0	1	0	0	0	0	0	0	0	0	0	0	0	0	0	0	0	0	0	0	0	0	0	0	0
TYANATTYYPMPYLSK	[11]	30019504	NP_831135.1	BC1354	NrdA	ribonucleotide-diphosphate reductase subunit alpha	5/ Nucleotide metabolism	0	0	0	0	0	0	0	0	0	0	0	0	0	0	0	1	0	0	0	0	0	0	1	0	0	0	0
LFGPLVNVMPFDYGLNFAGNR	[9]	30020438	NP_832069.1	BC2306	BacF	glycine-AMP ligase	5/ Nucleotide metabolism	0	0	0	2	0	0	0	0	0	0	0	0	0	0	0	0	0	0	0	0	0	0	0	0	0	0	0
NPQTGEEMQIAASK	[8]	30021822	NP_833453.1	BC3728	Hup3	DNA-binding protein HU	5/ Nucleotide metabolism	0	0	0	0	0	3	0	0	0	0	0	0	0	0	0	2	0	0	0	0	0	0	0	0	0	0	2
TGRNPQTGEEMQIAASK	[11]	30021822	NP_833453.1	BC3728	Hup3	DNA-binding protein HU	5/ Nucleotide metabolism	0	0	0	0	0	1	0	0	0	0	0	0	0	0	0	0	0	0	0	0	0	0	0	0	0	0	0
TGRNPQTGEEMQIAASKVPAFK	[11]	30021822	NP_833453.1	BC3728	Hup3	DNA-binding protein HU	5/ Nucleotide metabolism	0	0	0	1	0	0	2	0	1	0	0	0	1	1	1	1	4	1	0	0	0	0	0	1	1	0	1
AAEIEADVILMAK	[11]	30021913	NP_833544.1	BC3823	PyrH	uridylate kinase	5/ Nucleotide metabolism	0	0	1	0	0	0	0	0	0	0	1	4	0	0	0	0	0	0	1	4	0	0	0	0	0	0	0
ANVGNMEVLQTAK	[6]	30021975	NP_833606.1	BC3886	CarB	carbamoyl phosphate synthase large subunit	5/ Nucleotide metabolism	0	2	4	0	0	1	0	0	0	2	5	0	0	0	0	0	0	0	0	0	5	0	0	0	0	0	0
EIEYEVMR	[7]	30021975	NP_833606.1	BC3886	CarB	carbamoyl phosphate synthase large subunit	5/ Nucleotide metabolism	0	1	1	0	0	1	0	0	0	0	1	0	0	0	0	0	0	0	0	0	2	0	0	0	0	0	0
ITGVPMANVATK	[6]	30021975	NP_833606.1	BC3886	CarB	carbamoyl phosphate synthase large subunit	5/ Nucleotide metabolism	0	0	0	0	0	1	0	0	0	0	1	0	0	0	0	0	0	0	0	0	0	0	0	0	0	0	0
STGEVMGKDLTLEK	[6]	30021975	NP_833606.1	BC3886	CarB	carbamoyl phosphate synthase large subunit	5/ Nucleotide metabolism	0	0	0	0	0	1	0	0	0	0	0	0	0	0	0	0	0	0	0	0	0	0	0	0	0	0	0
SVDTTLGPEMK	[10]	30021975	NP_833606.1	BC3886	CarB	carbamoyl phosphate synthase large subunit	5/ Nucleotide metabolism	0	3	1	0	0	4	0	0	0	1	3	0	0	0	0	0	0	0	0	1	2	0	0	0	0	0	0
VILVNSNPATIMTDTATADK	[12]	30021975	NP_833606.1	BC3886	CarB	carbamoyl phosphate synthase large subunit	5/ Nucleotide metabolism	0	0	3	0	0	0	0	0	0	0	1	0	0	0	0	0	0	0	0	0	1	0	0	0	0	0	0
LSPDGIMLSNGPGDPK	[7]	30021976	NP_833607.1	BC3887	CarA	carbamoyl phosphate synthase small subunit	5/ Nucleotide metabolism	1	0	2	0	0	0	0	0	0	2	0	1	0	0	0	0	0	0	1	0	0	0	0	0	0	0	0
VVLVDFGMK	[8]	30021976	NP_833607.1	BC3887	CarA	carbamoyl phosphate synthase small subunit	5/ Nucleotide metabolism	1	0	3	0	0	0	0	0	0	2	1	3	0	0	0	0	0	0	3	3	2	0	0	0	0	0	0
GLGHTGGTIDKLEAVPGFHVEIENDEFMR	[28]	30022172	NP_833803.1	BC4085	Pdp	pyrimidine-nucleoside phosphorylase	5/ Nucleotide metabolism	0	0	0	0	0	0	0	0	0	0	0	0	0	0	0	0	1	0	0	0	0	0	0	0	0	0	0
TLGGDAVGMSTVPEVIVAR	[9]	30022173	NP_833804.1	BC4086	PunA	purine nucleoside phosphorylase	5/ Nucleotide metabolism	0	0	0	0	0	0	1	0	1	0	0	0	0	0	0	3	3	1	1	0	0	2	0	0	3	1	2
MLDGYDVLVLEKY	[1]	30022483	NP_834114.1	BC4402	Apt	adenine phosphoribosyltransferase	5/ Nucleotide metabolism	0	0	0	1	1	1	0	0	0	1	0	0	0	0	0	0	1	0	1	0	0	0	0	0	0	0	0
AGLGMVDGILK	[5]	30023346	NP_834977.1	BC5315	Upp	uracil phosphoribosyltransferase	5/ Nucleotide metabolism	0	0	0	1	3	0	0	0	0	0	0	0	0	0	0	0	0	0	0	0	0	0	0	0	0	0	0
LPVVPANMQTIIDER	[8]	30023481	NP_835112.1	BC5452	GuaC	guanosine 5'-monophosphate oxidoreductase	5/ Nucleotide metabolism	0	0	0	0	0	0	0	0	0	0	0	0	0	0	0	0	0	0	0	1	0	0	0	0	0	0	0
MENVFDYEDIQLIPAK	[1]	30023481	NP_835112.1	BC5452	GuaC	guanosine 5'-monophosphate oxidoreductase	5/ Nucleotide metabolism	2	3	3	0	0	0	0	0	0	4	3	2	0	0	0	0	0	0	3	3	3	0	0	0	0	0	0
					6/ DNA replication and reparation systems
IGSMLSPNELLDIANTMYGSR	[4]	XX	AE016877_ATCC14579_4_pos4496912(at)4499316	BC4552	MutS2	MutS2 family protein	6/ DNA replication and reparation systems	0	0	0	1	0	0	0	0	0	0	0	0	0	0	0	0	0	0	0	0	0	0	0	0	0	0	0
AEIEGDMGDSHVGLQAR	[7]	30021871	NP_833502.1	BC3779	RecA	recombinase A	6/ DNA replication and reparation systems	1	1	2	2	0	0	1	0	0	2	0	0	0	0	1	2	2	1	1	0	1	2	1	1	1	1	2
EGEILDMASELDIVQK	[7]	30021871	NP_833502.1	BC3779	RecA	recombinase A	6/ DNA replication and reparation systems	2	1	2	0	0	0	0	0	0	1	1	1	0	0	0	1	2	0	0	1	2	0	1	1	0	0	0
VAEVDIMYGEGISR	[7]	30021871	NP_833502.1	BC3779	RecA	recombinase A	6/ DNA replication and reparation systems	1	0	2	0	0	0	0	0	0	2	2	1	0	0	0	0	2	0	2	2	3	0	0	0	0	0	0
VGVMFGNPETTPGGR	[4]	30021871	NP_833502.1	BC3779	RecA	recombinase A	6/ DNA replication and reparation systems	4	2	3	3	2	0	2	0	1	4	2	3	1	0	1	2	4	1	3	2	3	2	1	2	1	1	3
					7/ Amino acid biosynthesis and metabolism
IEESDMYLYPDLDTWVIFPWTAEK	[6]		AE016877_ATCC14579_4_pos3670539(at)3669162	BC3705	GlnA	Glutamine synthetase, type I	07.01/ Alanine, aspartate and glutamate metabolism	0	0	0	0	0	0	0	0	0	0	0	0	0	0	0	0	0	0	1	0	0	0	0	0	0	0	0
IEESDMYLYPDLDTWVIFPWTAEKGKVAR	[6]		AE016877_ATCC14579_4_pos3670539(at)3669162	BC3705	GlnA	Glutamine synthetase, type I	07.01/ Alanine, aspartate and glutamate metabolism	0	0	0	0	0	0	0	0	0	0	0	0	0	0	0	0	0	0	0	0	1	0	0	0	0	0	0
MMFDGSSIEGFVR	[1]		AE016877_ATCC14579_4_pos3670539(at)3669162	BC3705	GlnA	Glutamine synthetase, type I	07.01/ Alanine, aspartate and glutamate metabolism	0	0	0	0	0	0	0	0	0	0	0	0	0	0	0	0	0	0	1	0	0	0	0	0	0	0	0
MMFDGSSIEGFVR	[2]		AE016877_ATCC14579_4_pos3670539(at)3669162	BC3705	GlnA	Glutamine synthetase, type I	07.01/ Alanine, aspartate and glutamate metabolism	1	0	0	1	0	0	0	0	0	3	0	0	0	0	0	0	0	0	0	0	0	0	0	0	0	0	0
TQVHQWERDQYMSLY	[12]		AE016877_ATCC14579_4_pos3670539(at)3669162	BC3705	GlnA	Glutamine synthetase, type I	07.01/ Alanine, aspartate and glutamate metabolism	0	0	0	0	0	0	0	0	0	0	0	0	0	0	0	0	0	0	2	0	0	0	0	0	0	0	0
VLKEMEALGFSDFNLGPEPEFFLFKVDEK	[5]		AE016877_ATCC14579_4_pos3670539(at)3669162	BC3705	GlnA	Glutamine synthetase, type I	07.01/ Alanine, aspartate and glutamate metabolism	0	0	0	0	0	0	0	0	0	2	2	0	0	0	0	0	0	0	2	0	2	0	0	0	0	0	0
APFTAELDASDIEKGTYPHFMLK	[21]	30018427	NP_830058.1	BC0190	GlmS	D-fructose-6-phosphate amidotransferase	07.01/ Alanine, aspartate and glutamate metabolism	0	0	0	1	0	0	0	0	0	0	0	0	0	0	0	0	0	0	0	0	0	0	0	0	0	0	0
GLEMEGDSFVLPTVHEALAPLVAVIPLQLISYYAALHR	[4]	30018427	NP_830058.1	BC0190	GlmS	D-fructose-6-phosphate amidotransferase	07.01/ Alanine, aspartate and glutamate metabolism	0	0	0	0	0	0	0	0	0	1	0	0	0	0	0	0	0	0	2	0	0	0	0	0	0	0	0
AGGPDYLALHMQAK	[11]	30018552	NP_830183.1	BC0344	RocA	1-pyrroline-5-carboxylate dehydrogenase	07.01/ Alanine, aspartate and glutamate metabolism	0	0	1	4	0	0	2	0	0	1	1	0	0	4	3	5	1	3	0	0	1	5	4	0	0	3	3
AMQVADETFQTWR	[2]	30018552	NP_830183.1	BC0344	RocA	1-pyrroline-5-carboxylate dehydrogenase	07.01/ Alanine, aspartate and glutamate metabolism	0	0	0	1	0	0	0	0	0	0	0	0	0	1	1	2	0	0	0	0	1	2	2	0	0	1	0
AMQVADETFQTWRK	[2]	30018552	NP_830183.1	BC0344	RocA	1-pyrroline-5-carboxylate dehydrogenase	07.01/ Alanine, aspartate and glutamate metabolism	0	0	0	0	0	0	0	0	0	0	0	0	0	0	1	1	0	0	0	0	0	1	0	0	0	0	0
ELTVANPAVLGTNMGPVNDQAAFDKVMSYVAIGKEEGR	[14]	30018552	NP_830183.1	BC0344	RocA	1-pyrroline-5-carboxylate dehydrogenase	07.01/ Alanine, aspartate and glutamate metabolism	0	0	0	0	0	0	0	0	0	0	0	0	0	0	0	0	1	0	0	0	0	0	0	0	0	0	0
FMEVLEEAGLPAGVVNFVPGNGSEVGDYLVDHPR	[2]	30018552	NP_830183.1	BC0344	RocA	1-pyrroline-5-carboxylate dehydrogenase	07.01/ Alanine, aspartate and glutamate metabolism	0	0	0	1	0	0	0	0	0	0	0	0	0	0	0	0	0	0	0	0	0	0	0	0	0	0	0
VIAEMGGKDTIVVDKEADLELAAK	[5]	30018552	NP_830183.1	BC0344	RocA	1-pyrroline-5-carboxylate dehydrogenase	07.01/ Alanine, aspartate and glutamate metabolism	0	0	1	0	0	0	1	0	0	1	1	0	0	1	1	1	1	1	1	0	1	3	2	0	0	1	2
MAAQIGAQFLEKNKGGK	[1]	30018778	NP_830409.1	BC0592	-	alanine dehydrogenase	07.01/ Alanine, aspartate and glutamate metabolism	0	0	0	0	0	0	0	0	0	0	0	0	0	0	0	0	0	0	0	0	0	0	0	0	1	0	0
TAVNVVGNSLAAVVMSK	[15]	30019581	NP_831212.1	BC1432	-	proton/sodium-glutamate symport protein	07.01/ Alanine, aspartate and glutamate metabolism	0	0	0	0	0	0	0	0	0	0	0	1	0	0	0	0	0	0	0	0	0	0	0	0	0	0	0
EMNPNLLTFSVGFEQR	[2]	30020338	NP_831969.1	BC2204	AsnS	asparagine synthetase [glutamine-hydrolyzing]	07.01/ Alanine, aspartate and glutamate metabolism	0	0	2	0	0	0	0	0	0	0	1	0	0	0	0	0	0	0	1	0	2	0	1	0	0	0	0
MFSYIPSPGK	[1]	30020338	NP_831969.1	BC2204	AsnS	asparagine synthetase [glutamine-hydrolyzing]	07.01/ Alanine, aspartate and glutamate metabolism	0	0	2	0	0	0	0	0	0	2	0	0	0	0	0	0	0	0	0	0	1	0	0	0	0	0	0
LVETAEEAWNQDMVMK	[15]	30022698	NP_834329.1	BC4623	AlD	alanine dehydrogenase	07.01/ Alanine, aspartate and glutamate metabolism	0	0	0	0	0	0	0	0	0	0	0	0	0	0	0	1	0	0	0	0	0	0	0	0	0	0	0
SLPLLAPMSEVAGR	[8]	30022698	NP_834329.1	BC4623	AlD	alanine dehydrogenase	07.01/ Alanine, aspartate and glutamate metabolism	0	0	0	0	0	0	0	0	0	0	0	0	0	0	0	3	1	0	0	0	0	1	0	0	0	1	1
ETPLYYAENMTK	[10]	30019390	NP_831021.1	BC1237	TrpB	tryptophan synthase subunit beta	07.02/ Glycine, serine and threonine metabolism	3	1	3	2	3	2	0	0	2	1	0	1	0	0	0	0	0	0	0	2	0	1	0	1	0	0	0
MNYAYPDEKGHYGIYGGR	[1]	30019390	NP_831021.1	BC1237	TrpB	tryptophan synthase subunit beta	07.02/ Glycine, serine and threonine metabolism	0	0	0	3	0	3	1	0	0	0	0	0	0	0	0	1	0	0	0	0	0	2	0	1	0	0	1
AFIPYVMGGDGGLEK	[7]	30019391	NP_831022.1	BC1238	TrpA	tryptophan synthase subunit alpha	07.02/ Glycine, serine and threonine metabolism	2	0	2	3	5	2	0	0	4	1	0	2	2	0	0	1	3	0	3	2	3	2	1	3	0	0	3
EVQMPFVLMTYLNPVLAFGK	[4]	30019391	NP_831022.1	BC1238	TrpA	tryptophan synthase subunit alpha	07.02/ Glycine, serine and threonine metabolism	0	0	0	1	3	3	0	0	0	0	0	0	0	0	0	0	0	0	1	0	0	1	0	0	0	0	2
EVQMPFVLMTYLNPVLAFGK	[4],[9]	30019391	NP_831022.1	BC1238	TrpA	tryptophan synthase subunit alpha	07.02/ Glycine, serine and threonine metabolism	0	0	0	0	2	0	0	0	0	0	0	0	0	0	0	0	0	0	0	0	0	0	0	0	0	0	0
EVQMPFVLMTYLNPVLAFGK	[9]	30019391	NP_831022.1	BC1238	TrpA	tryptophan synthase subunit alpha	07.02/ Glycine, serine and threonine metabolism	0	0	1	1	6	3	0	0	0	0	0	0	0	0	0	1	1	0	1	0	0	0	0	0	0	0	1
KEVQMPFVLMTYLNPVLAFGK	[5]	30019391	NP_831022.1	BC1238	TrpA	tryptophan synthase subunit alpha	07.02/ Glycine, serine and threonine metabolism	0	0	0	0	1	0	0	0	0	0	0	0	0	0	0	0	0	0	0	0	0	0	0	0	0	0	0
VSIVGAGMAGYPGVTAK	[8]	30021889	NP_833520.1	BC3798	LysC	aspartate kinase I	07.02/ Glycine, serine and threonine metabolism	0	0	0	0	0	0	0	0	0	0	0	0	0	0	0	0	0	0	0	1	0	0	0	0	0	0	0
MTENVPLVVPEVNENDLK	[1]	30021890	NP_833521.1	BC3799	Asd	aspartate-semialdehyde dehydrogenase	07.02/ Glycine, serine and threonine metabolism	0	0	0	1	0	0	0	0	0	0	0	0	0	0	0	0	0	0	1	0	0	1	0	0	0	0	0
AVTEYAVLNANYMMR	[13],[14]	30022307	NP_833938.1	BC4224	GcvPB	glycine dehydrogenase subunit 2	07.02/ Glycine, serine and threonine metabolism	0	0	1	0	0	0	0	0	0	0	0	0	0	0	0	0	0	0	0	0	0	0	0	0	0	0	0
MKNQDQALIFEVSKEGR	[1]	30022307	NP_833938.1	BC4224	GcvPB	glycine dehydrogenase subunit 2	07.02/ Glycine, serine and threonine metabolism	0	1	0	0	0	0	0	0	0	1	0	0	0	0	0	0	0	0	0	0	0	0	0	0	0	0	0
TKEEIDTLVNEMGAIQ	[12]	30022308	NP_833939.1	BC4225	GcvA	glycine dehydrogenase subunit 1	07.02/ Glycine, serine and threonine metabolism	0	0	2	0	0	0	0	0	0	1	2	1	0	0	0	0	0	0	2	1	2	0	0	0	0	0	0
LLTAEKYAEMTNQD	[10]	30023031	NP_834662.1	BC4991	GcvP	glycine cleavage system protein H	07.02/ Glycine, serine and threonine metabolism	0	0	0	0	0	0	0	0	1	0	0	0	0	0	0	1	2	0	0	0	0	0	0	0	0	0	2
GFGLEEMDEIASLIAYTLK	[7]	30023347	NP_834978.1	BC5316	GlyA	serine hydroxymethyltransferase	07.02/ Glycine, serine and threonine metabolism	0	0	2	0	0	0	0	0	0	0	1	0	0	0	0	0	0	0	3	0	1	0	0	0	0	0	0
GFGLEEMDEIASLIAYTLKNHENEAALEEAR	[7]	30023347	NP_834978.1	BC5316	GlyA	serine hydroxymethyltransferase	07.02/ Glycine, serine and threonine metabolism	0	0	0	0	0	0	0	0	0	1	0	0	0	0	0	0	0	0	0	0	0	0	0	0	0	0	0
VEALTSKFPMYPNL	[10]	30023347	NP_834978.1	BC5316	GlyA	serine hydroxymethyltransferase	07.02/ Glycine, serine and threonine metabolism	0	0	1	0	0	0	0	0	0	2	0	1	0	0	0	0	0	0	0	0	2	0	0	0	0	0	0
AYGAELVLTPGPEGMGGAIR	[15]	30018339	NP_829970.1	BC0075	CysK	cysteine synthase	07.03/ Cysteine and methionine metabolism	0	0	0	0	0	0	0	0	0	0	0	0	0	0	0	0	1	0	1	0	0	0	0	0	0	1	1
EGDTIIEPTSGNTGIGLAMVAAAK	[19]	30018339	NP_829970.1	BC0075	CysK	cysteine synthase	07.03/ Cysteine and methionine metabolism	0	0	0	0	0	0	0	0	0	0	0	0	0	0	0	0	1	0	0	0	0	0	0	0	0	0	1
EKDLLTIIDNTFMTPYWQSPISLGADIVLHSATK	[13]	30022447	NP_834078.1	BC4366	Cgs	cystathionine beta-lyase	07.03/ Cysteine and methionine metabolism	0	0	0	0	0	0	0	0	0	0	0	0	0	0	0	0	0	0	0	0	0	0	0	0	0	0	1
GMIATGDSFMSDPNR	[10]	30022449	NP_834080.1	BC4368	MtnN	5'-methylthioadenosine/S-adenosylhomocysteine nucleosidase	07.03/ Cysteine and methionine metabolism	0	0	0	0	0	0	0	0	1	1	0	0	0	0	0	0	2	0	0	0	0	0	0	0	0	0	0
AVVPAELMDGETK	[8]	30022834	NP_834465.1	BC4761	MetK	S-adenosylmethionine synthetase	07.03/ Cysteine and methionine metabolism	1	1	1	4	0	0	0	0	0	4	3	3	0	0	0	1	1	0	3	4	3	0	0	0	0	0	0
AVVPAELMDGETKFFINPTGR	[8]	30022834	NP_834465.1	BC4761	MetK	S-adenosylmethionine synthetase	07.03/ Cysteine and methionine metabolism	0	0	0	2	0	0	0	0	0	0	0	0	0	0	0	0	0	0	0	0	0	0	0	0	0	0	0
IVSIMQVSNVLGTINPVK	[5]	30023021	NP_834652.1	BC4981	DcyD	cysteine desulfhydrase	07.03/ Cysteine and methionine metabolism	0	0	1	0	0	0	0	0	0	0	0	1	0	0	0	0	0	0	0	2	0	0	0	0	0	0	0
SMEEIIFTR	[2]	30023021	NP_834652.1	BC4981	DcyD	cysteine desulfhydrase	07.03/ Cysteine and methionine metabolism	3	1	2	1	0	0	0	0	0	3	2	2	0	0	0	0	0	0	1	3	1	0	0	0	0	0	0
LAGPDVPAMPYAPTMEK	[9]	30022242	NP_833873.1	BC4158	BfmBAB	2-oxoisovalerate dehydrogenase beta subunit	07.04/ Valine, leucine and isoleucine degradation	1	0	0	1	0	0	0	0	0	1	0	1	0	0	0	0	0	0	2	0	0	0	0	0	0	0	0
LAGPDVPAMPYAPTMEK	[9],[15]	30022242	NP_833873.1	BC4158	BfmBAB	2-oxoisovalerate dehydrogenase beta subunit	07.04/ Valine, leucine and isoleucine degradation	0	0	0	0	0	0	0	0	0	1	0	0	0	0	0	0	0	0	0	0	0	0	0	0	0	0	0
GMTYKNAAAGLNLGGAK	[2]	30022246	NP_833877.1	BC4162	Ldh	leucine dehydrogenase	07.04/ Valine, leucine and isoleucine degradation	0	0	0	0	0	0	0	0	0	0	0	0	0	0	0	1	0	0	0	0	0	1	0	0	0	2	0
HGDIIHEMGIVYAPDYVINAGGVINVADELYGYNRER	[8]	30022246	NP_833877.1	BC4162	Ldh	leucine dehydrogenase	07.04/ Valine, leucine and isoleucine degradation	0	0	0	0	0	0	0	0	0	1	0	0	0	0	0	0	0	0	0	0	0	0	0	0	0	0	0
AIAESTPLPVMLYNVPGR	[11]	30021888	NP_833519.1	BC3797	DapA	dihydrodipicolinate synthase	07.06/ Lysine biosynthesis and degradation	0	0	1	1	0	0	0	0	0	0	0	0	0	0	0	1	1	0	1	0	0	1	0	0	0	0	1
VTDSLFMAPSPTPVK	[7]	30021888	NP_833519.1	BC3797	DapA	dihydrodipicolinate synthase	07.06/ Lysine biosynthesis and degradation	1	0	0	0	0	0	0	0	0	0	0	0	0	0	0	1	2	0	0	1	0	0	0	1	0	0	1
MMDANEIISFIQK	[1]	30022069	NP_833700.1	BC3981	DapD	tetrahydrodipicolinate N-acetyltransferase	07.06/ Lysine biosynthesis and degradation	0	0	0	0	0	0	0	0	0	0	0	0	0	0	0	0	0	0	0	0	0	0	1	0	0	0	0
MMDANEIISFIQK	[2]	30022069	NP_833700.1	BC3981	DapD	tetrahydrodipicolinate N-acetyltransferase	07.06/ Lysine biosynthesis and degradation	0	0	0	1	0	0	0	0	0	0	0	0	0	0	0	0	0	0	0	0	0	0	0	0	0	0	0
NSAIPMLDLK	[6]	30022069	NP_833700.1	BC3981	DapD	tetrahydrodipicolinate N-acetyltransferase	07.06/ Lysine biosynthesis and degradation	0	0	0	5	6	4	1	0	4	0	0	0	1	2	2	4	7	0	0	0	0	2	2	3	1	3	1
EISVIGVPMDLGQMR	[14]	30018422	NP_830053.1	BC0185	RocF	arginase	07.07/ Arginine and proline metabolism	0	0	0	0	0	0	0	0	0	0	0	0	0	0	0	0	2	0	0	0	0	0	0	0	0	0	0
EISVIGVPMDLGQMR	[9]	30018422	NP_830053.1	BC0185	RocF	arginase	07.07/ Arginine and proline metabolism	0	0	0	0	0	0	0	0	0	0	0	0	0	0	0	0	1	0	0	0	0	0	0	0	0	0	0
EIDNPMITEVR	[6]	30019304	NP_830935.1	BC1149	RocD	ornithine--oxo-acid transaminase	07.07/ Arginine and proline metabolism	0	0	3	1	0	0	0	0	0	0	0	0	0	0	0	0	2	0	2	0	1	0	0	0	0	0	0
EMVLPMNTGAEAVETAIK	[2]	30019304	NP_830935.1	BC1149	RocD	ornithine--oxo-acid transaminase	07.07/ Arginine and proline metabolism	0	0	0	1	0	0	0	0	0	0	0	0	0	0	1	1	1	0	2	0	0	0	0	0	0	1	0
EMVLPMNTGAEAVETAIK	[6]	30019304	NP_830935.1	BC1149	RocD	ornithine--oxo-acid transaminase	07.07/ Arginine and proline metabolism	0	0	0	2	1	0	0	0	0	1	0	0	0	1	2	2	2	0	0	0	0	1	2	0	0	1	2
GFGPMLPGIVVIPYGDLEALK	[5]	30019304	NP_830935.1	BC1149	RocD	ornithine--oxo-acid transaminase	07.07/ Arginine and proline metabolism	0	0	3	3	0	0	0	0	0	1	0	0	0	0	1	0	1	0	3	1	2	0	0	0	0	0	0
TMGSVSMSSNEEYKR	[2]	30019304	NP_830935.1	BC1149	RocD	ornithine--oxo-acid transaminase	07.07/ Arginine and proline metabolism	0	0	0	4	0	1	0	0	0	0	0	0	0	1	2	2	0	0	0	0	0	0	1	0	0	1	2
SLINEKMEAQVAK	[7]	30022227	NP_833858.1	BC4143	ArgE	peptidase T	07.07/ Arginine and proline metabolism	0	0	0	0	0	0	0	0	0	0	0	0	0	0	0	0	0	0	0	0	0	1	0	0	0	0	0
TLVNMPPNVLTATK	[5]	30022962	NP_834593.1	BC4921	PepA	leucyl aminopeptidase	07.07/ Arginine and proline metabolism	0	0	0	0	0	0	0	0	0	0	0	0	0	0	0	0	0	0	0	0	0	0	0	0	0	0	1
ALLEVMK	[6]	30019385	NP_831016.1	BC1232	TrpE	anthranilate synthase component I	07.09/ Phenylalanine, tyrosine and tryptophan biosynthesis	0	0	0	0	0	7	0	0	0	0	0	0	0	0	0	0	0	0	0	0	0	0	0	0	0	0	0
AMEIINELENEKR	[2]	30019385	NP_831016.1	BC1232	TrpE	anthranilate synthase component I	07.09/ Phenylalanine, tyrosine and tryptophan biosynthesis	0	0	0	0	0	1	1	0	0	0	0	0	0	0	0	0	0	0	0	0	0	1	0	0	0	0	0
VKHNGTSIFSYVTQPLTAMR	[19]	30019386	NP_831017.1	BC1233	Trp	anthranilate synthase component II	07.09/ Phenylalanine, tyrosine and tryptophan biosynthesis	0	0	0	0	1	0	0	0	0	0	0	0	0	0	0	0	0	0	0	0	0	0	0	0	0	0	0
DMLLPVAQVLQK	[2]	30019387	NP_831018.1	BC1234	TrpD	anthranilate phosphoribosyltransferase	07.09/ Phenylalanine, tyrosine and tryptophan biosynthesis	2	0	3	4	4	3	1	0	2	1	1	3	1	0	0	0	0	0	1	3	1	2	0	3	0	0	0
KKMILAGGLNALNIEEAIR	[3]	30019389	NP_831020.1	BC1236	TrpF	N-(5'-phosphoribosyl)anthranilate isomerase	07.09/ Phenylalanine, tyrosine and tryptophan biosynthesis	0	0	0	0	1	0	0	0	0	0	0	0	0	0	0	0	0	0	0	0	0	0	0	0	0	0	0
LVLQNVGMNPTR	[8]	30021054	NP_832685.1	BC2938	AroA	3-phosphoshikimate 1-carboxyvinyltransferase	07.09/ Phenylalanine, tyrosine and tryptophan biosynthesis	1	0	0	0	0	0	0	0	0	0	0	0	0	0	0	1	0	0	0	0	0	0	0	0	0	0	0
TNNAGGLEGGMTTGMPIIVR	[11]	30021057	NP_832688.1	BC2941	AroC2	chorismate synthase	07.09/ Phenylalanine, tyrosine and tryptophan biosynthesis	0	0	0	0	0	0	0	0	0	0	0	0	0	0	0	0	0	0	0	0	0	0	0	0	0	1	0
TNNAGGLEGGMTTGMPIIVR	[15]	30021057	NP_832688.1	BC2941	AroC2	chorismate synthase	07.09/ Phenylalanine, tyrosine and tryptophan biosynthesis	0	0	0	0	0	0	0	0	0	0	0	0	0	0	0	0	0	0	0	0	0	0	0	0	0	1	0
AALAIGADAVMAEVHPDPAVALSDSAQQMDIPEFHR	[11],[29]	30021058	NP_832689.1	BC2942	AroH	bifunctional 3-deoxy-7-phosphoheptulonate synthase/chorismate mutase	07.09/ Phenylalanine, tyrosine and tryptophan biosynthesis	0	0	0	0	0	0	0	0	0	0	0	0	0	0	0	0	0	0	0	0	1	0	0	0	0	0	0
NMQNFDLLR	[2]	30021058	NP_832689.1	BC2942	AroH	bifunctional 3-deoxy-7-phosphoheptulonate synthase/chorismate mutase	07.09/ Phenylalanine, tyrosine and tryptophan biosynthesis	6	3	5	5	5	3	4	4	5	5	6	6	4	3	4	5	7	5	3	5	5	6	3	4	6	5	4
LVDKHEDVQVVYPVHMNPVVR	[16]	30023234	NP_834865.1	BC5201	MnaA	UDP-N-acetylglucosamine 2-epimerase	07.12/ Amino sugar and nucleotide sugar metabolism	0	0	0	1	0	0	0	0	0	0	0	0	0	0	0	1	1	0	0	0	0	0	0	0	0	0	0
ASVQVMGPLLAR	[6]	30023320	NP_834951.1	BC5288	MurA	UDP-N-acetylglucosamine 1-carboxyvinyltransferase	07.12/ Amino sugar and nucleotide sugar metabolism	0	0	2	2	0	1	0	0	0	4	4	2	1	0	0	0	0	0	1	3	3	1	0	0	0	0	0
SVIMNGPNSLQGAEVAATDLR	[4]	30023320	NP_834951.1	BC5288	MurA	UDP-N-acetylglucosamine 1-carboxyvinyltransferase	07.12/ Amino sugar and nucleotide sugar metabolism	0	0	2	0	0	0	0	0	0	2	1	0	0	0	0	0	0	0	0	0	3	0	0	0	0	0	0
SVIMNGPNSLQGAEVAATDLRAAAALILAGLVSEGYTR	[4]	30023320	NP_834951.1	BC5288	MurA	UDP-N-acetylglucosamine 1-carboxyvinyltransferase	07.12/ Amino sugar and nucleotide sugar metabolism	0	0	0	0	0	0	0	0	0	1	0	0	0	0	0	0	0	0	0	0	0	0	0	0	0	0	0
					8/ Translation ribosomal structure and biogenesis
NVTVASTMGPGVR	[8]	161511215	NP_829999.2	BC0118	RplA	50S ribosomal protein L1	08.01/ Ribosome components	3	1	5	0	2	0	0	0	0	4	3	3	0	0	0	0	0	0	3	0	5	1	0	0	0	0	0
NVTVASTMGPGVRVDVSTLA	[8]	161511215	NP_829999.2	BC0118	RplA	50S ribosomal protein L1	08.01/ Ribosome components	0	0	0	1	1	2	0	0	2	1	1	0	0	0	2	2	3	2	1	0	2	1	3	2	2	1	1
EGLLSMLLSVLQAPIR	[6]	30018369	NP_830000.1	BC0119	RplJ	50S ribosomal protein L10	08.01/ Ribosome components	0	0	0	7	0	0	0	0	4	0	0	0	0	0	0	4	6	0	6	0	0	2	5	5	0	0	3
MTKEQIIEAVK	[1]	30018370	NP_830001.1	BC0120	RplL	50S ribosomal protein L7/L12	08.01/ Ribosome components	0	0	0	0	0	0	0	0	0	0	0	0	0	0	1	0	0	0	1	0	0	0	0	0	0	0	0
MTKEQIIEAVKSMTVLELNDLVK	[1]	30018370	NP_830001.1	BC0120	RplL	50S ribosomal protein L7/L12	08.01/ Ribosome components	0	0	0	2	0	0	2	0	0	0	0	0	0	1	2	2	3	0	0	0	0	0	4	1	2	1	0
MTKEQIIEAVKSMTVLELNDLVK	[13]	30018370	NP_830001.1	BC0120	RplL	50S ribosomal protein L7/L12	08.01/ Ribosome components	0	0	0	0	0	0	0	0	0	0	0	0	0	0	1	0	1	0	0	0	0	0	0	0	0	0	0
SMTVLELNDLVK	[2]	30018370	NP_830001.1	BC0120	RplL	50S ribosomal protein L7/L12	08.01/ Ribosome components	0	0	1	3	2	0	2	1	2	0	0	0	1	2	2	2	3	2	1	0	0	2	4	2	2	1	2
DVLPDPMYNSK	[7]	30018376	NP_830007.1	BC0126	RpsG	30S ribosomal protein S7	08.01/ Ribosome components	0	0	2	5	2	3	2	0	0	0	0	1	2	4	2	2	3	0	1	0	0	0	4	3	0	2	1
DVLPDPMYNSKLVTR	[7]	30018376	NP_830007.1	BC0126	RpsG	30S ribosomal protein S7	08.01/ Ribosome components	0	0	0	0	0	2	1	0	1	0	0	0	0	2	2	1	0	0	0	0	0	0	0	0	1	1	0
NIMPVLEVR	[3]	30018376	NP_830007.1	BC0126	RpsG	30S ribosomal protein S7	08.01/ Ribosome components	0	0	1	4	3	0	0	0	1	0	0	1	0	0	3	3	3	0	0	0	0	0	1	0	0	0	1
RDVLPDPMYNSK	[8]	30018376	NP_830007.1	BC0126	RpsG	30S ribosomal protein S7	08.01/ Ribosome components	0	0	0	4	0	0	0	0	0	0	0	0	0	1	0	1	0	0	0	0	0	0	0	0	0	0	0
TGKEPMEVFEQALK	[6]	30018376	NP_830007.1	BC0126	RpsG	30S ribosomal protein S7	08.01/ Ribosome components	0	0	0	5	2	0	0	0	0	0	0	0	0	2	2	1	2	0	0	0	0	0	1	1	0	1	0
TGKEPMEVFEQALKNIMPVLEVR	[17]	30018376	NP_830007.1	BC0126	RpsG	30S ribosomal protein S7	08.01/ Ribosome components	0	0	0	2	0	1	0	0	0	0	0	0	0	0	1	0	0	0	0	0	0	0	0	0	0	0	0
LIDIVSPTPQTVDSLMR	[16]	30018379	NP_830010.1	BC0130	RpsJ	30S ribosomal protein S10	08.01/ Ribosome components	1	1	4	3	4	4	1	0	4	2	2	3	0	3	3	1	3	0	2	1	3	0	4	1	1	2	0
KIGMTQVFAENGELIPVTVIAANPNVVLQKK	[4]	30018380	NP_830011.1	BC0131	RplC	50S ribosomal protein L3	08.01/ Ribosome components	0	0	0	2	0	0	0	0	0	0	0	0	0	0	0	0	1	0	0	0	0	0	2	0	0	0	0
RPGSMGPVAPNRVFK	[5]	30018380	NP_830011.1	BC0131	RplC	50S ribosomal protein L3	08.01/ Ribosome components	0	0	0	3	1	0	0	0	1	0	0	0	0	1	1	2	2	0	3	0	0	1	3	2	0	2	1
RPGSMGPVAPNRVFKGK	[5]	30018380	NP_830011.1	BC0131	RplC	50S ribosomal protein L3	08.01/ Ribosome components	0	0	0	0	0	1	0	0	0	0	0	0	0	0	0	0	0	0	0	0	0	0	0	0	0	0	0
PKVTVYNQTGSQVGEIELAEAIFGIEPNEAVLFEAVMMQR	[37],[38]	30018381	NP_830012.1	BC0132	RplD	50S ribosomal protein L4	08.01/ Ribosome components	0	0	0	0	0	0	0	0	0	1	0	0	0	0	0	0	0	0	2	0	0	0	0	0	0	0	0
GSVMNPVDHPHGGGEGRSPIGR	[4]	30018383	NP_830014.1	BC0134	RplB	50S ribosomal protein L2	08.01/ Ribosome components	0	0	0	1	0	2	2	0	0	0	0	0	1	3	3	1	2	1	0	0	0	0	1	1	0	3	2
KSPMSPWGKPTLGFK	[4]	30018383	NP_830014.1	BC0134	RplB	50S ribosomal protein L2	08.01/ Ribosome components	0	0	0	6	0	0	0	0	0	0	0	0	1	0	2	1	0	0	0	0	0	0	2	0	0	0	0
NMTTNDFAEITTDRPEK	[2]	30018383	NP_830014.1	BC0134	RplB	50S ribosomal protein L2	08.01/ Ribosome components	0	0	0	3	0	2	1	0	0	0	0	0	0	2	2	1	1	0	0	0	0	0	1	0	0	1	0
SLEVGMEVMSGPEADIK	[6]	30018383	NP_830014.1	BC0134	RplB	50S ribosomal protein L2	08.01/ Ribosome components	0	0	2	3	1	3	0	0	1	0	0	0	0	1	3	1	2	0	0	0	0	0	2	0	0	0	1
SLEVGMEVMSGPEADIK	[6],[9]	30018383	NP_830014.1	BC0134	RplB	50S ribosomal protein L2	08.01/ Ribosome components	0	0	3	2	0	1	0	0	0	0	0	0	0	0	0	0	1	0	0	0	0	0	0	0	0	0	0
SLEVGMEVMSGPEADIK	[9]	30018383	NP_830014.1	BC0134	RplB	50S ribosomal protein L2	08.01/ Ribosome components	0	0	2	3	0	3	0	0	0	0	0	0	0	0	0	0	0	0	0	0	0	0	1	0	0	0	0
SPMSPWGKPTLGFK	[3]	30018383	NP_830014.1	BC0134	RplB	50S ribosomal protein L2	08.01/ Ribosome components	0	0	0	2	0	0	0	0	0	0	0	0	0	1	0	0	0	0	0	0	0	0	1	0	0	0	0
HVPVYITEDMVGHK	[10]	30018384	NP_830015.1	BC0135	RpsS	SSU ribosomal protein S19P	08.01/ Ribosome components	0	0	0	1	0	0	0	0	0	0	0	0	0	0	0	0	0	0	0	0	0	0	0	0	0	0	0
HVPVYITEDMVGHKLGEFAPTR	[10]	30018384	NP_830015.1	BC0135	RpsS	SSU ribosomal protein S19P	08.01/ Ribosome components	0	0	0	1	0	0	0	0	0	0	0	0	0	0	2	2	1	0	0	0	0	0	2	2	0	0	0
KGPFVDDHLMSKMEK	[13]	30018384	NP_830015.1	BC0135	RpsS	SSU ribosomal protein S19P	08.01/ Ribosome components	0	0	0	0	0	0	0	0	1	0	0	0	0	0	0	0	0	0	0	0	0	0	0	0	0	0	0
KHVPVYITEDMVGHK	[11]	30018384	NP_830015.1	BC0135	RpsS	SSU ribosomal protein S19P	08.01/ Ribosome components	0	0	0	6	0	0	5	5	4	0	0	0	1	4	6	7	6	3	0	0	0	0	3	5	5	3	3
KHVPVYITEDMVGHKLGEFAPTR	[11]	30018384	NP_830015.1	BC0135	RpsS	SSU ribosomal protein S19P	08.01/ Ribosome components	0	0	0	0	0	0	0	0	0	0	0	0	0	0	0	1	0	0	0	0	0	0	0	0	0	0	0
SAIANAEHNYEMDINNLVVEK	[12]	30018385	NP_830016.1	BC0136	RplV	50S ribosomal protein L22	08.01/ Ribosome components	0	0	0	5	0	0	0	0	0	0	0	0	0	1	1	0	0	0	0	0	0	0	0	0	0	0	0
SAIANAEHNYEMDINNLVVEKVFVDEGPTLK	[12]	30018385	NP_830016.1	BC0136	RplV	50S ribosomal protein L22	08.01/ Ribosome components	0	0	0	0	0	0	0	0	0	0	0	0	0	0	0	1	0	0	0	0	0	0	0	0	0	0	0
SAIANAEHNYEMDINNLVVEKVFVDEGPTLKR	[12]	30018385	NP_830016.1	BC0136	RplV	50S ribosomal protein L22	08.01/ Ribosome components	0	0	0	3	1	0	0	0	0	0	0	0	0	2	0	0	0	0	0	0	0	0	0	0	0	0	0
AANRVNVTIHTAKPGMVIGK	[16]	30018386	NP_830017.1	BC0137	RpsC	30S ribosomal protein S3	08.01/ Ribosome components	1	0	1	0	2	1	0	0	0	2	1	3	1	0	0	0	0	0	5	3	0	1	0	2	0	0	0
VNVTIHTAKPGMVIGK	[12]	30018386	NP_830017.1	BC0137	RpsC	30S ribosomal protein S3	08.01/ Ribosome components	0	0	0	0	0	0	0	0	0	0	0	0	0	0	0	0	0	0	2	0	0	0	0	0	0	0	0
IMFEIAGVSEEVAR	[2]	30018387	NP_830018.1	BC0138	RplP	50S ribosomal protein L16	08.01/ Ribosome components	0	0	3	4	1	0	0	0	0	0	0	1	0	0	0	0	2	0	2	1	0	0	0	0	0	0	0
EAPIHVSNVMILDPK	[10]	30018391	NP_830022.1	BC0142	RplX	50S ribosomal protein L24	08.01/ Ribosome components	0	0	0	4	0	3	2	1	3	0	0	0	0	4	4	3	3	0	0	0	0	0	3	3	0	2	2
ELLTQFGMPFQK	[8]	30018392	NP_830023.1	BC0143	RplE	50S ribosomal protein L5	08.01/ Ribosome components	2	0	2	0	1	1	0	0	0	1	1	0	0	1	0	0	0	0	2	0	1	0	0	0	0	0	0
GMDIVIVTTAKTDEEAR	[2]	30018392	NP_830023.1	BC0143	RplE	50S ribosomal protein L5	08.01/ Ribosome components	0	0	0	1	0	0	0	0	0	0	0	0	0	0	0	0	0	0	0	0	0	0	0	0	0	0	0
GMDIVIVTTAKTDEEARELLTQFGMPFQK	[2]	30018392	NP_830023.1	BC0143	RplE	50S ribosomal protein L5	08.01/ Ribosome components	0	0	0	0	0	0	0	0	0	0	0	0	0	0	1	0	0	0	0	0	0	0	0	0	0	0	0
GMDIVIVTTAKTDEEARELLTQFGMPFQK	[25]	30018392	NP_830023.1	BC0143	RplE	50S ribosomal protein L5	08.01/ Ribosome components	0	0	0	0	3	0	1	0	0	0	0	0	0	1	1	2	2	0	0	0	0	1	0	0	0	1	0
VTLRGEQMYEFFDKLVSVSLPR	[8]	30018392	NP_830023.1	BC0143	RplE	50S ribosomal protein L5	08.01/ Ribosome components	0	0	0	1	3	1	0	0	0	1	1	0	0	1	2	3	2	0	1	0	0	1	0	1	0	1	0
VMTDPIADMLTR	[2]	30018394	NP_830025.1	BC0145	RpsH	30S ribosomal protein S8	08.01/ Ribosome components	1	0	1	5	5	3	4	3	4	1	0	2	3	4	3	4	5	2	2	0	0	4	4	4	3	3	4
VMTDPIADMLTR	[2],[9]	30018394	NP_830025.1	BC0145	RpsH	30S ribosomal protein S8	08.01/ Ribosome components	0	0	4	6	8	4	2	0	3	1	0	3	3	3	1	2	3	1	3	0	2	5	1	3	1	1	1
VMTDPIADMLTR	[9]	30018394	NP_830025.1	BC0145	RpsH	30S ribosomal protein S8	08.01/ Ribosome components	0	0	0	5	4	5	1	0	2	0	0	0	3	4	3	2	3	0	1	0	0	2	4	5	1	2	1
ALIGNMVEGVTEGFAR	[6]	30018395	NP_830026.1	BC0146	RplF	50S ribosomal protein L6	08.01/ Ribosome components	2	2	2	3	4	2	2	2	2	2	2	2	2	2	2	2	1	0	3	2	2	2	2	2	1	1	2
QGDKLVLSVGYSHPVEMTPEAGLEVEVPAPTK	[17]	30018395	NP_830026.1	BC0146	RplF	50S ribosomal protein L6	08.01/ Ribosome components	0	0	0	0	1	0	0	0	0	0	0	0	0	0	0	0	0	0	0	0	0	0	0	0	0	0	0
MHRIDPSKLELEER	[1]	30018397	NP_830028.1	BC0148	RpsE	30S ribosomal protein S5	08.01/ Ribosome components	1	1	0	3	4	0	2	1	2	2	0	0	3	1	2	2	2	1	4	0	0	1	2	0	0	1	2
SLGSNTPINMIR	[10]	30018397	NP_830028.1	BC0148	RpsE	30S ribosomal protein S5	08.01/ Ribosome components	2	2	3	5	4	2	4	2	5	2	1	4	5	4	4	4	4	2	3	3	3	5	4	5	2	3	3
LMEIGSYR	[2]	30018404	NP_830035.1	BC0156	RpsM	30S ribosomal protein S13	08.01/ Ribosome components	0	0	2	5	9	2	0	0	2	0	0	4	4	0	3	0	7	0	3	0	0	1	2	6	0	0	0
KSTPFAAQMAAETAAK	[9]	30018405	NP_830036.1	BC0157	RpsK	30S ribosomal protein S11	08.01/ Ribosome components	0	0	4	6	5	3	4	1	3	1	2	1	3	6	5	5	5	1	1	3	3	0	4	8	0	4	3
STPFAAQMAAETAAK	[8]	30018405	NP_830036.1	BC0157	RpsK	30S ribosomal protein S11	08.01/ Ribosome components	2	1	5	4	5	4	4	2	5	4	4	5	5	4	2	4	5	2	3	4	4	2	3	5	4	4	2
KAMLRDLATDLIINER	[3]	30018407	NP_830038.1	BC0159	RplQ	50S ribosomal protein L17	08.01/ Ribosome components	0	0	0	0	0	0	0	0	0	0	0	0	0	0	0	2	0	0	0	0	0	0	0	0	0	0	0
RGDAAPMVIIELV	[7]	30018407	NP_830038.1	BC0159	RplQ	50S ribosomal protein L17	08.01/ Ribosome components	0	0	5	5	5	6	4	4	5	1	1	4	3	5	5	4	4	3	1	0	3	3	4	3	4	3	3
TNYPVQMLELAIK	[7]	30018412	NP_830043.1	BC0164	RplM	50S ribosomal protein L13	08.01/ Ribosome components	0	0	0	3	1	0	0	0	0	0	0	0	0	0	0	0	0	0	0	0	0	0	1	0	0	0	0
TNYPVQMLELAIKGMLPK	[15]	30018412	NP_830043.1	BC0164	RplM	50S ribosomal protein L13	08.01/ Ribosome components	0	0	0	1	0	0	0	0	0	0	0	0	0	0	0	0	0	0	0	0	0	0	0	0	0	0	0
HVKNPNEVLEMGQEVKVK	[11]	30019646	NP_831277.1	BC1498	RrpsA	30S ribosomal protein S1	08.01/ Ribosome components	1	0	0	3	0	0	0	0	0	0	0	0	0	0	1	2	0	0	0	0	0	1	1	0	0	0	2
AGMYFVNQR	[3]	30021915	NP_833546.1	BC3825	RpsB	30S ribosomal protein S2	08.01/ Ribosome components	5	4	9	4	8	4	0	0	0	9	10	11	0	0	0	2	2	0	7	9	7	0	0	0	0	0	2
FLGGIKDMK	[8]	30021915	NP_833546.1	BC3825	RpsB	30S ribosomal protein S2	08.01/ Ribosome components	0	0	0	0	0	0	0	0	0	0	0	0	0	0	0	0	0	0	0	1	0	0	0	0	0	0	0
MADAILEAK	[1]	30021915	NP_833546.1	BC3825	RpsB	30S ribosomal protein S2	08.01/ Ribosome components	0	0	0	0	0	0	0	0	0	0	0	4	0	0	0	0	0	0	0	3	0	0	0	0	0	0	0
MADAILEAKQGEETVTA	[1]	30021915	NP_833546.1	BC3825	RpsB	30S ribosomal protein S2	08.01/ Ribosome components	3	3	4	3	2	3	0	0	2	4	4	4	2	2	2	2	2	0	2	4	4	1	2	2	1	0	1
MQEDGTFEVLPK	[1]	30021915	NP_833546.1	BC3825	RpsB	30S ribosomal protein S2	08.01/ Ribosome components	6	2	7	3	4	3	0	0	2	5	6	10	2	0	0	0	2	0	3	9	4	0	0	0	0	0	0
TMRDIAAEGGDILFVGTKK	[2]	30021915	NP_833546.1	BC3825	RpsB	30S ribosomal protein S2	08.01/ Ribosome components	0	0	2	1	0	0	0	0	0	2	1	0	0	0	0	0	0	0	0	1	1	0	0	0	0	0	0
MQQLIAEITK	[1]	30021928	NP_833559.1	BC3838	RplS	50S ribosomal protein L19	08.01/ Ribosome components	2	1	2	2	2	1	0	0	0	2	3	3	0	0	0	0	0	0	3	3	2	1	0	0	0	0	0
MQQLIAEITKGQLK	[1]	30021928	NP_833559.1	BC3838	RplS	50S ribosomal protein L19	08.01/ Ribosome components	2	0	1	3	2	0	0	0	0	2	1	1	0	1	0	0	0	0	3	1	1	2	0	1	0	0	0
NLFSNQGIMEK	[9]	30021932	NP_833563.1	BC3842	RpsP	30S ribosomal protein S16	08.01/ Ribosome components	0	0	0	4	1	2	3	1	4	0	0	0	2	4	3	3	5	2	0	0	0	0	3	4	1	2	2
NLFSNQGIMEKFHLSK	[9]	30021932	NP_833563.1	BC3842	RpsP	30S ribosomal protein S16	08.01/ Ribosome components	0	0	0	1	0	0	1	0	2	0	0	0	0	2	2	2	2	0	0	0	0	0	1	1	0	1	1
MYAIIETGGK	[1]	30022519	NP_834150.1	BC4438	RplU	50S ribosomal protein L21	08.01/ Ribosome components	1	0	0	2	3	0	0	0	0	3	2	2	0	0	0	0	0	0	8	0	0	4	0	0	0	0	0
LMHGLKNAGIEVNRK	[2]	30022648	NP_834279.1	BC4573	RplT	50S ribosomal protein L20	08.01/ Ribosome components	0	0	0	0	0	3	0	0	0	0	0	0	0	0	0	0	0	0	0	0	0	0	0	0	0	0	0
MLADLAVHDEK	[1]	30022648	NP_834279.1	BC4573	RplT	50S ribosomal protein L20	08.01/ Ribosome components	0	0	2	3	2	2	1	0	2	0	0	0	3	3	2	2	3	0	1	0	0	0	1	1	0	1	0
MLADLAVHDEKAFAELATVAK	[1]	30022648	NP_834279.1	BC4573	RplT	50S ribosomal protein L20	08.01/ Ribosome components	0	0	0	0	0	0	0	0	0	0	0	0	0	0	1	0	0	0	0	0	0	0	0	1	0	0	0
SLMYAFR	[3]	30022648	NP_834279.1	BC4573	RplT	50S ribosomal protein L20	08.01/ Ribosome components	0	0	0	3	4	1	0	0	2	0	0	0	1	0	3	1	2	0	0	1	0	0	1	1	0	1	0
HGENFMILLEAR	[6]	30022730	NP_834361.1	BC4655	rpsD	30S ribosomal protein S4	08.01/ Ribosome components	0	0	2	1	0	0	0	0	0	0	0	0	0	0	0	0	1	0	1	0	0	0	0	0	0	0	0
QLVNHGHIMVDGAR	[9]	30022730	NP_834361.1	BC4655	rpsD	30S ribosomal protein S4	08.01/ Ribosome components	0	0	0	0	4	0	0	0	0	0	0	0	0	0	0	0	0	0	0	0	0	0	0	0	0	0	0
EIAEYKFPDMNAASVEAAMR	[10]	30023112	NP_834743.1	BC5075	RplK2	50S ribosomal protein L11	08.01/ Ribosome components	0	0	0	2	0	0	0	0	0	0	0	0	0	1	1	2	1	0	0	0	0	0	2	0	0	1	1
EIAEYKFPDMNAASVEAAMR	[19]	30023112	NP_834743.1	BC5075	RplK2	50S ribosomal protein L11	08.01/ Ribosome components	0	0	0	1	0	0	0	0	0	0	0	0	0	0	1	2	2	0	0	0	0	0	1	1	0	0	0
VVFMDTNTGFK	[4]	161511196	NP_834993.2	BC5331	RpmE2	50S ribosomal protein L31 type B	08.01/ Ribosome components	0	0	0	2	0	0	0	0	2	0	0	0	0	1	2	3	4	0	0	0	0	0	1	2	0	0	0
QGLAAEATNSSMK	[12]	30023493	NP_835124.1	BC5471	RplI	50S ribosomal protein L9	08.01/ Ribosome components	0	0	0	0	0	0	0	0	0	0	0	0	0	0	0	0	3	0	0	0	0	0	0	2	0	0	3
ARQMALLPYVGE	[4]	30023496	NP_835127.1	BC5474	RpsR	30S ribosomal protein S18	08.01/ Ribosome components	0	0	0	1	1	0	0	0	1	0	0	0	0	1	0	1	0	0	0	0	0	0	1	0	1	1	1
QMALLPYVGE	[2]	30023496	NP_835127.1	BC5474	RpsR	30S ribosomal protein S18	08.01/ Ribosome components	0	0	1	3	2	0	2	0	3	0	1	0	0	1	2	3	4	2	2	1	0	0	3	3	1	1	2
KYEIMYIIRPGVEEEAQK	[5]	30023498	NP_835129.1	BC5476	RpsF	30S ribosomal protein S6	08.01/ Ribosome components	0	0	0	0	2	0	0	0	0	0	0	0	0	1	1	0	1	0	1	0	0	1	0	0	0	0	0
MRKYEIMYIIRPGVEEEAQK	[1]	30023498	NP_835129.1	BC5476	RpsF	30S ribosomal protein S6	08.01/ Ribosome components	0	0	0	0	0	0	0	0	0	0	0	0	0	1	0	0	0	0	0	0	0	2	0	0	1	0	0
FDLKPMDVEEAILQMDMLGHNFFVFTNADTNETNVVYGR	[15]	30023223	NP_834854.1	BC5190	-	sigma (54) modulation protein / SSU ribosomal protein S30P	08.02/ Other ribosome related proteins	0	0	0	0	0	0	0	0	0	0	0	0	0	0	0	0	1	0	0	0	0	0	0	0	0	0	0
SMISMLDEPK	[5]		AE016877_ATCC14579_4_pos1157130(at)1156474	BC1177	TrpS	Tryptophanyl-tRNA synthetase,	08.03/ Aminoacyl-tRNA biosynthesis and modification	0	0	0	0	0	0	0	0	0	0	0	0	0	0	0	1	0	0	0	0	0	0	0	0	0	0	0
DAEALILEMR	[9]	30018290	NP_829921.1	BC0017	SerS	seryl-tRNA synthetase	08.03/ Aminoacyl-tRNA biosynthesis and modification	0	0	0	1	0	0	0	0	0	0	0	0	0	0	0	0	0	0	0	0	0	0	0	0	0	0	0
MFAQLGLTDEAHK	[1]	30018309	NP_829940.1	BC0043	MetS	methionyl-tRNA synthetase	08.03/ Aminoacyl-tRNA biosynthesis and modification	0	0	0	0	0	0	0	0	0	0	0	0	0	0	0	0	0	0	0	0	1	0	0	0	0	0	0
DVLLFPAMR	[8]	30018348	NP_829979.1	BC0084	LysS	lysyl-tRNA synthetase	08.03/ Aminoacyl-tRNA biosynthesis and modification	1	0	1	0	0	0	0	0	0	0	0	0	0	0	0	1	0	0	1	0	0	0	1	0	0	0	1
QYSGADFWNPMSVEEAR	[11]	30018348	NP_829979.1	BC0084	LysS	lysyl-tRNA synthetase	08.03/ Aminoacyl-tRNA biosynthesis and modification	0	0	0	0	0	0	0	0	0	0	0	0	0	0	0	0	0	0	0	0	1	0	0	0	0	0	0
YLDLITSMESR	[8]	30018348	NP_829979.1	BC0084	LysS	lysyl-tRNA synthetase	08.03/ Aminoacyl-tRNA biosynthesis and modification	0	0	3	0	0	0	0	0	0	0	0	0	0	0	0	0	0	0	0	0	1	0	0	0	0	0	0
AFAGQIEALEVMEPAAIK	[12]	30018358	NP_829989.1	BC0108	GltX	glutamyl-tRNA synthetase	08.03/ Aminoacyl-tRNA biosynthesis and modification	0	0	1	0	0	0	0	0	0	0	0	0	0	0	0	0	0	0	0	0	1	0	0	0	0	0	0
MMNHDLYPETIDNR	[1]	30019494	NP_831125.1	BC1344	QueF	7-cyano-7-deazaguanine reductase	08.03/ Aminoacyl-tRNA biosynthesis and modification	0	0	0	0	0	0	0	0	0	0	0	0	0	0	1	0	1	0	0	0	0	0	1	0	0	0	0
MMNHDLYPETIDNR	[2]	30019494	NP_831125.1	BC1344	QueF	7-cyano-7-deazaguanine reductase	08.03/ Aminoacyl-tRNA biosynthesis and modification	0	0	0	0	0	0	0	0	0	0	0	0	0	2	1	2	2	1	0	0	0	0	3	1	0	1	2
LGGMMDEAPADAPK	[4],[5]	30021984	NP_833615.1	BC3895	IleS1	isoleucyl-tRNA synthetase	08.03/ Aminoacyl-tRNA biosynthesis and modification	0	0	0	0	0	0	0	0	0	0	0	0	0	0	0	0	0	0	0	0	2	0	0	0	0	0	0
SLNASITLYPTAEMK	[14]	30021984	NP_833615.1	BC3895	IleS1	isoleucyl-tRNA synthetase	08.03/ Aminoacyl-tRNA biosynthesis and modification	0	0	1	0	0	0	0	0	0	0	0	0	0	0	0	0	0	0	0	0	1	0	0	0	0	0	0
QDVDSMQVQGGVLGEIK	[6]	30022464	NP_834095.1	BC4383	AlaS	alanyl-tRNA synthetase	08.03/ Aminoacyl-tRNA biosynthesis and modification	0	0	1	0	0	0	0	0	0	0	0	0	0	0	0	0	0	0	0	0	1	0	0	0	0	0	0
SAYELMNDQVGLLK	[6]	30022464	NP_834095.1	BC4383	AlaS	alanyl-tRNA synthetase	08.03/ Aminoacyl-tRNA biosynthesis and modification	0	0	0	0	0	0	0	0	0	0	0	0	0	0	0	0	0	0	0	0	1	0	0	0	0	0	0
YLMGVGSPDSLIDGAIR	[3]	30022492	NP_834123.1	BC4411	Tgt	queuine tRNA-ribosyltransferase	08.03/ Aminoacyl-tRNA biosynthesis and modification	0	0	0	1	0	0	0	0	0	0	0	0	0	0	0	0	0	0	0	0	0	0	0	0	0	0	0
SILAYVLDQTMR	[11]	30022546	NP_834177.1	BC4465	ValS	valyl-tRNA synthetase	08.03/ Aminoacyl-tRNA biosynthesis and modification	0	0	1	0	0	0	0	0	0	0	0	0	0	0	0	0	0	0	0	0	1	0	0	0	0	0	0
GFVHVHTPIITGSDTEGAGEMFR	[21]	30022634	NP_834265.1	BC4559	AsnC	asparaginyl-tRNA synthetase	08.03/ Aminoacyl-tRNA biosynthesis and modification	0	0	1	0	0	0	0	0	0	1	0	1	0	0	0	1	0	0	0	0	1	0	0	0	0	0	0
IGPSPMWMQTR	[6]	30022635	NP_834266.1	BC4560	PheT	phenylalanyl-tRNA synthetase subunit beta	08.03/ Aminoacyl-tRNA biosynthesis and modification	0	0	0	1	0	0	0	0	0	0	0	0	0	0	0	1	0	0	0	0	1	0	0	0	0	0	0
IGPSPMWMQTR	[8]	30022635	NP_834266.1	BC4560	PheT	phenylalanyl-tRNA synthetase subunit beta	08.03/ Aminoacyl-tRNA biosynthesis and modification	0	0	0	1	0	0	0	0	0	0	0	0	0	0	0	0	0	0	0	0	0	0	0	0	0	0	0
EYQGFAFGMGAER	[9]	30022636	NP_834267.1	BC4561	PheS	phenylalanyl-tRNA synthetase subunit alpha	08.03/ Aminoacyl-tRNA biosynthesis and modification	0	0	0	0	0	0	0	0	0	0	0	1	0	0	0	0	0	0	0	0	1	0	0	0	0	0	0
MNIIDELEWR	[1]	30023099	NP_834730.1	BC5062	TyrS	tyrosyl-tRNA synthetase	08.03/ Aminoacyl-tRNA biosynthesis and modification	0	0	0	0	0	0	0	0	0	0	0	0	0	0	0	0	0	0	0	0	0	0	0	0	0	1	0
TTLQNALAIVGVSAPEKM	[18]	30023394	NP_835025.1	BC5364	ArgS	arginyl-tRNA synthetase	08.03/ Aminoacyl-tRNA biosynthesis and modification	1	0	1	0	0	0	0	0	0	1	0	0	0	0	0	0	0	0	1	1	0	0	0	0	0	0	0
MKLGIVIFPSK	[1]	30019378	NP_831009.1	BC1225	-	hypothetical protein BC1225	08.04/ Other RNA related proteins	0	0	0	0	0	0	0	0	0	0	0	0	0	0	1	3	4	2	0	0	0	0	0	0	1	3	2
MKLGIVIFPSKMIQDK	[12]	30019378	NP_831009.1	BC1225	-	hypothetical protein BC1225	08.04/ Other RNA related proteins	0	0	0	0	0	0	0	0	0	0	0	0	0	0	0	0	0	0	0	0	0	0	0	0	1	0	0
KPMILPIIMEV	[3]	30021887	NP_833518.1	BC3796	YmfA	Zn-dependent hydrolase	08.04/ Other RNA related proteins	0	0	0	2	0	0	0	0	0	0	0	0	0	0	0	0	0	0	0	0	0	0	0	0	0	0	0
VAILTTGSQGEPMAALSR	[13]	30021887	NP_833518.1	BC3796	YmfA	Zn-dependent hydrolase	08.04/ Other RNA related proteins	0	2	3	5	0	3	1	0	0	0	2	0	0	0	0	2	0	0	1	0	4	1	1	0	0	0	1
RPMILPIIMEI	[9]	30022065	NP_833696.1	BC3977	RnJ	Zn-dependent hydrolase	08.04/ Other RNA related proteins	0	0	0	2	0	0	0	0	0	0	0	0	0	0	0	0	0	0	0	0	0	0	0	0	0	0	0
AALVDGSYHDVDSSEMAFK	[16]	30018377	NP_830008.1	BC0128	FusA	elongation factor G	08.05/ Translation apparatus	0	0	1	0	0	0	0	0	0	0	0	0	0	0	0	0	0	0	0	0	0	0	0	0	0	0	0
AMVPLSEMFGYATSLR	[2]	30018377	NP_830008.1	BC0128	FusA	elongation factor G	08.05/ Translation apparatus	3	4	5	5	0	3	1	0	0	5	6	1	0	2	4	5	0	0	5	1	7	3	8	0	0	2	1
AMVPLSEMFGYATSLR	[2],[8]	30018377	NP_830008.1	BC0128	FusA	elongation factor G	08.05/ Translation apparatus	2	2	5	4	0	2	0	0	0	4	5	1	0	0	2	4	0	0	3	0	6	2	1	0	0	0	0
AMVPLSEMFGYATSLR	[8]	30018377	NP_830008.1	BC0128	FusA	elongation factor G	08.05/ Translation apparatus	3	3	5	3	0	2	2	0	0	4	5	2	0	2	3	3	0	1	4	1	5	3	4	0	0	3	2
GTFSMVFDHYEEVPK	[5]	30018377	NP_830008.1	BC0128	FusA	elongation factor G	08.05/ Translation apparatus	0	0	0	3	0	0	0	0	0	1	2	0	0	0	1	0	0	0	1	0	2	0	2	0	0	0	0
IHKIGETHEGASQMDWMEQEQER	[14],[17]	30018377	NP_830008.1	BC0128	FusA	elongation factor G	08.05/ Translation apparatus	0	0	0	0	0	0	0	0	0	2	0	0	0	0	0	0	0	0	1	0	0	0	0	0	0	0	0
IHKIGETHEGASQMDWMEQEQER	[17]	30018377	NP_830008.1	BC0128	FusA	elongation factor G	08.05/ Translation apparatus	0	1	0	0	0	0	0	0	0	0	0	0	0	0	0	0	0	0	1	0	0	0	0	0	0	0	0
ILQMHANSREEISTVYAGDIAAAVGLK	[4]	30018377	NP_830008.1	BC0128	FusA	elongation factor G	08.05/ Translation apparatus	0	0	0	0	0	0	0	0	0	1	0	0	0	0	0	0	0	0	0	0	1	0	0	0	0	0	0
IMTDPYVGKLTFFR	[2]	30018377	NP_830008.1	BC0128	FusA	elongation factor G	08.05/ Translation apparatus	0	0	0	0	0	0	0	0	0	0	0	0	0	0	0	0	0	0	0	0	1	0	0	0	0	0	0
IVFVNKMDKIGADFLYSVGTIHDR	[7]	30018377	NP_830008.1	BC0128	FusA	elongation factor G	08.05/ Translation apparatus	0	0	0	0	0	0	0	0	0	1	0	0	0	0	0	0	0	0	0	0	0	0	0	0	0	0	0
LIEAVAELDEEMMMK	[12]	30018377	NP_830008.1	BC0128	FusA	elongation factor G	08.05/ Translation apparatus	0	0	0	0	0	0	0	0	0	0	1	0	0	0	0	0	0	0	1	0	1	0	0	0	0	0	0
LIEAVAELDEEMMMK	[12],[13],[14]	30018377	NP_830008.1	BC0128	FusA	elongation factor G	08.05/ Translation apparatus	0	0	1	0	0	0	0	0	0	0	0	0	0	0	0	0	0	0	0	0	1	0	0	0	0	0	0
LIEAVAELDEEMMMK	[12],[14]	30018377	NP_830008.1	BC0128	FusA	elongation factor G	08.05/ Translation apparatus	0	0	1	0	0	0	0	0	0	0	1	0	0	0	0	0	0	0	0	0	1	0	0	0	0	0	0
LIEAVAELDEEMMMK	[13]	30018377	NP_830008.1	BC0128	FusA	elongation factor G	08.05/ Translation apparatus	0	0	1	0	0	0	0	0	0	0	0	0	0	0	0	0	0	0	1	0	2	0	0	0	0	0	0
LIEAVAELDEEMMMK	[13],[14]	30018377	NP_830008.1	BC0128	FusA	elongation factor G	08.05/ Translation apparatus	0	0	1	0	0	0	0	0	0	0	0	0	0	0	0	0	0	0	0	0	1	0	0	0	0	0	0
LIEAVAELDEEMMMK	[14]	30018377	NP_830008.1	BC0128	FusA	elongation factor G	08.05/ Translation apparatus	0	0	0	0	0	0	0	0	0	1	3	0	0	0	0	0	0	0	1	0	1	0	2	0	0	0	0
NIGIMAHIDAGKTTATER	[5]	30018377	NP_830008.1	BC0128	FusA	elongation factor G	08.05/ Translation apparatus	0	0	1	0	0	0	0	0	0	1	2	0	0	0	0	1	0	0	1	0	1	0	1	0	0	0	0
SLVILESMEFPEPVISVAIEPK	[8]	30018377	NP_830008.1	BC0128	FusA	elongation factor G	08.05/ Translation apparatus	0	3	5	3	0	2	0	0	0	3	5	0	0	0	2	0	0	0	3	0	6	0	1	0	0	0	0
VEVVIPEEYMGDIMGDVTSR	[10]	30018377	NP_830008.1	BC0128	FusA	elongation factor G	08.05/ Translation apparatus	0	0	3	1	0	0	0	0	0	2	3	0	0	0	1	1	0	0	3	0	3	0	2	0	0	0	0
VEVVIPEEYMGDIMGDVTSR	[10],[14]	30018377	NP_830008.1	BC0128	FusA	elongation factor G	08.05/ Translation apparatus	0	0	1	0	0	0	0	0	0	0	2	0	0	0	0	0	0	0	0	0	3	0	0	0	0	0	0
VEVVIPEEYMGDIMGDVTSR	[14]	30018377	NP_830008.1	BC0128	FusA	elongation factor G	08.05/ Translation apparatus	0	0	1	0	0	0	0	0	0	1	2	0	0	0	0	0	0	0	2	0	4	0	0	0	0	0	0
ETDKPFLMPVEDVFSITGR	[8]	30018378	NP_830009.1	BC0129	Tuf	elongation factor Tu	08.05/ Translation apparatus	5	5	10	6	4	4	2	0	0	7	8	7	0	1	2	4	2	0	7	8	9	3	4	1	0	0	4
GIVKVGDVVEIIGLAEENASTTVTGVEMFR	[28]	30018378	NP_830009.1	BC0129	Tuf	elongation factor Tu	08.05/ Translation apparatus	10	7	8	10	6	3	0	0	0	11	9	8	2	0	0	3	4	0	5	10	9	4	0	1	0	0	0
GIVKVGDVVEIIGLAEENASTTVTGVEMFRK	[28]	30018378	NP_830009.1	BC0129	Tuf	elongation factor Tu	08.05/ Translation apparatus	3	8	10	23	7	7	4	2	0	9	10	12	6	4	4	5	5	0	6	11	14	6	2	0	0	3	5
IIELMAEVDAYIPTPER	[5]	30018378	NP_830009.1	BC0129	Tuf	elongation factor Tu	08.05/ Translation apparatus	12	6	16	5	1	0	0	0	0	19	17	11	0	0	0	0	0	0	17	13	10	0	0	0	0	0	0
IIELMAEVDAYIPTPERETDKPFLMPVEDVFSITGR	[25]	30018378	NP_830009.1	BC0129	Tuf	elongation factor Tu	08.05/ Translation apparatus	6	6	0	13	7	0	0	0	0	8	8	0	0	0	0	0	0	0	7	0	0	1	1	0	0	0	0
IIELMAEVDAYIPTPERETDKPFLMPVEDVFSITGR	[5]	30018378	NP_830009.1	BC0129	Tuf	elongation factor Tu	08.05/ Translation apparatus	4	2	0	0	3	0	0	0	0	8	7	0	0	0	0	0	0	0	12	0	0	0	0	0	0	0	0
IIELMAEVDAYIPTPERETDKPFLMPVEDVFSITGR	[5],[25]	30018378	NP_830009.1	BC0129	Tuf	elongation factor Tu	08.05/ Translation apparatus	0	0	0	0	0	0	0	0	0	1	0	0	0	0	0	0	0	0	0	0	0	0	0	0	0	0	0
NMITGAAQMDGGILVVSAADGPMPQTR	[2]	30018378	NP_830009.1	BC0129	Tuf	elongation factor Tu	08.05/ Translation apparatus	0	0	1	0	0	0	0	0	0	0	2	1	0	0	0	0	0	0	0	0	2	0	0	0	0	0	0
NMITGAAQMDGGILVVSAADGPMPQTR	[2],[23]	30018378	NP_830009.1	BC0129	Tuf	elongation factor Tu	08.05/ Translation apparatus	0	0	4	0	0	0	0	0	0	1	2	0	0	0	0	0	0	0	2	0	0	0	0	0	0	0	0
NMITGAAQMDGGILVVSAADGPMPQTR	[2],[9]	30018378	NP_830009.1	BC0129	Tuf	elongation factor Tu	08.05/ Translation apparatus	0	0	1	0	0	0	0	0	0	0	1	0	0	0	0	0	0	0	1	0	2	0	0	0	0	0	0
NMITGAAQMDGGILVVSAADGPMPQTR	[23]	30018378	NP_830009.1	BC0129	Tuf	elongation factor Tu	08.05/ Translation apparatus	0	2	4	1	0	1	0	0	0	4	4	1	0	0	0	0	0	0	4	2	5	0	0	0	0	0	0
NMITGAAQMDGGILVVSAADGPMPQTR	[9]	30018378	NP_830009.1	BC0129	Tuf	elongation factor Tu	08.05/ Translation apparatus	0	3	3	2	1	2	0	0	0	6	2	1	0	0	0	1	0	0	5	3	2	0	1	0	0	0	0
NMITGAAQMDGGILVVSAADGPMPQTR	[9],[23]	30018378	NP_830009.1	BC0129	Tuf	elongation factor Tu	08.05/ Translation apparatus	0	0	0	0	0	0	0	0	0	1	1	1	0	0	0	0	0	0	0	0	3	0	0	0	0	0	0
NMITGAAQMDGGILVVSAADGPMPQTREHILLSR	[9]	30018378	NP_830009.1	BC0129	Tuf	elongation factor Tu	08.05/ Translation apparatus	0	2	0	0	0	0	0	0	0	2	0	0	0	0	0	0	0	0	0	0	0	0	0	0	0	0	0
TTDVTGIIQLPEGTEMVMPGDNIEMTIELIAPIAIEEGTK	[16]	30018378	NP_830009.1	BC0129	Tuf	elongation factor Tu	08.05/ Translation apparatus	3	1	0	2	3	0	0	0	1	3	2	0	0	0	0	1	5	0	3	0	0	0	0	1	0	0	1
TTDVTGIIQLPEGTEMVMPGDNIEMTIELIAPIAIEEGTK	[16],[18]	30018378	NP_830009.1	BC0129	Tuf	elongation factor Tu	08.05/ Translation apparatus	1	3	0	0	2	0	0	0	0	2	3	0	0	0	0	0	0	0	1	1	0	0	0	0	0	0	0
TTDVTGIIQLPEGTEMVMPGDNIEMTIELIAPIAIEEGTK	[16],[18],[25]	30018378	NP_830009.1	BC0129	Tuf	elongation factor Tu	08.05/ Translation apparatus	1	0	4	0	0	0	0	0	0	5	3	0	0	0	0	0	0	0	1	1	5	0	0	0	0	0	0
TTDVTGIIQLPEGTEMVMPGDNIEMTIELIAPIAIEEGTK	[16],[25]	30018378	NP_830009.1	BC0129	Tuf	elongation factor Tu	08.05/ Translation apparatus	4	1	1	0	2	0	0	0	0	5	3	1	0	0	0	0	1	0	5	0	5	0	0	0	0	0	0
TTDVTGIIQLPEGTEMVMPGDNIEMTIELIAPIAIEEGTK	[18]	30018378	NP_830009.1	BC0129	Tuf	elongation factor Tu	08.05/ Translation apparatus	3	1	0	5	6	0	0	0	0	5	4	0	0	0	0	0	2	0	4	0	0	0	0	4	0	0	0
TTDVTGIIQLPEGTEMVMPGDNIEMTIELIAPIAIEEGTK	[18],[25]	30018378	NP_830009.1	BC0129	Tuf	elongation factor Tu	08.05/ Translation apparatus	0	0	1	0	0	0	0	0	0	2	1	0	0	0	0	0	0	0	2	0	0	0	0	0	0	0	0
TTDVTGIIQLPEGTEMVMPGDNIEMTIELIAPIAIEEGTK	[25]	30018378	NP_830009.1	BC0129	Tuf	elongation factor Tu	08.05/ Translation apparatus	0	0	0	3	3	1	0	0	0	5	5	0	0	0	0	0	3	0	6	0	1	0	0	4	0	0	0
TTDVTGIIQLPEGTEMVMPGDNIEMTIELIAPIAIEEGTKFSIR	[16]	30018378	NP_830009.1	BC0129	Tuf	elongation factor Tu	08.05/ Translation apparatus	2	2	0	2	1	3	0	0	1	4	4	0	3	0	1	3	3	0	3	0	0	1	0	1	1	1	1
TTDVTGIIQLPEGTEMVMPGDNIEMTIELIAPIAIEEGTKFSIR	[16],[18]	30018378	NP_830009.1	BC0129	Tuf	elongation factor Tu	08.05/ Translation apparatus	4	3	0	0	2	2	0	0	0	6	1	0	0	0	0	1	0	0	2	0	0	1	0	0	0	0	0
TTDVTGIIQLPEGTEMVMPGDNIEMTIELIAPIAIEEGTKFSIR	[16],[18],[25]	30018378	NP_830009.1	BC0129	Tuf	elongation factor Tu	08.05/ Translation apparatus	1	0	1	0	1	0	0	0	0	1	2	0	0	0	0	0	0	0	3	0	0	0	0	0	0	0	0
TTDVTGIIQLPEGTEMVMPGDNIEMTIELIAPIAIEEGTKFSIR	[16],[25]	30018378	NP_830009.1	BC0129	Tuf	elongation factor Tu	08.05/ Translation apparatus	1	1	0	1	0	1	0	0	0	0	1	0	0	0	0	0	2	0	0	0	0	0	0	1	0	0	0
TTDVTGIIQLPEGTEMVMPGDNIEMTIELIAPIAIEEGTKFSIR	[18]	30018378	NP_830009.1	BC0129	Tuf	elongation factor Tu	08.05/ Translation apparatus	3	1	0	3	5	2	1	0	3	2	4	0	3	2	3	3	2	0	1	0	0	3	1	2	1	1	5
TTDVTGIIQLPEGTEMVMPGDNIEMTIELIAPIAIEEGTKFSIR	[18],[25]	30018378	NP_830009.1	BC0129	Tuf	elongation factor Tu	08.05/ Translation apparatus	1	1	0	2	2	0	0	0	0	6	1	0	0	0	0	0	0	0	2	0	0	0	0	0	0	0	0
TTDVTGIIQLPEGTEMVMPGDNIEMTIELIAPIAIEEGTKFSIR	[25]	30018378	NP_830009.1	BC0129	Tuf	elongation factor Tu	08.05/ Translation apparatus	5	4	0	6	5	3	3	0	2	8	5	0	3	5	3	3	6	3	5	0	0	5	3	5	0	5	4
VGDVVEIIGLAEENASTTVTGVEMFR	[24]	30018378	NP_830009.1	BC0129	Tuf	elongation factor Tu	08.05/ Translation apparatus	4	7	15	3	5	1	0	0	0	17	13	15	1	0	0	0	2	0	17	16	16	0	0	0	0	0	0
VGDVVEIIGLAEENASTTVTGVEMFRK	[24]	30018378	NP_830009.1	BC0129	Tuf	elongation factor Tu	08.05/ Translation apparatus	4	6	9	8	6	1	1	0	0	9	8	18	4	0	4	4	5	0	8	14	10	3	0	3	0	0	4
VGDVVEIIGLAEENASTTVTGVEMFRKLLDQAQAGDNIGALLR	[24]	30018378	NP_830009.1	BC0129	Tuf	elongation factor Tu	08.05/ Translation apparatus	0	0	0	0	0	1	0	0	0	1	0	0	0	0	0	0	0	0	0	0	0	0	0	0	0	0	0
DVAMHIAAVNPK	[4]	30021914	NP_833545.1	BC3824	Tsf	elongation factor Ts	08.05/ Translation apparatus	6	7	3	0	0	0	0	0	1	7	5	6	0	0	0	1	1	0	5	3	6	7	0	0	0	0	2
EDNFAEEVMNQVK	[9]	30021914	NP_833545.1	BC3824	Tsf	elongation factor Ts	08.05/ Translation apparatus	3	2	5	0	3	0	0	0	0	2	2	4	0	0	0	0	3	0	2	2	3	2	1	0	1	0	0
IGVLTVLEGSTDEAAAKDVAMHIAAVNPK	[21]	30021914	NP_833545.1	BC3824	Tsf	elongation factor Ts	08.05/ Translation apparatus	0	0	0	0	0	0	0	0	0	0	0	0	0	1	0	0	0	0	0	0	0	0	0	0	0	0	0
MAITAQMVK	[7]	30021914	NP_833545.1	BC3824	Tsf	elongation factor Ts	08.05/ Translation apparatus	0	0	0	0	1	0	0	0	0	0	0	0	0	0	0	0	1	0	0	0	0	0	0	0	0	0	0
TDADAFGAYLHMGGR	[12]	30021914	NP_833545.1	BC3824	Tsf	elongation factor Ts	08.05/ Translation apparatus	2	1	2	1	1	0	0	0	0	1	1	2	0	0	1	2	2	0	2	1	1	2	1	1	0	0	2
MISVNDFR	[1]	30022280	NP_833911.1	BC4197	Efp	elongation factor P	08.05/ Translation apparatus	0	0	0	0	2	0	0	0	2	0	0	0	0	0	0	0	0	0	0	0	0	1	0	0	0	0	0
					9/ Cell motility and chemotaxis
ILNEAGISMLSQANQTPQMVSK	[19]	30019803	NP_831434.1	BC1657	FlaA	flagellin	9.01/ Flagella component	0	0	0	1	1	1	1	0	1	0	0	0	0	0	0	0	0	0	0	0	0	0	0	0	0	0	1
ILNEAGISMLSQANQTPQMVSK	[9]	30019803	NP_831434.1	BC1657	FlaA	flagellin	9.01/ Flagella component	0	0	0	1	1	1	1	0	1	0	0	0	0	0	0	0	0	0	0	0	0	0	0	0	1	0	0
MRINTNINSMR	[1]	30019803	NP_831434.1	BC1657	FlaA	flagellin	9.01/ Flagella component	0	0	0	0	0	1	0	0	0	0	0	0	0	0	0	0	0	0	0	0	0	0	0	0	0	0	1
VQLSDASGDTMTIDSLNAK	[11]	30019803	NP_831434.1	BC1657	FlaA	flagellin	9.01/ Flagella component	0	0	0	0	0	0	0	0	1	0	0	0	0	0	0	0	0	0	0	0	0	0	0	0	0	0	0
VQLSDASGDTMTIDSLDAK	[11]	30019805	NP_831436.1	BC1659	FlaC	flagellin	9.01/ Flagella component	0	0	0	0	0	0	0	0	2	0	0	0	0	0	0	0	0	0	0	0	0	0	0	0	0	0	0
SPIEATNQPSSTMPAK	[13]	30019775	NP_831406.1	BC1628	CheA	chemotaxis protein cheA	9.02/ Chemotaxis system	0	0	0	0	0	0	0	0	0	1	4	0	0	0	0	0	0	0	0	0	2	0	0	0	0	0	0
FIISELNQMK	[9]	30019800	NP_831431.1	BC1654	CheV	chemotaxis protein cheV	9.02/ Chemotaxis system	0	0	0	0	0	0	0	0	0	0	1	1	0	0	0	0	0	0	0	0	0	0	0	0	0	0	0
GEILPVINLAMALNLK	[11]	30019800	NP_831431.1	BC1654	CheV	chemotaxis protein cheV	9.02/ Chemotaxis system	0	0	0	0	0	0	0	0	0	0	4	0	0	0	0	0	0	0	0	0	1	0	0	0	0	0	0
VIYIAEDSAMLR	[10]	30019800	NP_831431.1	BC1654	CheV	chemotaxis protein cheV	9.02/ Chemotaxis system	0	0	1	0	0	0	0	0	0	1	2	3	0	0	0	0	0	0	0	2	1	0	0	0	0	0	0
					10/ Transcription , RNA processing and degradation
EVTMPNIQQFYLEVQEK	[4]	30018496	NP_830127.1	BC0259	DeaD2	ATP-dependent RNA helicase	10/ Transcription , RNA processing and degradation	0	0	1	0	0	0	0	0	0	0	0	0	0	0	0	0	0	0	0	0	0	0	0	0	0	0	0
GIAMLFVTPR	[4]	30018496	NP_830127.1	BC0259	DeaD2	ATP-dependent RNA helicase	10/ Transcription , RNA processing and degradation	2	0	4	1	0	0	0	0	0	0	0	0	0	0	0	0	0	0	0	2	1	0	0	0	0	0	0
IAEEMLEENDSVTVVAAALK	[5]	30018496	NP_830127.1	BC0259	DeaD2	ATP-dependent RNA helicase	10/ Transcription , RNA processing and degradation	0	0	3	0	0	0	0	0	0	0	2	0	0	0	0	0	0	0	0	0	1	0	0	0	0	0	0
MDAPTLDEALEGQQR	[1]	30018496	NP_830127.1	BC0259	DeaD2	ATP-dependent RNA helicase	10/ Transcription , RNA processing and degradation	0	0	2	1	0	0	0	0	0	1	2	1	0	0	0	0	0	0	0	0	1	0	0	0	0	0	0
LFEMEVPEIYDGTVEIR	[4]	30021905	NP_833536.1	BC3814	NusA	transcription elongation factor NusA	10/ Transcription , RNA processing and degradation	2	1	1	1	0	0	0	0	0	3	2	3	0	0	0	0	0	0	2	1	2	0	1	0	0	0	0
MADQVADGLMER	[10]	30022365	NP_833996.1	BC4283	CshB	ATP-dependent RNA helicase	10/ Transcription , RNA processing and degradation	0	0	0	0	0	0	0	0	0	2	0	0	0	0	0	0	0	0	0	0	0	0	0	0	0	0	0
GMLFLDLIQEGNMGLIK	[13]	30022370	NP_834001.1	BC4289	RpoD	RNA polymerase sigma factor RpoD	10/ Transcription , RNA processing and degradation	0	0	1	0	0	0	0	0	0	0	0	0	0	0	0	0	0	0	0	0	0	0	0	0	0	0	0
ITQLENMIR	[7]	30022455	NP_834086.1	BC4374	GreA	transcription elongation factor GreA	10/ Transcription , RNA processing and degradation	0	0	0	0	2	0	0	0	0	0	0	0	0	0	0	1	0	0	0	0	0	0	0	0	0	0	0
					11/ Transcriptional regulators
QPIDAVMTVATK	[7]	30018317	NP_829948.1	BC0051	Pur	purine operon repressor	11/ Transcriptional regulators	0	0	0	0	0	0	0	0	0	0	0	0	0	0	0	0	0	0	0	1	0	0	0	0	0	0	0
SLPEGSNVLIIDDFMK	[15]	30018317	NP_829948.1	BC0051	Pur	purine operon repressor	11/ Transcriptional regulators	0	0	0	1	0	0	0	0	0	0	0	0	0	0	0	0	0	0	0	0	0	0	0	0	0	0	0
ALAESMFGDEDAMIR	[13]	30018352	NP_829983.1	BC0102	ClpC	negative regulator of genetic competence clpC/mecB	11/ Transcriptional regulators	0	1	2	2	0	0	1	0	0	0	0	0	0	0	0	2	0	0	1	0	2	0	0	0	0	0	1
ALAESMFGDEDAMIR	[6]	30018352	NP_829983.1	BC0102	ClpC	negative regulator of genetic competence clpC/mecB	11/ Transcriptional regulators	0	0	2	0	0	0	0	0	0	0	0	0	0	0	0	1	0	0	0	0	1	0	0	0	0	0	0
ALAESMFGDEDAMIR	[6],[13]	30018352	NP_829983.1	BC0102	ClpC	negative regulator of genetic competence clpC/mecB	11/ Transcriptional regulators	0	0	2	0	0	0	0	0	0	0	0	0	0	0	0	0	0	0	0	0	1	0	0	0	0	0	0
KVIELSMDEAR	[7]	30018352	NP_829983.1	BC0102	ClpC	negative regulator of genetic competence clpC/mecB	11/ Transcriptional regulators	0	3	2	2	0	0	0	0	0	0	0	0	0	0	0	3	0	0	0	0	1	0	0	0	0	0	1
NTIVIMTSNVGAEALKR	[6]	30018352	NP_829983.1	BC0102	ClpC	negative regulator of genetic competence clpC/mecB	11/ Transcriptional regulators	0	1	2	0	0	0	0	0	0	0	0	0	0	0	0	2	0	0	0	0	0	0	0	0	0	0	1
VIELSMDEAR	[6]	30018352	NP_829983.1	BC0102	ClpC	negative regulator of genetic competence clpC/mecB	11/ Transcriptional regulators	1	5	7	0	0	0	0	0	0	0	0	0	0	0	1	4	0	0	0	0	7	0	0	0	0	0	2
VMTLDMGTVVAGTK	[2]	30018352	NP_829983.1	BC0102	ClpC	negative regulator of genetic competence clpC/mecB	11/ Transcriptional regulators	1	3	4	4	0	0	2	1	0	2	0	0	0	0	3	4	0	0	3	0	3	1	1	0	0	1	3
VMTLDMGTVVAGTK	[2],[6]	30018352	NP_829983.1	BC0102	ClpC	negative regulator of genetic competence clpC/mecB	11/ Transcriptional regulators	0	2	4	0	0	0	0	0	0	0	0	0	0	0	0	1	0	0	0	0	3	0	0	0	0	0	0
VMTLDMGTVVAGTK	[6]	30018352	NP_829983.1	BC0102	ClpC	negative regulator of genetic competence clpC/mecB	11/ Transcriptional regulators	1	2	3	3	0	0	2	1	0	0	0	0	0	0	0	2	0	0	0	0	2	0	1	0	0	1	2
ISEEDVQMLR	[8]	30018799	NP_830430.1	BC0613	ArsR1	ArsR family transcriptional regulator	11/ Transcriptional regulators	0	1	2	4	5	2	2	0	0	0	0	0	4	2	3	3	5	1	0	0	0	2	4	5	2	3	0
LVMELMQR	[3]	30018799	NP_830430.1	BC0613	ArsR1	ArsR family transcriptional regulator	11/ Transcriptional regulators	0	0	0	2	2	0	0	0	0	0	0	0	1	0	1	1	4	0	0	0	0	0	0	0	0	1	1
LVMELMQR	[3],[6]	30018799	NP_830430.1	BC0613	ArsR1	ArsR family transcriptional regulator	11/ Transcriptional regulators	0	0	0	0	3	0	0	0	0	0	0	0	0	0	0	0	0	0	0	0	0	0	0	0	0	0	0
LVMELMQR	[6]	30018799	NP_830430.1	BC0613	ArsR1	ArsR family transcriptional regulator	11/ Transcriptional regulators	0	0	0	0	0	0	0	0	0	0	0	0	0	0	0	1	2	0	0	0	0	0	0	0	0	0	0
MEHLQEELYK	[1]	30019770	NP_831401.1	BC1623	Hfq1	Hfq protein	11/ Transcriptional regulators	0	0	0	0	0	0	0	0	1	0	0	0	0	0	0	0	0	0	0	0	0	0	0	0	0	0	0
MAHHAQNTYEAELSLHENFAK	[1]	30020678	NP_832309.1	BC2551	TenA2	transcriptional activator tenA	11/ Transcriptional regulators	0	0	0	0	0	0	0	0	0	1	1	1	0	0	0	0	0	0	0	0	1	0	0	0	0	0	0
AVVQMAISSLSYSELEAIEHIFEELNGTEGLLVASK	[5]	30021916	NP_833547.1	BC3826	CodY	transcriptional repressor CodY	11/ Transcriptional regulators	0	0	0	0	1	0	0	0	0	0	0	0	0	0	0	0	1	0	1	0	0	0	0	0	0	0	0
VLEGPISVVEMIEEEEPAQR	[11]	30022474	NP_834105.1	BC4393	Rrf2	RRF2 family protein	11/ Transcriptional regulators	0	0	0	0	0	0	0	0	0	0	0	0	0	0	0	0	2	0	0	0	0	0	1	0	0	0	0
AKTLMDSLGIELLEMTEDKVVATMPVDER	[24]	30022956	NP_834587.1	BC4915	ComA	ComA operon protein 2	11/ Transcriptional regulators	0	0	0	0	1	0	1	0	0	0	0	0	0	2	2	2	3	1	0	0	0	2	0	0	0	2	1
GQSTMVWDVR	[5]	30022956	NP_834587.1	BC4915	ComA	ComA operon protein 2	11/ Transcriptional regulators	0	0	0	0	0	0	0	0	0	0	0	0	0	0	0	1	3	0	0	0	0	1	0	0	0	0	0
GLGQMYVADER	[5]	30023008	NP_834639.1	BC4968	TipA	transcriptional activator tipA	11/ Transcriptional regulators	0	0	0	0	0	0	0	0	0	0	0	0	0	0	0	0	0	0	0	0	0	0	1	0	0	0	0
					12/ Sporulation
VIDGNNGLFVAMPSKR	[12]	30018319	NP_829950.1	BC0053	SpoVG	regulatory protein SpoVG	12/ Sporulation	0	0	0	1	0	0	0	0	1	0	0	0	0	0	0	1	1	0	0	0	0	0	0	0	1	1	1
					13/ Cell Division
AVAGEAGVPFFSISGSDFVEMFVGVGASR	[21]	30018336	NP_829967.1	BC0072	FtsH	cell division protein ftsH	13/ Cell Division	0	0	0	0	0	0	0	0	0	0	0	0	0	0	0	0	0	0	0	0	1	0	0	0	0	0	0
GQAGGYAVMLPK	[9]	30018336	NP_829967.1	BC0072	FtsH	cell division protein ftsH	13/ Cell Division	0	0	4	0	0	0	0	0	0	2	4	3	0	0	0	0	0	0	0	3	4	0	0	0	0	0	0
GQAGGYAVMLPKEDR	[9]	30018336	NP_829967.1	BC0072	FtsH	cell division protein ftsH	13/ Cell Division	0	0	0	0	0	0	0	0	0	0	0	0	0	0	0	0	0	0	0	0	1	0	0	0	0	0	0
IDMSDIDEATDR	[3]	30018336	NP_829967.1	BC0072	FtsH	cell division protein ftsH	13/ Cell Division	0	0	1	0	0	0	0	0	0	0	0	0	0	0	0	0	0	0	0	0	0	0	0	0	0	0	0
LGPMQFGSSQGGQVFLGR	[4]	30018336	NP_829967.1	BC0072	FtsH	cell division protein ftsH	13/ Cell Division	0	0	2	0	0	0	0	0	0	0	0	0	0	0	0	0	0	0	1	0	2	0	0	0	0	0	0
YFMTKPELLDKITGLLGGR	[3]	30018336	NP_829967.1	BC0072	FtsH	cell division protein ftsH	13/ Cell Division	1	0	2	0	0	0	0	0	0	2	2	0	0	0	0	0	0	0	2	0	2	0	0	0	0	0	0
GSALMGIGSGNGENR	[5]	30021995	NP_833626.1	BC3906	ftsZ	cell division protein FtsZ	13/ Cell Division	0	0	0	0	0	0	0	0	0	0	0	0	0	0	0	1	0	0	0	0	0	0	0	0	0	0	0
LEMEGTLITGSR	[3]	30021996	NP_833627.1	BC3907	FtsA	cell division protein ftsA	13/ Cell Division	0	0	0	0	0	0	0	0	0	0	0	0	0	0	0	0	0	0	0	1	0	0	0	0	0	0	0
MQFVSNVQYGK	[1]	30023218	NP_834849.1	BC5185	FtsX	cell division protein ftsX	13/ Cell Division	0	0	1	0	0	0	0	0	0	0	0	3	0	0	0	0	0	0	0	0	0	0	0	0	0	0	0
					14/ Rod shape-determining proteins
SVSQFTASVELLSSMSR	[15]	30022526	NP_834157.1	BC4445	MreC	rod shape-determining protein mreC	14/ Rod shape-determining proteins	0	0	1	0	0	0	0	0	0	0	0	0	0	0	0	0	0	0	0	0	0	0	0	0	0	0	0
DGVIADYETTATMMK	[13]	30022527	NP_834158.1	BC4446	MreB	rod shape-determining protein mreB	14/ Rod shape-determining proteins	0	0	0	2	1	0	0	0	0	1	0	0	0	0	0	0	1	0	0	0	0	0	0	0	0	0	0
DGVIADYETTATMMK	[13],[14]	30022527	NP_834158.1	BC4446	MreB	rod shape-determining protein mreB	14/ Rod shape-determining proteins	0	0	1	0	0	0	0	0	0	0	1	0	0	0	0	0	0	0	0	0	0	0	0	0	0	0	0
DGVIADYETTATMMK	[14]	30022527	NP_834158.1	BC4446	MreB	rod shape-determining protein mreB	14/ Rod shape-determining proteins	0	0	0	0	0	0	0	0	0	0	0	1	0	0	0	0	0	0	0	1	1	0	0	0	0	0	0
MFGFGGFTR	[1]	30022527	NP_834158.1	BC4446	MreB	rod shape-determining protein mreB	14/ Rod shape-determining proteins	4	3	1	3	4	3	0	0	0	5	5	5	3	1	0	1	3	0	4	5	5	3	1	0	1	0	1
QIVAVGSDAKQMIGR	[12]	30022527	NP_834158.1	BC4446	MreB	rod shape-determining protein mreB	14/ Rod shape-determining proteins	0	0	0	0	0	0	0	0	0	1	0	0	0	0	0	0	0	0	0	0	1	0	0	0	0	0	0
SYNLMIGER	[5]	30022527	NP_834158.1	BC4446	MreB	rod shape-determining protein mreB	14/ Rod shape-determining proteins	1	0	2	0	1	0	0	0	0	2	2	2	0	0	0	0	0	0	1	4	2	0	0	0	0	0	0
TPGNVVALRPMK	[11]	30022527	NP_834158.1	BC4446	MreB	rod shape-determining protein mreB	14/ Rod shape-determining proteins	0	0	0	1	0	1	0	0	0	0	0	0	0	0	0	1	1	0	0	0	0	0	0	0	0	0	1
TPGNVVALRPMKDGVIADYETTATMMK	[11]	30022527	NP_834158.1	BC4446	MreB	rod shape-determining protein mreB	14/ Rod shape-determining proteins	0	0	0	1	0	0	0	0	0	0	0	0	0	0	0	0	0	0	0	0	0	0	0	0	0	0	0
TPGNVVALRPMKDGVIADYETTATMMK	[26]	30022527	NP_834158.1	BC4446	MreB	rod shape-determining protein mreB	14/ Rod shape-determining proteins	0	0	0	0	0	0	0	0	0	0	0	0	0	0	0	0	1	0	0	0	0	0	0	0	0	0	0
VAGDDMDDSIIQYIK	[6]	30022527	NP_834158.1	BC4446	MreB	rod shape-determining protein mreB	14/ Rod shape-determining proteins	1	0	2	1	1	0	0	0	0	0	1	2	0	0	0	0	1	0	2	2	2	0	0	0	0	0	0
VAGDDMDDSIIQYIKK	[6]	30022527	NP_834158.1	BC4446	MreB	rod shape-determining protein mreB	14/ Rod shape-determining proteins	0	0	0	1	0	0	0	0	0	0	0	0	0	0	0	0	1	0	0	0	0	0	0	0	0	0	0
					15/ Transporters
GTEILYQEMK	[9]	30018591	NP_830222.1	BC0383	-	ferrichrome-binding protein	15.02/ ABC transporters	0	0	0	3	0	0	0	0	0	0	3	3	0	0	0	0	0	0	0	5	2	0	0	0	0	0	0
KVDAVTGAYINHEVPVMR	[17]	30018904	NP_830535.1	BC0745	-	hydroxymethylpyrimidine-binding protein	15.02/ ABC transporters	0	0	0	0	1	0	0	0	0	0	0	0	0	0	0	0	0	0	0	2	0	0	0	0	0	0	0
TVGYSGTPLSEMYLK	[12]	30018904	NP_830535.1	BC0745	-	hydroxymethylpyrimidine-binding protein	15.02/ ABC transporters	2	0	5	3	1	0	0	0	0	2	3	3	0	0	0	0	0	0	2	4	3	0	0	0	0	0	0
VTVGLYYQPDVVMAR	[13]	30018904	NP_830535.1	BC0745	-	hydroxymethylpyrimidine-binding protein	15.02/ ABC transporters	1	0	3	2	1	0	0	0	0	2	2	2	0	0	0	0	0	0	1	2	2	1	0	0	0	0	0
VMYVTNNKIMESLALYTQQKLK	[10]	30019062	NP_830693.1	BC0907	OppA5	oligopeptide-binding protein oppA	15.02/ ABC transporters	0	0	0	1	0	0	0	0	0	0	0	0	0	0	0	0	0	0	0	0	0	0	0	0	0	0	0
ALMGLIPNPPGR	[3]	30019336	NP_830967.1	BC1182	OppD	oligopeptide transport ATP-binding protein oppD	15.02/ ABC transporters	0	0	2	2	2	1	0	0	0	0	0	0	0	0	0	0	0	0	2	0	0	0	0	0	0	0	0
GLTYLFIAHDLSMVK	[13]	30019337	NP_830968.1	BC1183	OppF	oligopeptide transport ATP-binding protein oppF	15.02/ ABC transporters	2	0	1	0	0	0	0	0	0	0	0	0	0	0	0	0	0	0	2	0	0	0	0	0	0	0	0
IVYDPSQHNYGSEAPTMR	[17]	30019337	NP_830968.1	BC1183	OppF	oligopeptide transport ATP-binding protein oppF	15.02/ ABC transporters	0	0	0	2	0	1	0	0	0	0	1	0	0	0	0	0	0	0	1	0	1	0	0	0	0	0	0
KMQMIFQDPYASLNPR	[2]	30019337	NP_830968.1	BC1183	OppF	oligopeptide transport ATP-binding protein oppF	15.02/ ABC transporters	0	0	0	1	0	0	0	0	0	0	0	0	0	0	0	0	0	0	0	0	0	0	0	0	0	0	0
KMQMIFQDPYASLNPR	[4]	30019337	NP_830968.1	BC1183	OppF	oligopeptide transport ATP-binding protein oppF	15.02/ ABC transporters	0	0	0	1	0	1	0	0	0	0	0	0	0	0	0	0	0	0	0	0	0	0	0	0	0	0	0
MQMIFQDPYASLNPR	[1]	30019337	NP_830968.1	BC1183	OppF	oligopeptide transport ATP-binding protein oppF	15.02/ ABC transporters	0	0	0	1	0	0	0	0	0	0	0	0	0	0	0	0	0	0	0	0	0	0	0	0	0	0	0
MQMIFQDPYASLNPR	[1],[3]	30019337	NP_830968.1	BC1183	OppF	oligopeptide transport ATP-binding protein oppF	15.02/ ABC transporters	1	0	0	0	0	0	0	0	0	0	0	0	0	0	0	0	0	0	0	0	0	0	0	0	0	0	0
MQMIFQDPYASLNPR	[3]	30019337	NP_830968.1	BC1183	OppF	oligopeptide transport ATP-binding protein oppF	15.02/ ABC transporters	0	0	1	2	0	0	0	0	0	0	1	0	0	0	0	0	0	0	1	0	0	0	0	0	0	0	0
MTVGDIIAEGIDIHGLAK	[1]	30019337	NP_830968.1	BC1183	OppF	oligopeptide transport ATP-binding protein oppF	15.02/ ABC transporters	0	0	0	0	0	0	0	0	0	0	1	0	0	0	0	0	0	0	0	0	0	0	0	0	0	0	0
MDLLAPLDKK	[1]	30019440	NP_831071.1	BC1289	-	spermidine/putrescine-binding protein	15.02/ ABC transporters	0	0	1	0	0	0	0	0	0	0	0	0	0	0	0	0	0	0	0	1	0	0	0	0	0	0	0
NIPNIENMVSNFK	[8]	30019440	NP_831071.1	BC1289	-	spermidine/putrescine-binding protein	15.02/ ABC transporters	0	0	2	0	0	0	0	0	0	0	0	1	0	0	0	0	0	0	0	1	1	0	0	0	0	0	0
TVTQEIPTMDSSK	[9]	30021687	NP_833318.1	BC3586	OppA7	oligopeptide-binding protein oppA	15.02/ ABC transporters	0	0	0	0	0	0	0	0	0	0	0	0	0	0	0	0	0	0	0	0	1	0	0	0	0	0	0
KVFVNVVDPMAQGGTAWSK	[10]	30021832	NP_833463.1	BC3738	-	Iron(III) dicitrate-binding protein	15.02/ ABC transporters	0	0	0	1	0	0	0	0	0	0	0	0	0	0	0	0	0	0	0	0	0	0	0	0	0	0	1
VFVNVVDPMAQGGTAWSK	[9]	30021832	NP_833463.1	BC3738	-	Iron(III) dicitrate-binding protein	15.02/ ABC transporters	0	0	1	4	2	2	2	0	1	1	0	0	1	1	1	3	3	2	0	0	0	2	2	3	1	0	3
VLEEIESNPIWQSMNAAK	[14]	30021832	NP_833463.1	BC3738	-	Iron(III) dicitrate-binding protein	15.02/ ABC transporters	0	0	3	2	1	1	0	0	1	0	0	0	0	0	0	2	2	0	0	0	1	1	0	0	0	0	1
VLEEIESNPIWQSMNAAKEK	[14]	30021832	NP_833463.1	BC3738	-	Iron(III) dicitrate-binding protein	15.02/ ABC transporters	0	0	0	1	0	0	0	0	0	0	0	0	0	0	0	0	0	0	0	0	0	0	0	0	0	0	0
KVLADMDK	[6]	30022605	NP_834236.1	BC4528	-	ferrichrome-binding protein	15.02/ ABC transporters	0	0	0	0	0	2	0	0	0	0	0	0	0	0	0	0	0	0	0	0	0	0	0	0	0	0	0
AIVTNPSMIFGDEPTGALDSK	[8]	30022900	NP_834531.1	BC4831	-	ABC transporter ATP-binding protein	15.02/ ABC transporters	0	0	0	0	0	0	0	0	0	0	0	0	0	0	0	0	0	0	0	0	0	1	0	0	0	0	0
ELPMEYAVEMNR	[10]	30023019	NP_834650.1	BC4979	SufB	ABC transporter-associated protein	15.02/ ABC transporters	2	0	1	3	0	0	0	0	0	1	0	0	0	0	0	0	0	0	1	0	1	0	0	0	0	0	0
ELPMEYAVEMNR	[4]	30023019	NP_834650.1	BC4979	SufB	ABC transporter-associated protein	15.02/ ABC transporters	1	0	0	3	0	0	0	0	0	1	1	0	0	0	0	1	0	0	1	0	1	0	0	0	0	0	1
INSENMGQFER	[6]	30023019	NP_834650.1	BC4979	SufB	ABC transporter-associated protein	15.02/ ABC transporters	0	0	0	0	0	2	0	0	0	0	0	0	0	0	0	0	0	0	0	0	0	0	0	0	0	0	0
LIKFEMEGSIG	[6]	30023019	NP_834650.1	BC4979	SufB	ABC transporter-associated protein	15.02/ ABC transporters	0	0	1	0	0	0	0	0	0	0	0	0	0	0	0	0	0	0	0	0	1	0	0	0	0	0	0
LTMKYPAVILKGEGAR	[3]	30023019	NP_834650.1	BC4979	SufB	ABC transporter-associated protein	15.02/ ABC transporters	0	1	0	0	0	0	0	0	0	2	1	1	0	0	0	0	0	0	1	1	1	1	0	0	0	0	0
SLDKFYEMPMPQWGGDLNDLDFDEITYYVKPSEK	[10]	30023019	NP_834650.1	BC4979	SufB	ABC transporter-associated protein	15.02/ ABC transporters	0	0	0	1	0	0	0	0	0	0	0	0	0	0	0	0	0	0	0	0	0	0	0	0	0	0	0
VSEEQLFYLMSR	[10]	30023019	NP_834650.1	BC4979	SufB	ABC transporter-associated protein	15.02/ ABC transporters	0	0	0	0	0	0	0	0	0	0	0	0	0	0	0	0	0	0	1	0	0	0	0	0	0	0	0
NEILQLMMIEPK	[7]	30023023	NP_834654.1	BC4983	SufC	ABC transporter ATP-binding protein	15.02/ ABC transporters	0	0	0	0	0	0	0	0	0	0	0	0	0	0	1	1	0	0	0	0	0	0	0	0	0	0	0
STLSSAIMGHPK	[8]	30023023	NP_834654.1	BC4983	SufC	ABC transporter ATP-binding protein	15.02/ ABC transporters	1	0	0	0	0	0	0	0	0	0	0	0	0	0	0	0	0	0	0	0	0	0	0	0	0	0	0
SAYNGKDKVMSVIVTGGNIGFAAPHSGR	[10]	30023143	NP_834774.1	BC5106	FatB	ferric anguibactin-binding protein	15.02/ ABC transporters	0	0	0	1	0	0	0	0	0	0	0	0	0	0	0	1	0	0	0	0	0	0	0	0	0	0	1
SLFNTVSIMDK	[9]	30023155	NP_834786.1	BC5118	CysA	ABC transporter ATP-binding protein	15.02/ ABC transporters	0	0	0	0	0	0	0	0	0	0	1	0	0	0	0	0	0	0	0	0	0	0	0	0	0	0	0
MTNPFENDNYTYK	[1]	30020441	NP_832072.1	BC2309	-	antibiotic/siderophore biosynthesis protein	15.03/ Other transports	0	0	0	1	0	0	0	0	0	0	0	0	0	0	0	0	0	0	0	0	0	0	0	0	0	0	0
					16/ Protein secretion/export apparatus
GLGGLKFPFM	[10]	30021933	NP_833564.1	BC3843	Ffh	signal recognition particle protein	16/ Protein secretion/export apparatus	0	1	0	0	0	0	0	0	0	1	0	0	0	0	0	0	0	0	0	0	1	0	0	0	0	0	0
QLDMPVFSLGDQVSPVEIAK	[4]	30021933	NP_833564.1	BC3843	Ffh	signal recognition particle protein	16/ Protein secretion/export apparatus	0	0	1	0	0	0	0	0	0	0	0	0	0	0	0	0	0	0	0	0	1	0	0	0	0	0	0
VVQEELTELMGGEQSK	[10]	30021933	NP_833564.1	BC3843	Ffh	signal recognition particle protein	16/ Protein secretion/export apparatus	0	0	0	0	0	0	0	0	0	1	2	1	0	0	0	0	0	0	0	0	2	0	0	0	0	0	0
AMQALQPEMVK	[2]	30023510	NP_835141.1	BC5488	YidC2	OxaA-like protein precursor	16/ Protein secretion/export apparatus	0	0	1	0	1	0	0	0	0	2	1	4	0	0	0	0	0	0	0	1	0	0	0	0	0	0	0
AMQALQPEMVK	[2],[9]	30023510	NP_835141.1	BC5488	YidC2	OxaA-like protein precursor	16/ Protein secretion/export apparatus	0	0	0	0	0	0	0	0	0	0	0	2	0	0	0	0	0	0	0	0	0	0	0	0	0	0	0
LQQEMMQLYQK	[5],[6]	30023510	NP_835141.1	BC5488	YidC2	OxaA-like protein precursor	16/ Protein secretion/export apparatus	0	0	2	0	0	0	0	0	0	3	2	5	0	0	0	0	0	0	0	3	2	0	0	0	0	0	0
LQQEMMQLYQK	[6]	30023510	NP_835141.1	BC5488	YidC2	OxaA-like protein precursor	16/ Protein secretion/export apparatus	0	0	0	0	0	0	0	0	0	2	0	0	0	0	0	0	0	0	0	0	1	0	0	0	0	0	0
					17/ Biosynthesis of cofactors
MEDQVPEDVKNDRVHR	[1]	30022389	NP_834020.1	BC4308	YqeV	Fe-S oxidoreductase	17.01/ Iron sulfur metabolism	0	1	0	0	0	0	0	0	0	1	0	0	0	0	0	0	0	0	0	0	1	0	0	0	0	0	0
MTIGTLPFDQETIR	[1]	30023022	NP_834653.1	BC4982	SufD	ABC transporter-associated protein	17.01/ Iron sulfur metabolism	0	0	0	0	0	0	1	0	0	0	0	0	0	0	0	2	0	0	0	0	0	0	0	0	0	0	1
MAAYPNAFR	[1]	30023410	NP_835041.1	BC5380	-	ferrichrome-binding protein	17.01/ Iron sulfur metabolism	0	0	0	0	1	0	0	0	0	0	0	0	0	0	0	0	0	0	0	4	0	0	0	0	0	0	0
YVIGATMKPHTFNK	[7]	30018906	NP_830537.1	BC0747	-	glycine oxidase	17.02/ Thiamine metabolism	0	0	0	1	0	0	0	0	0	0	0	0	0	0	0	0	0	0	0	0	0	0	0	0	0	0	0
ASEMLLEEGFIVLPYTSDDVVLAR	[4]	30018908	NP_830539.1	BC0749	ThiG	thiazole synthase	17.02/ Thiamine metabolism	0	0	0	0	0	0	0	0	0	0	0	0	0	0	1	0	1	0	1	0	0	1	0	0	0	0	1
TLLPDPVETLKASEMLLEEGFIVLPYTSDDVVLAR	[15]	30018908	NP_830539.1	BC0749	ThiG	thiazole synthase	17.02/ Thiamine metabolism	0	0	0	0	0	0	0	0	0	0	0	0	0	0	0	0	0	0	0	0	0	0	0	0	1	0	0
HTPVFPQMDRKPLR	[8]	30023259	NP_834890.1	BC5227	ThiC	thiamine biosynthesis protein ThiC	17.02/ Thiamine metabolism	0	0	0	0	0	0	0	0	0	0	0	0	0	0	1	0	0	0	0	0	0	0	0	0	0	0	0
TGMLGSVEIIEMVAETIEKHNFK	[12]	30023443	NP_835074.1	BC5413	-	pyridoxal kinase	17.02/ Thiamine metabolism	0	0	0	0	2	0	0	0	0	0	0	0	0	0	0	0	1	0	1	0	0	0	0	0	0	0	0
TGMLGSVEIIEMVAETIEKHNFK	[3]	30023443	NP_835074.1	BC5413	-	pyridoxal kinase	17.02/ Thiamine metabolism	2	0	0	0	3	0	0	0	0	1	0	0	1	0	0	1	2	0	3	0	0	0	0	0	0	0	1
AGEEHAEVHALQMAGQNAK	[13]	30022196	NP_833827.1	BC4109	RibD	diaminohydroxyphosphoribosylaminopyrimidine deaminase	17.03/ Riboflavin metabolism	0	0	0	1	0	0	0	0	0	0	0	0	0	0	1	4	1	0	0	0	0	0	1	0	0	0	0
NIAIFQMETK	[7]	30022196	NP_833827.1	BC4109	RibD	diaminohydroxyphosphoribosylaminopyrimidine deaminase	17.03/ Riboflavin metabolism	0	0	0	0	0	0	0	0	0	0	0	0	0	0	0	1	1	0	0	0	0	0	1	0	0	0	0
RVGSMTESFLQENGFL	[5]	30022197	NP_833828.1	BC4110	-	riboflavin synthase subunit alpha	17.03/ Riboflavin metabolism	0	0	0	0	0	0	0	0	0	0	0	0	0	0	0	0	1	0	0	0	0	0	0	0	0	0	0
VGSMTESFLQENGFL	[4]	30022197	NP_833828.1	BC4110	-	riboflavin synthase subunit alpha	17.03/ Riboflavin metabolism	0	0	0	0	0	0	0	0	1	0	0	0	0	1	2	3	3	2	0	0	0	1	3	3	2	2	2
MFHRIEEALEDLKK	[1]	30022198	NP_833829.1	BC4111	RibA	bifunctional 3,4-dihydroxy-2-butanone 4-phosphate synthase/GTP cyclohydrolase II protein	17.03/ Riboflavin metabolism	0	0	0	0	0	0	0	0	0	0	0	0	0	3	0	2	2	1	0	0	0	0	1	1	1	1	0
MITIEDLIAYR	[1]	30022198	NP_833829.1	BC4111	RibA	bifunctional 3,4-dihydroxy-2-butanone 4-phosphate synthase/GTP cyclohydrolase II protein	17.03/ Riboflavin metabolism	0	0	0	0	0	0	0	0	0	0	0	0	0	0	0	1	1	0	0	0	0	0	1	0	0	1	0
MITIEDLIAYRR	[1]	30022198	NP_833829.1	BC4111	RibA	bifunctional 3,4-dihydroxy-2-butanone 4-phosphate synthase/GTP cyclohydrolase II protein	17.03/ Riboflavin metabolism	0	0	0	0	0	0	0	0	0	0	0	0	0	0	0	1	0	0	0	0	0	0	0	0	0	0	0
AGNKGYESAVAAIEMAHLSK	[15]	30022199	NP_833830.1	BC4112	RibH	riboflavin synthase subunit beta	17.03/ Riboflavin metabolism	0	0	0	4	0	0	0	0	3	0	0	0	1	3	6	9	10	2	2	0	0	4	6	6	0	2	4
AGNKGYESAVAAIEMAHLSKQWA	[15]	30022199	NP_833830.1	BC4112	RibH	riboflavin synthase subunit beta	17.03/ Riboflavin metabolism	0	0	0	0	0	0	1	0	0	0	0	0	0	1	1	2	3	2	0	0	0	0	1	2	0	3	0
AGTKAGNKGYESAVAAIEMAHLSK	[19]	30022199	NP_833830.1	BC4112	RibH	riboflavin synthase subunit beta	17.03/ Riboflavin metabolism	0	0	0	2	0	0	1	0	0	0	0	0	0	3	4	5	5	4	0	0	0	4	3	3	0	3	3
GVASLSLQMDIPVIFGVLTTETIEQAIER	[9]	30022199	NP_833830.1	BC4112	RibH	riboflavin synthase subunit beta	17.03/ Riboflavin metabolism	0	0	0	1	0	0	0	0	0	0	0	0	0	0	3	4	9	3	3	0	0	1	3	1	0	1	3
GYESAVAAIEMAHLSK	[11]	30022199	NP_833830.1	BC4112	RibH	riboflavin synthase subunit beta	17.03/ Riboflavin metabolism	0	0	0	4	0	0	2	0	0	0	1	0	0	3	4	5	5	3	4	0	0	3	4	5	3	4	4
GYESAVAAIEMAHLSKQWA	[11]	30022199	NP_833830.1	BC4112	RibH	riboflavin synthase subunit beta	17.03/ Riboflavin metabolism	0	0	0	0	0	0	0	0	0	0	0	0	0	2	0	2	1	1	0	0	0	0	0	0	0	1	0
KMASSGKYDAVITLGTVIR	[2]	30022199	NP_833830.1	BC4112	RibH	riboflavin synthase subunit beta	17.03/ Riboflavin metabolism	0	0	0	0	0	0	0	0	0	0	0	0	0	0	0	0	5	0	0	0	0	0	0	0	0	0	0
MASSGKYDAVITLGTVIR	[1]	30022199	NP_833830.1	BC4112	RibH	riboflavin synthase subunit beta	17.03/ Riboflavin metabolism	0	0	0	2	0	0	1	0	0	0	0	0	0	2	2	4	5	1	2	0	0	2	2	2	0	2	2
MVFEGHLVGTGLK	[1]	30022199	NP_833830.1	BC4112	RibH	riboflavin synthase subunit beta	17.03/ Riboflavin metabolism	0	0	0	3	0	0	2	0	0	0	0	0	0	3	3	4	5	2	3	0	0	3	3	3	0	3	3
MVFEGHLVGTGLKVGVVVGR	[1]	30022199	NP_833830.1	BC4112	RibH	riboflavin synthase subunit beta	17.03/ Riboflavin metabolism	0	0	0	0	0	0	0	0	0	0	0	0	0	0	0	0	4	0	0	0	0	0	0	0	0	0	0
MVFEGHLVGTGLKVGVVVGRFNEFITSK	[1]	30022199	NP_833830.1	BC4112	RibH	riboflavin synthase subunit beta	17.03/ Riboflavin metabolism	0	0	0	0	0	0	0	0	0	0	0	0	0	0	0	0	2	0	0	0	0	1	0	0	0	0	0
WAIGTEMNLVNR	[7]	30022502	NP_834133.1	BC4421	NadA	quinolinate synthetase	17.04/ Nicotinate and nicotinamide metabolism	0	0	1	0	0	0	0	0	0	2	1	1	0	0	0	0	0	0	0	2	2	0	0	0	0	0	0
YIIDMIESAPPGSK	[5]	30022502	NP_834133.1	BC4421	NadA	quinolinate synthetase	17.04/ Nicotinate and nicotinamide metabolism	0	0	1	0	0	0	0	0	0	0	0	0	0	0	0	0	0	0	0	0	0	0	0	0	0	0	0
GGVIMDVVNAEQAK	[5]	30018288	NP_829919.1	BC0015	PDX1	pyridoxine biosynthesis protein	17.06/ Biotin metabolism	0	0	0	3	1	0	0	0	0	0	0	0	0	0	0	2	4	0	0	0	0	0	1	1	0	0	2
GGVIMDVVNAEQAKIAEEAGAVAVMALERVPADIR	[25]	30018288	NP_829919.1	BC0015	PDX1	pyridoxine biosynthesis protein	17.06/ Biotin metabolism	0	0	0	1	0	0	0	0	0	0	0	0	0	3	0	1	4	0	0	0	0	0	4	0	0	0	3
GGVIMDVVNAEQAKIAEEAGAVAVMALERVPADIR	[5]	30018288	NP_829919.1	BC0015	PDX1	pyridoxine biosynthesis protein	17.06/ Biotin metabolism	0	0	0	6	0	0	0	0	0	0	0	0	0	0	0	1	0	0	0	0	0	0	5	0	0	0	0
TKGEPGTGNIVEAVRHMR	[17]	30018288	NP_829919.1	BC0015	PDX1	pyridoxine biosynthesis protein	17.06/ Biotin metabolism	0	0	0	1	0	0	2	1	2	0	0	0	0	2	2	3	2	1	0	0	0	2	1	1	1	2	2
MDNFFGFR	[1]	30019492	NP_831123.1	BC1342	-	6-pyruvoyl tetrahydrobiopterin synthase	17.07/ Folate biosynthesis	0	0	0	0	0	0	0	0	0	1	0	0	0	2	1	0	2	0	2	0	0	0	3	0	0	2	1
FVNSGTEAVMTTIR	[10]	30018718	NP_830349.1	BC0512	HemL1	glutamate-1-semialdehyde aminotransferase	17.8/ Porphyrin metabolism	0	0	1	0	0	0	0	0	0	0	0	0	0	0	0	0	0	0	0	0	0	0	0	0	0	0	0
AGSMIGIFFTDEPVINYDAAK	[4]	30022549	NP_834180.1	BC4468	HemL2	glutamate-1-semialdehyde aminotransferase	17.8/ Porphyrin metabolism	0	0	1	2	0	0	0	0	0	0	0	0	0	0	0	0	0	0	0	0	0	0	0	0	0	0	0
MVNSGTEATMSALR	[1]	30022549	NP_834180.1	BC4468	HemL2	glutamate-1-semialdehyde aminotransferase	17.8/ Porphyrin metabolism	0	0	0	2	0	1	1	0	0	1	0	0	0	0	0	0	0	0	0	0	0	0	0	0	0	0	1
MVNSGTEATMSALR	[1],[10]	30022549	NP_834180.1	BC4468	HemL2	glutamate-1-semialdehyde aminotransferase	17.8/ Porphyrin metabolism	0	0	0	1	0	0	0	0	0	1	0	0	0	0	0	0	0	0	0	0	0	0	0	0	0	0	0
MVNSGTEATMSALR	[10]	30022549	NP_834180.1	BC4468	HemL2	glutamate-1-semialdehyde aminotransferase	17.8/ Porphyrin metabolism	0	0	0	3	0	1	0	0	0	3	0	0	1	0	0	2	2	0	1	0	0	0	0	1	0	0	3
SIAAFEEAQDLMPGGVNSPVR	[12]	30022549	NP_834180.1	BC4468	HemL2	glutamate-1-semialdehyde aminotransferase	17.8/ Porphyrin metabolism	0	0	0	1	0	0	0	0	0	0	0	0	0	0	0	0	0	0	1	0	0	0	0	0	0	0	0
SVGMNPLFMER	[4]	30022549	NP_834180.1	BC4468	HemL2	glutamate-1-semialdehyde aminotransferase	17.8/ Porphyrin metabolism	0	0	0	2	1	0	0	0	0	1	0	0	2	1	0	0	0	0	0	2	0	0	0	1	0	0	0
SVGMNPLFMER	[4],[9]	30022549	NP_834180.1	BC4468	HemL2	glutamate-1-semialdehyde aminotransferase	17.8/ Porphyrin metabolism	1	0	1	0	0	0	0	0	0	2	0	0	0	0	0	0	0	0	0	1	1	0	0	0	0	0	0
SVGMNPLFMER	[9]	30022549	NP_834180.1	BC4468	HemL2	glutamate-1-semialdehyde aminotransferase	17.8/ Porphyrin metabolism	0	0	0	3	1	0	0	0	0	1	0	0	1	1	1	3	0	1	0	0	0	1	1	1	1	1	2
AGADIIAPSNMMDGFVTAIR	[12]	30022550	NP_834181.1	BC4469	-	delta-aminolevulinic acid dehydratase	17.8/ Porphyrin metabolism	0	0	0	0	0	0	0	0	0	0	0	0	0	0	0	0	1	0	0	0	0	0	0	0	0	0	1
					18/ Stress response
MNELTPLQR	[1]	30018351	NP_829982.1	BC0101	McsB	ATP:guanido phosphotransferase	18/ Stress response	1	0	0	0	0	0	0	0	0	0	0	0	0	0	0	0	0	0	0	0	0	0	0	0	0	0	0
DIMAVPTVYLNGESFGSGR	[3]	30018584	NP_830215.1	BC0376	AhpF	Alkyl hydroperoxide reductase subunit F	18/ Stress response	1	1	3	5	1	2	4	4	3	3	1	0	0	4	5	5	4	4	2	0	4	5	4	4	4	4	5
DMLALVDELATMSSK	[12]	30018584	NP_830215.1	BC0376	AhpF	Alkyl hydroperoxide reductase subunit F	18/ Stress response	0	0	1	4	0	0	0	0	0	0	1	0	0	0	2	0	0	3	1	0	2	0	3	2	0	0	0
DMLALVDELATMSSK	[2]	30018584	NP_830215.1	BC0376	AhpF	Alkyl hydroperoxide reductase subunit F	18/ Stress response	0	0	0	1	0	0	0	0	0	0	0	0	0	0	1	2	0	0	0	0	0	0	2	0	0	0	2
EYDIDVMNLQR	[7]	30018584	NP_830215.1	BC0376	AhpF	Alkyl hydroperoxide reductase subunit F	18/ Stress response	0	1	0	0	0	0	1	0	0	0	0	0	0	0	1	3	0	0	0	0	0	1	0	0	0	0	2
FGGQVMDTMGIENFISVK	[6]	30018584	NP_830215.1	BC0376	AhpF	Alkyl hydroperoxide reductase subunit F	18/ Stress response	0	2	3	3	0	0	0	0	0	0	0	0	0	0	1	1	1	0	0	0	1	1	2	2	0	0	0
FGGQVMDTMGIENFISVK	[6],[9]	30018584	NP_830215.1	BC0376	AhpF	Alkyl hydroperoxide reductase subunit F	18/ Stress response	1	2	2	2	0	0	1	0	0	0	2	0	0	0	2	3	0	1	1	0	3	3	0	0	0	0	1
FGGQVMDTMGIENFISVK	[9]	30018584	NP_830215.1	BC0376	AhpF	Alkyl hydroperoxide reductase subunit F	18/ Stress response	3	3	2	6	0	0	5	2	1	0	5	0	0	3	6	6	3	4	5	0	4	4	6	4	2	2	6
HVTVLEFMPELK	[8]	30018584	NP_830215.1	BC0376	AhpF	Alkyl hydroperoxide reductase subunit F	18/ Stress response	0	0	0	1	0	0	2	0	0	0	0	0	0	1	0	3	0	0	2	0	0	0	2	0	0	0	3
HVTVLEFMPELKADAVLQER	[8]	30018584	NP_830215.1	BC0376	AhpF	Alkyl hydroperoxide reductase subunit F	18/ Stress response	0	0	0	0	0	0	2	0	0	0	0	0	0	0	0	2	0	0	0	0	0	1	0	1	0	0	3
LVASLEEHVKEYDIDVMNLQR	[17]	30018584	NP_830215.1	BC0376	AhpF	Alkyl hydroperoxide reductase subunit F	18/ Stress response	0	0	0	0	0	0	1	0	0	0	0	0	0	0	0	1	0	0	0	0	0	1	0	0	0	0	1
MGNGPDASELSDKDPYDVLVVGGGPAGASAAIYAAR	[1]	30018584	NP_830215.1	BC0376	AhpF	Alkyl hydroperoxide reductase subunit F	18/ Stress response	0	0	0	0	0	0	2	0	0	0	0	0	0	0	1	3	1	2	0	0	0	0	3	0	0	0	2
MGNGPDASELSDKDPYDVLVVGGGPAGASAAIYAARK	[1]	30018584	NP_830215.1	BC0376	AhpF	Alkyl hydroperoxide reductase subunit F	18/ Stress response	0	0	0	1	0	0	2	0	0	0	0	0	0	1	1	3	1	1	0	0	1	2	2	1	1	2	3
MTLEEILAK	[1]	30018584	NP_830215.1	BC0376	AhpF	Alkyl hydroperoxide reductase subunit F	18/ Stress response	2	3	3	1	0	0	2	2	0	0	3	0	0	1	4	4	2	5	4	1	3	4	2	3	3	2	2
MTLEEILAKMGNGPDASELSDKDPYDVLVVGGGPAGASAAIYAAR	[1]	30018584	NP_830215.1	BC0376	AhpF	Alkyl hydroperoxide reductase subunit F	18/ Stress response	0	0	0	0	0	0	1	0	0	0	0	0	0	0	0	0	0	0	0	0	0	0	0	0	0	0	0
MTLEEILAKMGNGPDASELSDKDPYDVLVVGGGPAGASAAIYAAR	[10]	30018584	NP_830215.1	BC0376	AhpF	Alkyl hydroperoxide reductase subunit F	18/ Stress response	0	0	0	0	0	0	0	0	0	0	0	0	0	0	0	1	0	0	0	0	0	1	0	0	0	0	0
QIIISMGSGANAALGAFDYLIRN	[6]	30018584	NP_830215.1	BC0376	AhpF	Alkyl hydroperoxide reductase subunit F	18/ Stress response	0	0	0	2	0	0	1	0	0	0	0	0	0	1	2	2	1	2	1	0	0	2	0	1	0	1	3
TQLSQYLQLMENDILLK	[10]	30018584	NP_830215.1	BC0376	AhpF	Alkyl hydroperoxide reductase subunit F	18/ Stress response	0	0	0	1	0	0	0	0	0	0	0	0	0	0	0	0	0	0	0	0	0	0	1	0	0	0	0
VSAGDDNVSKDMLALVDELATMSSK	[22]	30018584	NP_830215.1	BC0376	AhpF	Alkyl hydroperoxide reductase subunit F	18/ Stress response	0	0	0	0	0	0	0	0	0	0	0	0	0	0	0	1	0	1	0	0	0	0	0	0	0	0	2
AWHDSSETIGKIEYIMIGDPTR	[16]	30018585	NP_830216.1	BC0377	AhpC	Alkyl hydroperoxide reductase C22	18/ Stress response	0	1	0	1	0	0	4	1	1	0	0	0	0	2	1	5	3	1	2	0	0	4	0	0	0	2	6
GTFIIDPDGVIQSMEINADGIGR	[14]	30018585	NP_830216.1	BC0377	AhpC	Alkyl hydroperoxide reductase C22	18/ Stress response	0	0	5	7	5	1	6	4	8	1	1	0	0	4	7	8	8	6	6	0	3	8	8	6	7	5	7
IEYIMIGDPTR	[5]	30018585	NP_830216.1	BC0377	AhpC	Alkyl hydroperoxide reductase C22	18/ Stress response	2	2	2	2	1	0	2	0	2	0	0	0	0	1	1	3	3	2	2	0	1	3	0	3	2	2	3
MLLIGTEVKPFK	[1]	30018585	NP_830216.1	BC0377	AhpC	Alkyl hydroperoxide reductase C22	18/ Stress response	3	2	3	5	3	1	4	3	3	2	3	3	1	4	4	4	6	3	2	2	2	4	5	7	4	4	4
MLLIGTEVKPFKANAYHNGEFIQVTDESLK	[1]	30018585	NP_830216.1	BC0377	AhpC	Alkyl hydroperoxide reductase C22	18/ Stress response	0	0	0	0	0	0	0	0	0	0	0	0	0	0	0	0	1	0	0	0	0	0	0	0	0	0	0
MLLIGTEVKPFKANAYHNGEFIQVTDESLKGK	[1]	30018585	NP_830216.1	BC0377	AhpC	Alkyl hydroperoxide reductase C22	18/ Stress response	0	0	0	0	0	0	0	0	0	0	0	0	0	0	0	0	1	0	0	0	0	0	0	0	0	0	0
TITTNFNVLMEEEGLAAR	[10]	30018585	NP_830216.1	BC0377	AhpC	Alkyl hydroperoxide reductase C22	18/ Stress response	5	6	6	9	7	4	8	7	10	4	7	3	4	6	7	9	15	8	7	4	5	9	7	9	9	6	11
TTLIAGEMYR	[8]	30018650	NP_830281.1	BC0442	TerD	tellurium resistance protein terD	18/ Stress response	0	0	0	2	1	0	0	0	0	0	0	0	0	1	0	0	1	0	0	0	0	0	0	0	0	0	1
MATLTENIKKELQG	[1]	30018655	NP_830286.1	BC0447	-	tellurite resistance protein	18/ Stress response	0	0	0	0	0	0	0	0	0	0	0	0	0	0	0	0	0	0	0	0	0	0	0	0	0	1	0
TPITEKMEIIEG	[7]	30018945	NP_830576.1	BC0786	-	nitroreductase family protein	18/ Stress response	0	0	0	2	2	0	0	0	0	0	0	0	0	0	0	1	1	0	0	0	0	1	0	0	0	0	0
DGAMQVNQNPSTINYEPSR	[4]	30019310	NP_830941.1	BC1155	KatE	catalase	18/ Stress response	0	0	1	3	0	2	4	3	0	0	0	0	0	2	3	4	1	3	0	0	1	2	3	2	2	3	4
DSTMKVEGYVSR	[4]	30019310	NP_830941.1	BC1155	KatE	catalase	18/ Stress response	0	0	0	1	0	0	3	0	0	0	0	0	0	0	1	4	0	1	0	0	0	0	1	0	0	0	3
HAENPVEDPAYRDSTMKVEGYVSR	[16]	30019310	NP_830941.1	BC1155	KatE	catalase	18/ Stress response	0	0	0	0	0	0	2	0	0	0	0	0	0	1	1	3	0	2	0	0	0	0	0	0	0	0	1
MNPNNRLTTNQGAPVGDNQNSR	[1]	30019310	NP_830941.1	BC1155	KatE	catalase	18/ Stress response	0	0	0	0	0	0	2	1	0	0	0	0	0	1	0	1	0	1	0	0	0	0	0	0	0	0	0
MNPNNRLTTNQGAPVGDNQNSRTAGR	[1]	30019310	NP_830941.1	BC1155	KatE	catalase	18/ Stress response	0	0	0	0	0	0	3	3	0	0	0	0	0	4	3	2	0	5	0	0	0	2	0	0	2	4	0
ESAEEMVQTLVNDYSALIQELK	[6]	30020148	NP_831779.1	BC2011	Dps1	non-specific DNA-binding protein Dps / Iron-binding ferritin-like antioxidant protein / ferroxidase	18/ Stress response	0	0	0	0	0	0	0	0	3	0	0	0	0	1	0	2	3	0	0	0	0	0	2	0	0	0	1
ILALEGKPLATMK	[12]	30020148	NP_831779.1	BC2011	Dps1	non-specific DNA-binding protein Dps / Iron-binding ferritin-like antioxidant protein / ferroxidase	18/ Stress response	0	0	0	0	0	0	1	0	1	0	0	0	0	0	0	1	2	0	0	0	0	0	0	1	0	1	1
MPKEERPVIHAVAITK	[1]	30021564	NP_833195.1	BC3461	BshB2	LMBE-related protein	18/ Stress response	0	0	0	0	0	0	0	0	0	0	0	0	0	0	0	0	1	0	0	0	0	0	0	0	0	0	0
ASQYGIMQVEDR	[7]	30022044	NP_833675.1	BC3956	TypA/BipA	GTP-binding protein TypA/BipA	18/ Stress response	0	0	0	0	0	0	0	0	0	0	0	0	0	0	0	0	0	0	0	0	1	0	0	0	0	0	0
LTFMVPAR	[4]	30022044	NP_833675.1	BC3956	TypA/BipA	GTP-binding protein TypA/BipA	18/ Stress response	0	0	0	0	0	0	0	0	0	0	1	0	0	0	0	0	0	0	0	0	0	0	0	0	0	0	0
VQIDVPEEYTGSIMESMGAR	[14]	30022044	NP_833675.1	BC3956	TypA/BipA	GTP-binding protein TypA/BipA	18/ Stress response	0	0	0	0	0	0	0	0	0	0	0	0	0	0	0	0	0	0	0	0	1	0	0	0	0	0	0
VQIDVPEEYTGSIMESMGAR	[14],[17]	30022044	NP_833675.1	BC3956	TypA/BipA	GTP-binding protein TypA/BipA	18/ Stress response	0	0	0	0	0	0	0	0	0	0	2	0	0	0	0	0	0	0	0	0	1	0	0	0	0	0	0
VQIDVPEEYTGSIMESMGAR	[17]	30022044	NP_833675.1	BC3956	TypA/BipA	GTP-binding protein TypA/BipA	18/ Stress response	0	0	1	0	0	0	0	0	0	1	0	0	0	0	0	0	0	0	0	0	2	0	0	0	0	0	0
AEHMLDMGQDTTLGKVEIAPEVIEVIAGIAAAEVEGVAAMR	[4]	30022265	NP_833896.1	BC4182	Gls24	putative cytoplasmic protein	18/ Stress response	0	0	0	0	0	0	0	0	1	0	0	0	0	0	0	0	0	0	0	0	0	0	2	2	0	0	0
AEHMLDMGQDTTLGKVEIAPEVIEVIAGIAAAEVEGVAAMR	[4],[7]	30022265	NP_833896.1	BC4182	Gls24	putative cytoplasmic protein	18/ Stress response	0	0	0	0	1	0	0	0	0	0	0	0	0	0	0	0	0	0	0	0	0	2	2	0	0	0	0
AEHMLDMGQDTTLGKVEIAPEVIEVIAGIAAAEVEGVAAMR	[40]	30022265	NP_833896.1	BC4182	Gls24	putative cytoplasmic protein	18/ Stress response	0	0	0	0	0	1	0	0	2	0	0	0	0	0	0	0	0	0	0	0	0	0	1	1	0	0	0
AEHMLDMGQDTTLGKVEIAPEVIEVIAGIAAAEVEGVAAMR	[7]	30022265	NP_833896.1	BC4182	Gls24	putative cytoplasmic protein	18/ Stress response	0	0	0	0	1	1	0	0	3	0	0	0	0	0	3	0	1	0	0	0	0	2	1	1	2	0	0
QALFTMTGLEPK	[6]	30022265	NP_833896.1	BC4182	Gls24	putative cytoplasmic protein	18/ Stress response	2	1	0	1	2	0	0	0	1	0	0	1	0	0	0	0	2	0	1	1	0	2	1	2	0	0	0
GNPMTLVGTEVK	[4]	30022714	NP_834345.1	BC4639	Tpx	Thiol peroxidase	18/ Stress response	0	0	0	0	1	0	1	0	0	0	0	0	0	0	0	1	1	0	0	0	0	0	0	0	0	0	0
DYEMMLIELK	[4]	30023083	NP_834714.1	BC5044	Dps2	non-specific DNA-binding protein Dps / Iron-binding ferritin-like antioxidant protein / ferroxidase	18/ Stress response	0	0	0	0	0	0	0	0	3	0	0	0	0	0	0	0	3	0	0	0	0	0	0	1	0	0	2
DYEMMLIELK	[4],[5]	30023083	NP_834714.1	BC5044	Dps2	non-specific DNA-binding protein Dps / Iron-binding ferritin-like antioxidant protein / ferroxidase	18/ Stress response	1	0	0	0	0	0	1	1	1	0	1	0	0	0	0	0	3	2	3	0	0	1	0	3	3	0	0
DYEMMLIELK	[5]	30023083	NP_834714.1	BC5044	Dps2	non-specific DNA-binding protein Dps / Iron-binding ferritin-like antioxidant protein / ferroxidase	18/ Stress response	0	0	0	0	0	0	2	1	4	0	0	0	0	0	0	2	2	1	2	0	0	0	0	1	3	0	4
EYLELSSIQEAAYGETAEGMVEAIMKDYEMMLIELKK	[30],[31]	30023083	NP_834714.1	BC5044	Dps2	non-specific DNA-binding protein Dps / Iron-binding ferritin-like antioxidant protein / ferroxidase	18/ Stress response	0	0	0	0	0	0	0	0	0	0	0	0	0	0	0	0	1	0	0	0	0	0	0	0	0	0	0
GMEIAQDSDDEMTSDLLLGIYTELEKHAWMLR	[12]	30023083	NP_834714.1	BC5044	Dps2	non-specific DNA-binding protein Dps / Iron-binding ferritin-like antioxidant protein / ferroxidase	18/ Stress response	0	0	0	0	0	0	2	2	3	0	0	0	0	0	0	3	4	0	0	0	0	0	0	4	1	1	3
GMEIAQDSDDEMTSDLLLGIYTELEKHAWMLR	[2]	30023083	NP_834714.1	BC5044	Dps2	non-specific DNA-binding protein Dps / Iron-binding ferritin-like antioxidant protein / ferroxidase	18/ Stress response	0	0	0	0	0	0	4	0	0	0	0	0	0	0	0	3	5	1	2	0	0	0	0	3	2	0	5
GMEIAQDSDDEMTSDLLLGIYTELEKHAWMLR	[2],[12]	30023083	NP_834714.1	BC5044	Dps2	non-specific DNA-binding protein Dps / Iron-binding ferritin-like antioxidant protein / ferroxidase	18/ Stress response	0	0	0	0	0	0	0	0	0	0	0	0	0	0	0	1	3	0	0	0	0	0	0	0	0	0	2
GMEIAQDSDDEMTSDLLLGIYTELEKHAWMLR	[2],[30]	30023083	NP_834714.1	BC5044	Dps2	non-specific DNA-binding protein Dps / Iron-binding ferritin-like antioxidant protein / ferroxidase	18/ Stress response	0	0	0	0	0	0	0	0	0	0	0	0	0	0	0	0	0	0	0	0	0	0	0	0	0	0	2
GMEIAQDSDDEMTSDLLLGIYTELEKHAWMLR	[30]	30023083	NP_834714.1	BC5044	Dps2	non-specific DNA-binding protein Dps / Iron-binding ferritin-like antioxidant protein / ferroxidase	18/ Stress response	0	0	0	0	0	0	2	1	5	0	0	0	0	0	0	1	1	0	0	0	0	0	0	7	0	0	5
ILAIGGKPVATMK	[12]	30023083	NP_834714.1	BC5044	Dps2	non-specific DNA-binding protein Dps / Iron-binding ferritin-like antioxidant protein / ferroxidase	18/ Stress response	5	5	3	4	1	0	6	5	9	1	4	0	0	1	3	6	7	5	5	4	1	4	2	8	8	4	6
KGMEIAQDSDDEMTSDLLLGIYTELEKHAWMLR	[13]	30023083	NP_834714.1	BC5044	Dps2	non-specific DNA-binding protein Dps / Iron-binding ferritin-like antioxidant protein / ferroxidase	18/ Stress response	0	0	0	0	0	0	2	1	2	0	0	0	0	0	0	2	3	0	0	0	0	0	0	4	0	0	4
KGMEIAQDSDDEMTSDLLLGIYTELEKHAWMLR	[3]	30023083	NP_834714.1	BC5044	Dps2	non-specific DNA-binding protein Dps / Iron-binding ferritin-like antioxidant protein / ferroxidase	18/ Stress response	0	0	0	0	0	0	3	2	4	0	0	0	0	0	0	3	2	0	0	0	0	0	0	4	0	0	5
KGMEIAQDSDDEMTSDLLLGIYTELEKHAWMLR	[3],[13]	30023083	NP_834714.1	BC5044	Dps2	non-specific DNA-binding protein Dps / Iron-binding ferritin-like antioxidant protein / ferroxidase	18/ Stress response	0	0	0	0	0	0	0	0	0	0	0	0	0	0	0	0	2	0	0	0	0	0	0	0	0	0	3
KGMEIAQDSDDEMTSDLLLGIYTELEKHAWMLR	[3],[31]	30023083	NP_834714.1	BC5044	Dps2	non-specific DNA-binding protein Dps / Iron-binding ferritin-like antioxidant protein / ferroxidase	18/ Stress response	0	0	0	0	0	0	0	0	0	0	0	0	0	0	0	0	0	0	0	0	0	0	0	0	0	0	2
KGMEIAQDSDDEMTSDLLLGIYTELEKHAWMLR	[31]	30023083	NP_834714.1	BC5044	Dps2	non-specific DNA-binding protein Dps / Iron-binding ferritin-like antioxidant protein / ferroxidase	18/ Stress response	0	0	0	0	0	0	0	0	2	0	0	0	0	0	0	2	2	0	0	0	0	0	0	4	0	0	7
MNKQVIEVLNK	[1]	30023083	NP_834714.1	BC5044	Dps2	non-specific DNA-binding protein Dps / Iron-binding ferritin-like antioxidant protein / ferroxidase	18/ Stress response	0	0	0	0	0	0	0	0	0	0	0	0	0	0	0	0	2	0	0	0	0	0	0	0	1	0	0
ANLSTLMLER	[7]	30023192	NP_834823.1	BC5159	TrxB	thioredoxin reductase	18/ Stress response	1	0	0	0	0	0	0	0	0	0	1	0	0	0	0	1	3	0	1	0	0	1	0	1	0	0	0
EIANYVTDTNMNDGVAK	[11]	30023426	NP_835057.1	BC5396	HAD2	HAD superfamily hydrolase	18/ Stress response	0	0	0	0	0	0	0	0	0	1	0	0	0	0	0	0	0	0	0	0	0	0	0	0	0	0	0
GGVYSEGPAAEVEMAVK	[14]	30023440	NP_835071.1	BC5410	azoR3	azoreductase	18/ Stress response	0	0	0	0	0	0	0	0	0	0	0	0	0	0	0	0	2	0	0	0	0	0	0	0	0	0	0
					19/ Chaperones and heat shock proteins
MLKPLGDRVVIELVQAEEK	[1]	161511213	NP_830145.2	BC0294	GroES	co-chaperonin GroES	19/ Chaperones and heat shock proteins	0	0	0	2	2	0	1	0	1	0	0	0	0	2	0	1	2	1	0	0	0	4	0	3	1	1	2
MLKPLGDRVVIELVQAEEKTASGIVLPDTAK	[1]	161511213	NP_830145.2	BC0294	GroES	co-chaperonin GroES	19/ Chaperones and heat shock proteins	0	0	0	0	4	0	2	2	0	0	0	0	0	3	3	4	4	0	1	0	0	5	4	0	0	1	2
AAVEEGIVAGGGTSLMNVYTK	[16]	30018515	NP_830146.1	BC0295	GroEL	chaperonin GroEL	19/ Chaperones and heat shock proteins	5	4	6	6	0	3	2	1	0	4	6	4	0	2	5	6	0	2	5	3	6	5	3	2	0	2	6
AMLEDIAILTGGEVITEELGR	[2]	30018515	NP_830146.1	BC0295	GroEL	chaperonin GroEL	19/ Chaperones and heat shock proteins	0	2	4	2	0	0	0	0	0	0	3	0	0	0	0	2	0	0	3	0	4	1	0	0	0	0	1
EGLKNVTAGANPMGLR	[13]	30018515	NP_830146.1	BC0295	GroEL	chaperonin GroEL	19/ Chaperones and heat shock proteins	0	0	0	4	0	1	2	1	0	1	2	0	0	2	2	3	0	2	1	0	1	2	2	1	0	2	3
EIELEDAFENMGAK	[11]	30018515	NP_830146.1	BC0295	GroEL	chaperonin GroEL	19/ Chaperones and heat shock proteins	2	3	3	4	1	2	4	2	0	3	4	1	0	2	0	4	0	2	3	0	4	3	2	2	0	2	2
FGSPLITNDGVTIAKEIELEDAFENMGAK	[26]	30018515	NP_830146.1	BC0295	GroEL	chaperonin GroEL	19/ Chaperones and heat shock proteins	0	0	0	3	0	0	1	0	0	0	0	0	0	0	0	2	0	0	0	0	0	0	0	0	0	0	0
GFTTELDVVEGMQFDR	[12]	30018515	NP_830146.1	BC0295	GroEL	chaperonin GroEL	19/ Chaperones and heat shock proteins	1	1	4	5	0	0	1	0	0	1	2	1	0	0	2	3	0	1	3	0	3	0	2	1	0	0	2
GYASPYMITDSDKMEAVLDNPYILITDKK	[7]	30018515	NP_830146.1	BC0295	GroEL	chaperonin GroEL	19/ Chaperones and heat shock proteins	0	0	0	1	0	0	0	0	0	0	0	0	0	0	0	0	0	0	0	0	0	0	0	0	0	0	0
KAMLEDIAILTGGEVITEELGR	[3]	30018515	NP_830146.1	BC0295	GroEL	chaperonin GroEL	19/ Chaperones and heat shock proteins	0	0	0	3	0	0	0	0	0	0	0	0	0	0	0	2	0	0	0	0	0	0	0	0	0	0	0
KAMLEDIAILTGGEVITEELGRDLK	[3]	30018515	NP_830146.1	BC0295	GroEL	chaperonin GroEL	19/ Chaperones and heat shock proteins	0	0	0	0	0	0	0	0	0	0	0	0	0	0	0	1	0	0	0	0	0	2	0	0	0	0	0
KFGSPLITNDGVTIAKEIELEDAFENMGAK	[27]	30018515	NP_830146.1	BC0295	GroEL	chaperonin GroEL	19/ Chaperones and heat shock proteins	0	0	0	3	0	2	2	1	0	0	0	0	0	2	2	3	0	1	0	0	3	2	0	0	0	1	1
NVTAGANPMGLR	[9]	30018515	NP_830146.1	BC0295	GroEL	chaperonin GroEL	19/ Chaperones and heat shock proteins	1	3	3	7	0	2	3	0	0	4	3	0	0	2	2	4	0	0	7	0	5	5	3	4	0	1	2
NVTAGANPMGLRK	[9]	30018515	NP_830146.1	BC0295	GroEL	chaperonin GroEL	19/ Chaperones and heat shock proteins	0	0	0	0	0	1	0	0	0	0	0	0	0	0	0	0	0	0	0	0	0	0	0	0	0	0	0
SALQNAASVAAMFLTTEAVVADKPEPNAPAMPDMGGMGMGGMGGMM	[12]	30018515	NP_830146.1	BC0295	GroEL	chaperonin GroEL	19/ Chaperones and heat shock proteins	0	0	0	0	0	0	0	0	0	0	0	0	0	0	1	0	0	0	0	0	0	0	1	0	0	1	0
SALQNAASVAAMFLTTEAVVADKPEPNAPAMPDMGGMGMGGMGGMM	[12],[31]	30018515	NP_830146.1	BC0295	GroEL	chaperonin GroEL	19/ Chaperones and heat shock proteins	0	0	0	1	0	0	0	0	0	0	0	0	0	0	0	0	0	0	0	0	0	0	0	0	0	0	0
SALQNAASVAAMFLTTEAVVADKPEPNAPAMPDMGGMGMGGMGGMM	[12],[31],[34]	30018515	NP_830146.1	BC0295	GroEL	chaperonin GroEL	19/ Chaperones and heat shock proteins	0	0	0	1	0	0	0	0	0	0	0	0	0	0	0	0	0	0	0	0	0	0	0	0	0	0	0
SALQNAASVAAMFLTTEAVVADKPEPNAPAMPDMGGMGMGGMGGMM	[12],[31],[46]	30018515	NP_830146.1	BC0295	GroEL	chaperonin GroEL	19/ Chaperones and heat shock proteins	0	0	0	3	0	0	0	0	0	0	0	0	0	0	0	0	0	0	0	0	0	0	0	0	0	0	0
SALQNAASVAAMFLTTEAVVADKPEPNAPAMPDMGGMGMGGMGGMM	[12],[45],[46]	30018515	NP_830146.1	BC0295	GroEL	chaperonin GroEL	19/ Chaperones and heat shock proteins	0	0	0	3	0	0	0	0	0	0	0	0	0	0	0	0	0	0	0	0	0	0	0	0	0	0	0
SALQNAASVAAMFLTTEAVVADKPEPNAPAMPDMGGMGMGGMGGMM	[12],[46]	30018515	NP_830146.1	BC0295	GroEL	chaperonin GroEL	19/ Chaperones and heat shock proteins	0	0	0	0	0	0	1	0	0	0	0	0	0	0	0	4	0	0	0	0	0	0	0	0	0	0	1
SALQNAASVAAMFLTTEAVVADKPEPNAPAMPDMGGMGMGGMGGMM	[31]	30018515	NP_830146.1	BC0295	GroEL	chaperonin GroEL	19/ Chaperones and heat shock proteins	0	0	0	0	0	0	0	0	0	0	0	0	0	0	0	0	0	0	0	0	0	1	1	0	0	0	0
SALQNAASVAAMFLTTEAVVADKPEPNAPAMPDMGGMGMGGMGGMM	[31],[34]	30018515	NP_830146.1	BC0295	GroEL	chaperonin GroEL	19/ Chaperones and heat shock proteins	0	0	0	1	0	0	1	0	0	0	0	0	0	0	1	1	0	0	0	0	0	1	1	0	0	0	2
SALQNAASVAAMFLTTEAVVADKPEPNAPAMPDMGGMGMGGMGGMM	[31],[34],[37]	30018515	NP_830146.1	BC0295	GroEL	chaperonin GroEL	19/ Chaperones and heat shock proteins	0	0	0	0	0	0	0	0	0	0	0	0	0	0	0	0	0	0	1	0	0	0	0	0	0	0	0
SALQNAASVAAMFLTTEAVVADKPEPNAPAMPDMGGMGMGGMGGMM	[34]	30018515	NP_830146.1	BC0295	GroEL	chaperonin GroEL	19/ Chaperones and heat shock proteins	0	0	0	0	0	0	1	0	0	0	0	0	0	0	1	0	0	1	0	0	0	1	0	0	0	1	1
SALQNAASVAAMFLTTEAVVADKPEPNAPAMPDMGGMGMGGMGGMM	[34],[37]	30018515	NP_830146.1	BC0295	GroEL	chaperonin GroEL	19/ Chaperones and heat shock proteins	0	0	0	1	0	0	0	1	0	0	0	0	0	1	1	0	0	0	1	0	0	0	0	0	0	1	1
SALQNAASVAAMFLTTEAVVADKPEPNAPAMPDMGGMGMGGMGGMM	[34],[37],[39]	30018515	NP_830146.1	BC0295	GroEL	chaperonin GroEL	19/ Chaperones and heat shock proteins	0	0	0	3	0	0	0	0	0	0	0	0	0	0	0	3	0	0	0	0	0	0	0	0	0	0	0
SALQNAASVAAMFLTTEAVVADKPEPNAPAMPDMGGMGMGGMGGMM	[37]	30018515	NP_830146.1	BC0295	GroEL	chaperonin GroEL	19/ Chaperones and heat shock proteins	1	0	0	1	0	1	1	1	0	0	1	0	0	2	0	2	0	4	2	0	0	1	1	0	0	2	1
SALQNAASVAAMFLTTEAVVADKPEPNAPAMPDMGGMGMGGMGGMM	[37],[39]	30018515	NP_830146.1	BC0295	GroEL	chaperonin GroEL	19/ Chaperones and heat shock proteins	0	0	0	3	0	4	5	0	0	0	0	0	0	2	1	4	0	1	2	0	0	2	1	0	0	1	5
SALQNAASVAAMFLTTEAVVADKPEPNAPAMPDMGGMGMGGMGGMM	[37],[39],[42]	30018515	NP_830146.1	BC0295	GroEL	chaperonin GroEL	19/ Chaperones and heat shock proteins	0	0	0	3	0	0	1	0	0	0	0	0	0	0	0	2	0	0	0	0	0	0	0	0	0	0	0
SALQNAASVAAMFLTTEAVVADKPEPNAPAMPDMGGMGMGGMGGMM	[37],[39],[42],[45]	30018515	NP_830146.1	BC0295	GroEL	chaperonin GroEL	19/ Chaperones and heat shock proteins	0	0	0	0	0	0	0	0	0	0	0	0	0	0	0	0	0	0	0	0	1	0	0	0	0	0	0
SALQNAASVAAMFLTTEAVVADKPEPNAPAMPDMGGMGMGGMGGMM	[39]	30018515	NP_830146.1	BC0295	GroEL	chaperonin GroEL	19/ Chaperones and heat shock proteins	1	2	0	2	1	2	2	4	0	0	2	0	0	3	1	2	0	2	4	0	0	1	1	0	0	3	2
SALQNAASVAAMFLTTEAVVADKPEPNAPAMPDMGGMGMGGMGGMM	[39],[42]	30018515	NP_830146.1	BC0295	GroEL	chaperonin GroEL	19/ Chaperones and heat shock proteins	0	0	0	3	0	1	0	2	0	0	0	0	0	1	1	1	0	0	1	0	0	1	1	0	0	1	0
SALQNAASVAAMFLTTEAVVADKPEPNAPAMPDMGGMGMGGMGGMM	[39],[42],[45]	30018515	NP_830146.1	BC0295	GroEL	chaperonin GroEL	19/ Chaperones and heat shock proteins	0	0	0	1	0	0	1	0	0	0	0	0	0	0	0	1	0	0	0	0	0	0	0	0	0	0	0
SALQNAASVAAMFLTTEAVVADKPEPNAPAMPDMGGMGMGGMGGMM	[42]	30018515	NP_830146.1	BC0295	GroEL	chaperonin GroEL	19/ Chaperones and heat shock proteins	0	0	0	1	0	2	4	1	0	2	0	0	0	0	1	0	0	1	0	0	0	2	1	0	0	0	0
SALQNAASVAAMFLTTEAVVADKPEPNAPAMPDMGGMGMGGMGGMM	[42],[45]	30018515	NP_830146.1	BC0295	GroEL	chaperonin GroEL	19/ Chaperones and heat shock proteins	0	0	0	2	0	1	3	1	0	0	0	0	0	3	2	2	0	3	1	0	0	2	1	0	0	0	2
SALQNAASVAAMFLTTEAVVADKPEPNAPAMPDMGGMGMGGMGGMM	[42],[45],[46]	30018515	NP_830146.1	BC0295	GroEL	chaperonin GroEL	19/ Chaperones and heat shock proteins	0	0	0	1	0	0	0	0	0	0	0	0	0	0	0	0	0	0	0	0	0	0	0	0	0	0	0
SALQNAASVAAMFLTTEAVVADKPEPNAPAMPDMGGMGMGGMGGMM	[45],[46]	30018515	NP_830146.1	BC0295	GroEL	chaperonin GroEL	19/ Chaperones and heat shock proteins	0	0	0	2	0	0	0	0	0	0	0	0	0	0	1	2	0	1	0	0	0	0	2	0	0	1	0
SALQNAASVAAMFLTTEAVVADKPEPNAPAMPDMGGMGMGGMGGMM	[46]	30018515	NP_830146.1	BC0295	GroEL	chaperonin GroEL	19/ Chaperones and heat shock proteins	0	0	0	1	0	0	0	0	0	0	0	0	0	3	6	2	0	0	0	0	0	0	3	0	1	0	1
SMLRGVDTLANAVKVTLGPK	[2]	30018515	NP_830146.1	BC0295	GroEL	chaperonin GroEL	19/ Chaperones and heat shock proteins	0	0	0	0	0	0	0	0	0	0	0	0	0	0	0	0	0	0	0	0	0	1	0	0	0	0	0
SSIAQVAAISAADEEVGQLIAEAMER	[24]	30018515	NP_830146.1	BC0295	GroEL	chaperonin GroEL	19/ Chaperones and heat shock proteins	0	2	4	11	0	5	4	2	0	3	4	0	0	4	5	5	0	4	4	0	9	5	5	0	0	2	4
TNDVAGDGTTTATVLAQAMIR	[19]	30018515	NP_830146.1	BC0295	GroEL	chaperonin GroEL	19/ Chaperones and heat shock proteins	0	0	2	6	0	1	3	0	0	1	2	0	0	2	2	4	0	3	3	0	3	1	3	0	0	1	3
VGVGFNAATGEWVNMLESGIVDPAK	[15]	30018515	NP_830146.1	BC0295	GroEL	chaperonin GroEL	19/ Chaperones and heat shock proteins	0	0	1	7	0	0	0	0	0	0	0	0	0	0	0	2	0	0	1	0	0	0	1	0	0	0	0
AGDITKEEFYDQMK	[13]	30019198	NP_830829.1	BC1043	PrsA1	peptidylprolyl isomerase	19/ Chaperones and heat shock proteins	0	0	1	1	0	1	0	0	0	0	1	0	0	0	0	0	0	0	0	0	1	0	0	0	0	0	0
AQDAAFMNDLMMK	[11],[12]	30019198	NP_830829.1	BC1043	PrsA1	peptidylprolyl isomerase	19/ Chaperones and heat shock proteins	1	0	2	1	0	0	0	0	0	0	0	0	0	0	0	0	0	0	0	1	1	0	0	0	0	0	0
AQDAAFMNDLMMK	[12]	30019198	NP_830829.1	BC1043	PrsA1	peptidylprolyl isomerase	19/ Chaperones and heat shock proteins	2	0	0	0	1	0	0	0	0	0	0	0	0	0	0	0	1	0	0	0	0	0	0	0	0	0	0
AQDAAFMNDLMMK	[7],[11],[12]	30019198	NP_830829.1	BC1043	PrsA1	peptidylprolyl isomerase	19/ Chaperones and heat shock proteins	0	0	1	0	0	0	0	0	0	0	0	0	0	0	0	0	0	0	0	0	0	0	0	0	0	0	0
MVKEFEDAAYK	[1]	30019198	NP_830829.1	BC1043	PrsA1	peptidylprolyl isomerase	19/ Chaperones and heat shock proteins	0	0	0	0	0	0	0	0	0	0	0	0	0	0	0	0	0	0	0	1	0	0	0	0	0	0	0
QVLNNMVMEK	[6]	30019198	NP_830829.1	BC1043	PrsA1	peptidylprolyl isomerase	19/ Chaperones and heat shock proteins	3	0	0	2	5	1	0	0	0	0	0	3	0	0	0	1	1	0	1	3	1	0	0	0	0	0	0
QVLNNMVMEK	[8]	30019198	NP_830829.1	BC1043	PrsA1	peptidylprolyl isomerase	19/ Chaperones and heat shock proteins	1	0	0	1	4	0	0	0	0	0	0	0	0	0	0	2	1	0	0	0	0	0	0	0	0	0	0
ENNIDLSQDKMALQR	[11]	30022393	NP_834024.1	BC4312	DnaK	molecular chaperone DnaK	19/ Chaperones and heat shock proteins	0	0	0	1	0	0	0	0	0	0	0	0	0	0	0	1	0	0	0	0	0	0	0	0	0	0	0
QAITNPNTIMSVK	[10]	30022393	NP_834024.1	BC4312	DnaK	molecular chaperone DnaK	19/ Chaperones and heat shock proteins	1	1	0	2	0	1	1	0	0	1	0	0	0	1	2	3	0	0	1	0	2	3	1	0	0	1	2
QAITNPNTIMSVKR	[10]	30022393	NP_834024.1	BC4312	DnaK	molecular chaperone DnaK	19/ Chaperones and heat shock proteins	0	0	0	3	0	1	0	0	0	0	0	0	0	1	2	2	0	0	0	0	0	2	3	0	0	2	2
SQVFSTAADNQPAVDIHVLQGERPMSADNKTLGR	[25]	30022393	NP_834024.1	BC4312	DnaK	molecular chaperone DnaK	19/ Chaperones and heat shock proteins	0	0	0	1	0	0	0	0	0	0	0	0	0	0	0	0	0	0	0	0	0	0	0	0	0	0	0
					20/ Unclassified, unknown
FIIFPNPMYGDWEGALYDYDFK	[8]	30022589	NP_834220.1	BC4511	LppC	acid phosphatase	20.01/ gamma-Hexachlorocyclohexane degradation	1	0	2	0	0	0	0	0	0	0	0	1	0	0	0	0	0	0	0	1	1	0	0	0	0	0	0
GTDKKPAIVLDLDETVLDNSPHQAMSVK	[25]	30022589	NP_834220.1	BC4511	LppC	acid phosphatase	20.01/ gamma-Hexachlorocyclohexane degradation	3	0	4	2	2	2	0	0	0	1	3	4	1	0	1	1	1	0	0	3	4	0	0	0	0	0	0
QPAALQMDVNEDGK	[7]	30020238	NP_831869.1	BC2101	Fhs	formate--tetrahydrofolate ligase	20.02/ Glyoxylate and dicarboxylate metabolism	0	3	1	4	0	1	0	0	0	7	1	0	0	0	0	1	0	0	0	0	6	0	0	0	0	0	0
AIPSISVYKMPIESELPK	[10]	30020437	NP_832068.1	BC2305	DhbB	isochorismatase	20.03/ Ubiquinone and other terpenoid-quinone biosynthesis	0	0	0	1	0	0	1	0	0	0	0	0	0	0	0	1	1	1	0	0	0	0	0	0	0	0	1
VAAEEVENHLLAHDAVHDVAIVSMPDDYLGER	[24]	30020436	NP_832067.1	BC2304	-	2,3-dihydroxybenzoate-AMP ligase	20.04/ Terpenoid backbone biosynthesis	0	0	0	2	0	0	0	0	0	0	0	0	0	0	0	1	0	0	0	0	0	0	0	0	0	0	0
DGAYITGQQLNINGGLYM	[18]	30019468	NP_831099.1	BC1317	PhbB	acetoacetyl-CoA reductase	20.06/ Butanoate Metabolism	0	0	0	0	0	0	0	0	1	0	0	0	0	0	0	0	2	0	0	0	0	0	1	1	0	0	0
KREEQAHMAVQANNLDLAR	[8]	30022872	NP_834503.1	BC4801	PspA	Phage shock protein A	20.08/ Phagic proteins of unknown functions	0	0	0	3	2	0	0	0	0	0	0	0	1	1	2	3	2	0	0	0	0	0	1	2	0	1	1
NINQAMSGFDSNSAK	[6]	30022872	NP_834503.1	BC4801	PspA	Phage shock protein A	20.08/ Phagic proteins of unknown functions	0	0	0	4	3	0	0	0	1	0	0	0	0	0	0	0	5	0	0	0	0	0	0	1	0	0	0
LILISPGPVETNLMK	[14]	30023113	NP_834744.1	BC5076	-	Short chain dehydrogenase	20.09/ Other pathway or unknown function	1	1	0	1	1	0	0	0	0	0	0	0	0	0	0	1	1	0	0	0	0	1	0	0	0	0	1
GLNLPGGMF	[8]	30018296	NP_829927.1	BC0025	-	hypothetical protein BC0025	20.10/ Chromosomical proteins of unknown functions	0	0	0	0	1	0	2	0	3	0	0	0	0	1	1	1	3	2	0	0	0	0	1	2	4	1	0
IIMKPLEELYSAQQQA	[3]	30019035	NP_830666.1	BC0880	-	hypothetical protein BC0880	20.10/ Chromosomical proteins of unknown functions	0	0	0	0	0	0	0	0	0	0	0	0	0	0	0	0	2	0	0	0	0	0	1	0	0	0	0
DIAMDEMKELAK	[4]	30019167	NP_830798.1	BC1012	-	hypothetical protein BC1012	20.10/ Chromosomical proteins of unknown functions	0	0	0	0	0	0	2	0	1	0	0	0	0	0	1	1	3	0	0	0	0	1	0	0	0	0	4
DIAMDEMKELAK	[7]	30019167	NP_830798.1	BC1012	-	hypothetical protein BC1012	20.10/ Chromosomical proteins of unknown functions	0	0	0	0	0	0	0	1	1	0	0	0	0	0	1	3	3	0	0	0	0	2	3	0	0	1	4
MIVTTTSGIQGK	[1]	30019167	NP_830798.1	BC1012	-	hypothetical protein BC1012	20.10/ Chromosomical proteins of unknown functions	1	0	0	0	2	0	0	0	2	0	0	0	1	0	1	1	6	0	2	0	0	2	3	0	0	0	2
AMQQIEALGIVSTDEYGQAR	[2]	30019676	NP_831307.1	BC1528	-	hypothetical protein BC1528	20.10/ Chromosomical proteins of unknown functions	0	0	1	0	0	0	0	0	0	0	0	0	0	0	0	0	0	0	0	0	1	0	0	0	0	0	0
YSQVYSTSGMTGAEVAR	[10]	30019676	NP_831307.1	BC1528	-	hypothetical protein BC1528	20.10/ Chromosomical proteins of unknown functions	0	0	2	1	1	1	0	0	0	1	1	1	0	0	0	0	0	0	0	1	2	0	0	0	0	0	0
NPPINEQMLK	[8]	30021777	NP_833408.1	BC3680	-	hypothetical protein BC3680	20.10/ Chromosomical proteins of unknown functions	5	0	5	0	3	0	0	0	0	8	1	8	0	0	0	0	1	0	7	5	4	0	0	0	0	0	0
MSLLQGILTR	[1]	30022074	NP_833705.1	BC3986	-	putative cytoplasmic protein	20.10/ Chromosomical proteins of unknown functions	0	0	0	0	1	0	0	0	0	0	0	0	0	0	0	0	1	0	0	0	0	0	0	0	0	0	0
AVGTEQGSSPAMTFK	[12]	30022452	NP_834083.1	BC4371	-	hypothetical protein BC4371	20.10/ Chromosomical proteins of unknown functions	3	0	5	2	1	0	0	0	0	4	2	6	0	0	0	0	0	0	1	5	2	0	0	0	0	0	0
MAADVLGLSDVGSVITPK	[1]	30022564	NP_834195.1	BC4483	-	hypothetical protein BC4483	20.10/ Chromosomical proteins of unknown functions	1	0	0	2	0	0	0	0	0	0	0	0	0	1	1	0	2	0	0	0	0	1	1	2	1	0	0
SLDMASNAFSR	[4]	30022564	NP_834195.1	BC4483	-	hypothetical protein BC4483	20.10/ Chromosomical proteins of unknown functions	0	0	0	1	0	0	0	0	0	0	0	0	0	1	0	0	1	0	0	0	0	1	0	0	0	1	1
SYFEAGGNGVVMR	[12]	30022566	NP_834197.1	BC4485	-	putative cytoplasmic protein	20.10/ Chromosomical proteins of unknown functions	0	0	1	0	0	0	0	0	0	0	0	0	0	0	0	0	0	0	0	0	1	0	0	0	0	0	0
LFIDEYMEVK	[7]	30023157	NP_834788.1	BC5120	-	putative cytoplasmic protein	20.10/ Chromosomical proteins of unknown functions	0	0	0	0	0	0	0	0	0	0	2	0	0	0	0	0	0	0	0	0	0	0	0	0	0	0	0
MVIITGMSGAGK	[7]	30023189	NP_834820.1	BC5156	-	hypothetical protein BC5156	20.10/ Chromosomical proteins of unknown functions	1	0	0	0	0	0	0	0	0	0	0	0	0	0	0	0	0	0	0	3	0	0	0	0	0	0	0
NLLTDMKAR	[6]	30023189	NP_834820.1	BC5156	-	hypothetical protein BC5156	20.10/ Chromosomical proteins of unknown functions	0	0	1	0	0	0	0	0	0	0	0	0	0	0	0	0	0	0	0	0	1	0	0	0	0	0	0
MIVTTTSTIQGK	[1]	30023214	NP_834845.1	BC5181	-	hypothetical protein BC5181	20.10/ Chromosomical proteins of unknown functions	0	0	0	0	0	0	0	0	0	0	0	0	0	0	0	0	0	0	0	0	0	0	0	1	0	0	0
