# Supplementary material for: Methionine Residues in Exoproteins and Their Recycling by Methionine Sulfoxide Reductase AB Serve as an Antioxidant Strategy in Bacillus cereus
Source: Front Microbiol. 2017 Jul 26;8:1342. doi: 10.3389/fmicb.2017.01342 (PMC5526929; doi:10.3389/fmicb.2017.01342)
Supplement: Supplementary file 5 [file Table5.XLSX]

## Sheet: Table S5
Table S5: List of peptides containing oxidized methionine in the exproteome analysis of the ΔmsrAB , ΔmsrAB/pHT304msrAB and wild-type ATCC 14579 strains.
							Spectral counts in each sample
							WT									ΔmsrAB									ΔmsrAB/pHT304-msrAB
						Growth phase	EE			LE			S			EE			LE			S			EE			LE			S
						Replicates	R1	R2	R3	R1	R2	R3	R1	R2	R3	R1	R2	R3	R1	R2	R3	R1	R2	R3	R1	R2	R3	R1	R2	R3	R1	R2	R3
						Samples	OP11	OP21	OP31	OP12	OP22	OP32	OP13	OP23	OP33	AB11	AB21	AB31	AB12	AB22	AB32	AB13	AB23	AB33	ABC11	ABC21	ABC31	ABC12	ABC22	ABC32	ABC13	ABC23	ABC33
Sequence	Position	Gene	Protein name	NP number	Functional annotation	Molecular function
					1/ Central metabolism
ALMMSTAEEVVELVK	[3], [4]	BC4048	PtsA	NP_833766.1	phosphoenolpyruvate-protein phosphotransferase	01.01/ Carbohydrate transport	0	0	0	0	0	0	0	0	0	0	0	0	0	0	0	0	1	0	0	0	0	0	0	0	0	0	0
MGDGPQIILYDASVIGHTGLR	[1]	BC4571	FrxX	NP_834277.1	deblocking aminopeptidase	01.01/ Carbohydrate transport	1	0	0	0	0	0	0	0	0	0	0	2	0	0	0	0	0	0	0	0	1	0	0	0	0	0	0
MMGDGVAIDPTEGVVVSPVDGEIVQLFHTK	[1]	BC5320	Ccr	NP_834982.1	PTS system, glucose-specific IIA component	01.01/ Carbohydrate transport	0	0	0	0	0	0	0	0	0	0	0	0	0	0	0	0	0	0	0	0	0	0	0	0	0	1	0
MMGDGVAIDPTEGVVVSPVDGEIVQLFHTK	[1], [2]	BC5320	Ccr	NP_834982.1	PTS system, glucose-specific IIA component	01.01/ Carbohydrate transport	0	0	0	0	0	0	0	0	0	0	0	0	0	0	0	0	1	0	0	0	0	0	0	0	0	0	0
MMGDGVAIDPTEGVVVSPVDGEIVQLFHTK	[2]	BC5320	Ccr	NP_834982.1	PTS system, glucose-specific IIA component	01.01/ Carbohydrate transport	0	0	0	0	0	0	0	0	0	0	0	0	0	0	0	0	0	0	0	0	0	0	0	0	0	1	0
EYMAQSDIDGALVGGASLEPASFLGLLGAVK	[3]	BC5137	Tpi	AE016877_ATCC14579_4_pos5040921(at)5040562	Triosephosphate isomerase	01.02/ Glycolysis/gluconeogenesis	0	0	1	0	0	0	0	0	0	0	0	0	0	0	0	0	0	0	0	0	0	0	0	0	0	0	0
EMFAETDESVNKK	[2]	BC5137	Tpi	AE016877_ATCC14579_4_pos5041359(at)5040922	Triosephosphate isomerase	01.02/ Glycolysis/gluconeogenesis	1	0	0	0	0	0	0	0	0	0	0	0	0	0	0	0	0	0	0	0	0	0	0	0	0	0	0
LVAATEGTDLQVGAQNMHFEK	[17]	BC5137	Tpi	AE016877_ATCC14579_4_pos5041359(at)5040922	Triosephosphate isomerase	01.02/ Glycolysis/gluconeogenesis	0	0	2	0	0	0	0	0	0	0	0	0	0	0	0	0	0	0	0	0	0	0	0	0	0	0	0
AHASTAGIADYLPAVSGLLMEK	[20]	BC5138	Pgk	AE016877_ATCC14579_6_pos5042197(at)5041349	Phosphoglycerate kinase	01.02/ Glycolysis/gluconeogenesis	1	0	0	0	0	0	0	0	0	0	0	0	0	0	0	0	2	0	0	0	0	0	0	0	0	2	0
LVVWNGPMGVFEMTPFAEGTK	[8], [13]	BC5138	Pgk	AE016877_ATCC14579_6_pos5042197(at)5041349	Phosphoglycerate kinase	01.02/ Glycolysis/gluconeogenesis	0	0	0	0	0	0	0	0	0	0	0	0	0	0	0	0	2	0	0	0	0	0	0	0	0	0	0
VMTEDAAQTYTFK	[2]	BC3970	PdhD	NP_833689.1	dihydrolipoamide dehydrogenase	01.02/ Glycolysis/gluconeogenesis	0	0	2	0	0	0	0	0	0	0	0	0	0	0	0	0	2	0	0	0	0	0	0	0	0	0	0
YENAMHSDDMGITAENVK	[5], [10]	BC3970	PdhD	NP_833689.1	dihydrolipoamide dehydrogenase	01.02/ Glycolysis/gluconeogenesis	0	0	2	0	0	0	0	0	0	0	0	0	0	0	0	0	1	0	0	0	0	0	0	0	0	0	0
IGVLTSGGDSPGMNAAIR	[13]	BC4600	Pfk	NP_834306.1	6-phosphofructokinase	01.02/ Glycolysis/gluconeogenesis	0	1	2	0	0	0	0	0	0	0	0	0	0	0	0	0	0	0	0	0	0	0	0	0	0	0	0
FSVLTPVGLLPIAVSGLNIEEMMK	[22], [23]	BC4898	Pgi	NP_834571.1	glucose-6-phosphate isomerase	01.02/ Glycolysis/gluconeogenesis	2	2	4	0	1	2	0	0	0	0	0	2	0	0	0	0	0	1	0	2	2	0	0	0	0	0	0
FSVLTPVGLLPIAVSGLNIEEMMK	[23]	BC4898	Pgi	NP_834571.1	glucose-6-phosphate isomerase	01.02/ Glycolysis/gluconeogenesis	1	0	2	0	0	0	0	0	0	0	0	0	0	0	0	0	0	0	0	0	2	1	0	0	0	2	0
FSVLTPVGLLPIAVSGLNIEEMMK	[22]	BC4898	Pgi	NP_834571.1	glucose-6-phosphate isomerase	01.02/ Glycolysis/gluconeogenesis	1	0	0	0	0	0	0	0	0	0	0	0	0	0	0	0	0	2	0	0	0	0	0	0	0	0	0
NMFALLGKPGFEELKAELEER	[2]	BC4898	Pgi	NP_834571.1	glucose-6-phosphate isomerase	01.02/ Glycolysis/gluconeogenesis	0	0	1	0	0	0	0	0	0	0	0	0	0	0	0	0	0	0	0	0	0	0	0	0	0	0	0
TIEMLVNYEPALQYFAEWWK	[4]	BC4898	Pgi	NP_834571.1	glucose-6-phosphate isomerase	01.02/ Glycolysis/gluconeogenesis	0	0	1	0	0	0	0	0	0	0	0	0	0	0	0	0	0	0	0	0	0	0	0	0	0	0	0
AGENVFLGMDVASSEFYNKETGKYDLAGEGR	[9]	BC5135	Eno	NP_834803.1	phosphopyruvate hydratase	01.02/ Glycolysis/gluconeogenesis	0	0	1	0	0	0	0	0	0	0	0	0	0	0	0	0	0	0	0	0	0	0	0	0	0	0	0
LGANAILGVSMAVAHAAADFVGLPLYR	[11]	BC5135	Eno	NP_834803.1	phosphopyruvate hydratase	01.02/ Glycolysis/gluconeogenesis	3	3	4	4	3	4	2	3	4	0	0	0	0	0	0	0	0	0	0	1	2	4	0	1	0	4	1
MGAEVFHALK	[1]	BC5135	Eno	NP_834803.1	phosphopyruvate hydratase	01.02/ Glycolysis/gluconeogenesis	1	0	0	0	0	0	0	0	0	0	0	0	0	0	0	0	1	0	0	0	0	0	0	0	0	0	0
VNQIGTLTETFEAIEMAK	[16]	BC5135	Eno	NP_834803.1	phosphopyruvate hydratase	01.02/ Glycolysis/gluconeogenesis	4	3	2	0	0	0	0	0	0	0	2	4	0	0	0	0	4	0	0	0	2	0	0	0	0	0	0
AAAENMIPTSTGAAK	[6]	BC5140	GapA2	NP_834805.1	glyceraldehyde-3-phosphate dehydrogenase	01.02/ Glycolysis/gluconeogenesis	2	2	2	0	0	0	0	0	0	0	2	2	0	0	0	0	2	0	2	2	2	1	0	0	2	2	0
VVDLAAYMTSK	[8]	BC5140	GapA2	NP_834805.1	glyceraldehyde-3-phosphate dehydrogenase	01.02/ Glycolysis/gluconeogenesis	2	0	2	0	0	0	0	0	0	0	0	2	0	0	0	0	2	0	0	0	0	0	0	0	0	0	0
SNLVLMGVLPLQFK	[6]	BC3616	Acn	NP_833346.1	aconitate hydratase	01.04/ Tricarboxylic acid cycle related enzymes	0	0	0	0	0	0	0	0	0	0	0	0	0	0	0	0	1	0	0	0	0	0	0	0	0	0	0
GKGNMPANIVPADQAAK	[5]	BC4228	cccA	NP_834000.1	membrane-attached cytochrome c550	01.07/ Respiration	0	0	0	0	0	0	0	0	0	0	0	0	0	0	0	0	1	0	0	0	0	0	0	0	0	0	0
LGMHMKEDGSPNYVIGEVSK	[3]	BC3230	AtpA1	NP_832971.1	F0F1 ATP synthase subunit alpha	01.09/ ATP synthesis	0	0	0	0	0	0	0	0	0	0	0	0	0	0	2	0	0	0	0	0	0	0	1	0	0	0	0
NFTEYMVATAVENTTNK	[6]	BC3230	AtpA1	NP_832971.1	F0F1 ATP synthase subunit alpha	01.09/ ATP synthesis	0	0	0	0	0	0	0	0	0	1	0	0	0	0	0	0	0	0	0	0	0	0	0	0	0	0	0
					2/ Pathogenesis
VLTAMGHDLTANPNMK	[5], [15]	BC3716	EntD	AE016877_ATCC14579_6_pos3681751(at)3681008	3D domain protein,	02.01/ Enterotoxins	0	0	0	0	0	0	0	0	0	0	0	0	2	2	0	0	0	0	0	0	0	0	0	0	0	0	0
VLTAMGHDLTANPNMK	[15]	BC3716	EntD	AE016877_ATCC14579_6_pos3681751(at)3681008	3D domain protein,	02.01/ Enterotoxins	0	0	0	0	0	0	0	0	0	0	0	0	0	2	0	0	0	0	0	0	0	0	0	0	0	0	0
VLTAMGHDLTANPNMK	[5]	BC3716	EntD	AE016877_ATCC14579_6_pos3681751(at)3681008	3D domain protein,	02.01/ Enterotoxins	0	0	0	0	0	0	0	0	0	0	0	0	0	1	0	0	0	0	0	0	0	0	0	0	0	0	0
GNKIDVLMPDK	[8]	BC0813	EntC	NP_830603.1	enterotoxin / cell-wall binding protein	02.01/ Enterotoxins	0	0	0	0	0	0	0	0	0	2	2	2	0	1	0	0	0	0	0	2	0	0	0	0	0	0	0
GNKIDVLMPDKGSSSSWGR	[8]	BC0813	EntC	NP_830603.1	enterotoxin / cell-wall binding protein	02.01/ Enterotoxins	0	2	1	0	0	1	4	3	1	2	2	3	0	3	6	0	2	3	2	4	4	3	1	2	4	1	5
IDVLMPDK	[5]	BC0813	EntC	NP_830603.1	enterotoxin / cell-wall binding protein	02.01/ Enterotoxins	0	1	0	0	0	0	0	0	0	2	0	2	0	2	2	0	0	0	0	2	2	0	0	0	1	0	0
IDVLMPDKGSSSSWGR	[5]	BC0813	EntC	NP_830603.1	enterotoxin / cell-wall binding protein	02.01/ Enterotoxins	2	4	2	4	4	2	4	4	4	2	2	4	2	3	4	2	3	4	3	4	2	4	4	4	4	4	4
IDVLMPDKGSSSSWGRK	[5]	BC0813	EntC	NP_830603.1	enterotoxin / cell-wall binding protein	02.01/ Enterotoxins	0	0	0	0	0	0	0	0	0	0	0	0	0	0	0	0	0	0	0	2	2	0	0	0	0	0	0
SALGHNLTANPNMK	[13]	BC0813	EntC	NP_830603.1	enterotoxin / cell-wall binding protein	02.01/ Enterotoxins	4	4	4	4	4	0	4	2	4	3	4	4	3	4	2	4	4	4	4	3	5	0	0	4	2	1	4
DSYHSLYGNQLFMYSR	[13]	BC1110	CytK	NP_830896.1	cytotoxin K	02.01/ Enterotoxins	0	0	0	0	0	0	0	0	0	2	1	0	0	0	0	0	0	0	0	0	0	0	0	0	0	0	0
GNLIPMDQLPALTNSGFSPGMIAVVISEK	[6]	BC1110	CytK	NP_830896.1	cytotoxin K	02.01/ Enterotoxins	2	1	2	0	0	0	0	0	0	0	0	0	0	0	0	0	0	0	0	0	2	0	0	0	0	0	0
GNLIPMDQLPALTNSGFSPGMIAVVISEK	[21]	BC1110	CytK	NP_830896.1	cytotoxin K	02.01/ Enterotoxins	0	0	0	0	0	0	0	0	0	0	0	0	0	0	0	0	0	0	0	2	0	0	0	0	0	0	0
THTSYNTFNNDQADNMTMSLK	[16], [18]	BC1110	CytK	NP_830896.1	cytotoxin K	02.01/ Enterotoxins	0	0	1	0	0	0	0	0	0	1	0	0	0	0	0	0	0	0	1	0	0	0	0	0	0	0	0
LIDLNQEMMR	[9]	BC1809	NheA	NP_831582.1	non-hemolytic enterotoxin lytic component L2	02.01/ Enterotoxins	4	2	3	4	2	2	1	0	0	3	4	4	4	2	2	2	2	0	2	3	2	3	3	2	0	2	0
LIDLNQEMMR	[8], [9]	BC1809	NheA	NP_831582.1	non-hemolytic enterotoxin lytic component L2	02.01/ Enterotoxins	2	2	2	1	0	0	0	0	0	2	2	2	2	2	2	2	2	0	2	2	2	2	1	0	0	0	0
LIDLNQEMMR	[8]	BC1809	NheA	NP_831582.1	non-hemolytic enterotoxin lytic component L2	02.01/ Enterotoxins	0	2	1	0	1	2	0	0	0	1	0	0	0	2	2	0	0	0	2	2	2	1	1	2	0	2	0
LQLQVQSIQESMEQDLLELNR	[12]	BC1809	NheA	NP_831582.1	non-hemolytic enterotoxin lytic component L2	02.01/ Enterotoxins	0	1	3	0	0	0	0	0	0	0	0	1	0	0	0	0	0	0	0	4	2	0	0	0	0	0	0
MLGSQSPLIQAYGLIILQQPDIK	[1]	BC1809	NheA	NP_831582.1	non-hemolytic enterotoxin lytic component L2	02.01/ Enterotoxins	3	3	4	4	4	4	1	1	0	2	0	1	0	0	4	0	0	0	1	5	5	4	2	2	0	0	0
VLNNNMIQIQTNVEEGTYTDSSLLQK	[6]	BC1809	NheA	NP_831582.1	non-hemolytic enterotoxin lytic component L2	02.01/ Enterotoxins	2	1	2	0	0	0	0	0	0	0	0	2	0	0	0	0	0	0	0	2	2	0	0	0	0	0	0
VSDEMNKQTNQFEDYVTNVEVH	[5]	BC1809	NheA	NP_831582.1	non-hemolytic enterotoxin lytic component L2	02.01/ Enterotoxins	1	0	2	0	0	0	0	0	0	1	2	2	0	0	0	0	0	0	2	2	1	0	0	0	0	0	0
AYNDYEEYSLGPEGLKDAMER	[19]	BC1810	NheB	NP_831583.1	non-hemolytic enterotoxin lytic component L1	02.01/ Enterotoxins	2	2	2	0	0	1	0	0	0	2	2	2	1	2	0	2	2	0	2	2	2	2	0	0	0	0	0
TGSNALVMDLYALTIIK	[8]	BC1810	NheB	NP_831583.1	non-hemolytic enterotoxin lytic component L1	02.01/ Enterotoxins	2	3	4	4	4	4	2	3	2	2	2	3	0	0	5	0	4	4	4	5	4	4	4	4	2	4	4
TQTEYLTNTIDTAITALQNISNQWYTMGSK	[27]	BC1810	NheB	NP_831583.1	non-hemolytic enterotoxin lytic component L1	02.01/ Enterotoxins	2	2	2	4	4	5	2	2	1	0	0	0	0	0	2	0	0	0	0	4	4	4	2	2	0	2	0
NYSLGPAGFQDVMAQTTSSIFAMDSYAK	[23]	BC1811	NheC	NP_831584.1	enterotoxin C	02.01/ Enterotoxins	0	0	0	0	0	0	0	0	0	0	0	0	0	0	0	0	0	0	1	2	1	0	0	0	0	0	0
SGPSHMGVYLGNGQFISAETDATGVR	[6]	BC1953	EntFM	NP_831723.1	enterotoxin	02.01/ Enterotoxins	2	2	2	1	1	2	2	0	1	1	0	2	0	0	2	0	2	2	0	2	2	2	0	2	0	2	2
VLTAMGHDLTANPNMR	[5]	BC2952	EntB	NP_832699.1	enterotoxin / cell-wall binding protein	02.01/ Enterotoxins	0	0	0	0	1	0	0	0	0	0	2	2	0	0	0	0	0	0	2	2	2	0	0	0	0	0	0
VLTAMGHDLTANPNMR	[15]	BC2952	EntB	NP_832699.1	enterotoxin / cell-wall binding protein	02.01/ Enterotoxins	0	0	0	0	0	0	0	0	0	0	1	0	0	2	1	0	0	0	2	1	0	0	0	0	0	0	0
ALIEELMQLK	[7]	BC3101	HblB'	NP_832844.1	hemolysin BL binding component precursor	02.01/ Enterotoxins	0	0	2	0	0	0	0	0	0	2	2	0	0	0	0	0	0	0	2	2	0	0	0	0	0	0	0
AMNEYSYLLINNPDVSFEGITINGNADLPSK	[2]	BC3101	HblB'	NP_832844.1	hemolysin BL binding component precursor	02.01/ Enterotoxins	0	0	1	0	0	0	0	0	0	0	0	0	0	0	0	0	0	0	0	0	0	0	0	0	0	0	0
IPFIPTLIAGGIMIGDAR	[13]	BC3101	HblB'	NP_832844.1	hemolysin BL binding component precursor	02.01/ Enterotoxins	2	2	2	2	0	1	0	0	0	0	4	4	0	0	2	0	0	0	4	2	2	2	0	1	0	1	2
ALDDAINALTYMSTQWHDLDSQYSGVLGHIENAAQK	[12]	BC3102	HblB	NP_832845.1	hemolysin BL binding component precursor	02.01/ Enterotoxins	0	2	2	2	2	2	0	0	0	0	0	0	0	0	2	0	0	0	0	2	2	2	2	1	0	0	0
QLESDGFNVMK	[10]	BC3102	HblB	NP_832845.1	hemolysin BL binding component precursor	02.01/ Enterotoxins	2	2	2	2	2	2	0	0	0	3	2	2	2	2	2	2	2	2	2	2	2	2	2	2	0	2	0
QLLDTLNGIVEYDTTFDNYYETMVEAINTGDGETLK	[23]	BC3102	HblB	NP_832845.1	hemolysin BL binding component precursor	02.01/ Enterotoxins	0	0	2	0	0	0	0	0	0	0	0	0	0	0	0	0	0	0	0	0	0	0	0	0	0	0	0
SMNAYSYMLIK	[2]	BC3102	HblB	NP_832845.1	hemolysin BL binding component precursor	02.01/ Enterotoxins	2	2	1	2	2	2	2	2	2	2	2	2	2	2	2	2	2	0	2	2	2	2	2	2	0	2	0
SMNAYSYMLIK	[8]	BC3102	HblB	NP_832845.1	hemolysin BL binding component precursor	02.01/ Enterotoxins	2	2	2	2	2	2	2	2	2	2	2	2	2	2	2	2	0	0	2	2	2	2	2	0	0	2	0
SMNAYSYMLIK	[2], [8]	BC3102	HblB	NP_832845.1	hemolysin BL binding component precursor	02.01/ Enterotoxins	2	0	2	0	0	0	0	0	0	2	2	2	2	2	2	2	2	0	2	2	2	2	2	0	0	1	0
VVGVAYSNINEMHK	[12]	BC3102	HblB	NP_832845.1	hemolysin BL binding component precursor	02.01/ Enterotoxins	4	3	3	4	3	4	3	0	0	2	2	2	4	4	4	2	3	1	4	2	3	3	4	3	0	2	0
ALAETGSHILVMDLYAK	[12]	BC3103	HblL1	NP_832846.1	hemolysin BL lytic component L1	02.01/ Enterotoxins	3	2	2	4	4	4	1	2	0	2	2	2	0	2	4	2	4	3	2	4	2	4	4	4	0	4	4
QWNTMGANYTDLLDNIDSMEDHK	[5]	BC3103	HblL1	NP_832846.1	hemolysin BL lytic component L1	02.01/ Enterotoxins	0	0	1	0	0	0	0	0	0	0	0	0	0	0	0	0	0	0	1	2	0	0	0	0	0	0	0
QWNTMGANYTDLLDNIDSMEDHK	[19]	BC3103	HblL1	NP_832846.1	hemolysin BL lytic component L1	02.01/ Enterotoxins	0	0	1	0	0	0	0	0	0	0	0	0	0	0	0	0	0	0	0	0	0	0	0	0	0	0	0
QWNTMGANYTDLLDNIDSMEDHKFSLIPDDLK	[5]	BC3103	HblL1	NP_832846.1	hemolysin BL lytic component L1	02.01/ Enterotoxins	1	0	1	1	0	0	0	1	0	0	0	0	0	0	2	0	0	0	0	2	0	2	1	0	0	0	0
QWNTMGANYTDLLDNIDSMEDHKFSLIPDDLK	[19]	BC3103	HblL1	NP_832846.1	hemolysin BL lytic component L1	02.01/ Enterotoxins	0	1	2	0	0	0	0	0	0	0	0	0	0	0	0	0	0	0	0	2	1	0	2	0	0	0	0
QWNTMGANYTDLLDNIDSMEDHKFSLIPDDLK	[5], [19]	BC3103	HblL1	NP_832846.1	hemolysin BL lytic component L1	02.01/ Enterotoxins	0	0	1	0	0	0	0	0	0	0	0	1	0	0	1	0	0	0	0	2	2	0	1	0	0	0	0
TMIKQPNVNLSNIDLGSEGGELLK	[2]	BC3103	HblL1	NP_832846.1	hemolysin BL lytic component L1	02.01/ Enterotoxins	2	2	2	2	2	2	0	0	0	2	2	2	0	0	4	0	2	0	2	2	2	3	3	1	0	0	0
EGFSDRLEVLQEMAMTNQENTQR	[15]	BC3104	HblL2	NP_832847.1	hemolysin BL lytic component L2	02.01/ Enterotoxins	2	2	2	2	2	2	1	2	2	2	2	2	0	0	2	2	2	0	2	2	2	2	2	2	0	1	0
EGFSDRLEVLQEMAMTNQENTQR	[13]	BC3104	HblL2	NP_832847.1	hemolysin BL lytic component L2	02.01/ Enterotoxins	2	2	2	1	2	1	0	0	0	2	2	2	0	0	0	2	0	0	2	2	2	0	0	0	0	0	0
EGFSDRLEVLQEMAMTNQENTQR	[13], [15]	BC3104	HblL2	NP_832847.1	hemolysin BL lytic component L2	02.01/ Enterotoxins	2	2	2	0	0	0	0	0	0	2	2	2	0	0	2	2	2	0	2	2	2	0	0	0	0	0	0
LEVLQEMAMTNQENTQR	[7], [9]	BC3104	HblL2	NP_832847.1	hemolysin BL lytic component L2	02.01/ Enterotoxins	0	0	0	0	0	0	0	0	0	1	0	0	0	2	0	0	0	0	0	0	0	0	0	0	0	0	0
LEVLQEMAMTNQENTQR	[9]	BC3104	HblL2	NP_832847.1	hemolysin BL lytic component L2	02.01/ Enterotoxins	0	0	0	0	0	0	0	0	0	0	0	0	0	2	0	0	0	0	0	0	0	0	0	0	0	0	0
LEVLQEMAMTNQENTQR	[7]	BC3104	HblL2	NP_832847.1	hemolysin BL lytic component L2	02.01/ Enterotoxins	0	0	0	0	0	0	0	0	0	0	1	0	0	0	0	0	0	0	0	0	0	0	0	0	0	0	0
LIQTYIDQSLMSPNVQLEEVTALNTNQFLIK	[11]	BC3104	HblL2	NP_832847.1	hemolysin BL lytic component L2	02.01/ Enterotoxins	4	4	4	4	4	4	2	2	2	0	0	0	0	0	4	0	0	0	0	4	4	4	4	2	0	2	0
QDMKEWSSELYPQLILLNSK	[3]	BC3104	HblL2	NP_832847.1	hemolysin BL lytic component L2	02.01/ Enterotoxins	2	2	2	1	2	2	1	0	0	1	4	2	0	0	4	2	2	2	6	5	2	2	2	2	0	2	0
SMLLLTQNDLHTFANQIDVELDLLK	[2]	BC3104	HblL2	NP_832847.1	hemolysin BL lytic component L2	02.01/ Enterotoxins	2	2	2	0	0	0	0	0	0	0	0	0	0	0	0	0	0	0	0	2	2	0	0	0	0	0	0
SMLLLTQNDLHTFANQIDVELDLLKR	[2]	BC3104	HblL2	NP_832847.1	hemolysin BL lytic component L2	02.01/ Enterotoxins	4	2	2	2	2	2	2	1	2	0	0	0	0	0	3	0	0	0	0	4	3	3	3	2	0	0	0
TQEYDLMK	[7]	BC3104	HblL2	NP_832847.1	hemolysin BL lytic component L2	02.01/ Enterotoxins	0	0	0	0	0	0	0	0	0	1	0	0	0	2	0	0	0	0	0	0	0	0	0	0	0	0	0
TQEYDLMKVIDTEK	[7]	BC3104	HblL2	NP_832847.1	hemolysin BL lytic component L2	02.01/ Enterotoxins	0	0	0	0	0	0	0	0	0	3	3	2	2	4	0	0	2	0	2	3	0	0	0	0	0	0	0
ALEEQMNSINSVNDKLNK	[6]	BC3523	HlyII	NP_833256.1	hemolysin II	02.01/ Enterotoxins	2	2	2	0	0	2	0	0	0	0	0	0	0	0	0	0	0	0	0	0	0	0	0	0	0	0	0
DSFNTFYGNQLFMK	[13]	BC3523	HlyII	NP_833256.1	hemolysin II	02.01/ Enterotoxins	2	2	2	0	0	0	0	0	0	2	2	0	0	0	0	0	0	0	1	0	0	0	0	0	0	0	0
LSLSMNGNQLK	[5]	BC3523	HlyII	NP_833256.1	hemolysin II	02.01/ Enterotoxins	0	0	1	0	0	0	0	0	0	0	0	0	0	0	0	0	0	0	0	0	0	0	0	0	0	0	0
MQYTESMVYSK	[7]	BC5101	HlyI	NP_834769.1	perfringolysin O precursor	02.01/ Enterotoxins	0	0	0	0	0	0	0	0	0	1	0	0	0	0	0	0	0	0	0	0	0	0	0	0	0	0	0
RKPLNISIDLPGMR	[13]	BC5101	HlyI	NP_834769.1	perfringolysin O precursor	02.01/ Enterotoxins	0	0	0	0	0	0	0	0	0	2	2	0	0	0	0	0	0	0	0	2	0	0	0	0	0	0	0
RKPLNISIDLPGMRK	[13]	BC5101	HlyI	NP_834769.1	perfringolysin O precursor	02.01/ Enterotoxins	0	0	0	0	0	0	0	0	0	0	0	0	0	0	0	0	0	0	0	1	0	0	0	0	0	0	0
VLTAMGHDLTANPNMK	[15]	BC5239	EntA	NP_834902.1	enterotoxin / cell-wall binding protein	02.01/ Enterotoxins	3	4	4	4	0	0	2	2	4	4	4	4	0	0	2	0	0	0	2	4	4	4	0	1	2	0	4
VLTAMGHDLTANPNMK	[5]	BC5239	EntA	NP_834902.1	enterotoxin / cell-wall binding protein	02.01/ Enterotoxins	2	4	4	4	2	1	2	4	3	4	2	3	0	0	1	0	0	2	2	4	3	2	1	2	1	0	2
VLTAMGHDLTANPNMK	[5], [15]	BC5239	EntA	NP_834902.1	enterotoxin / cell-wall binding protein	02.01/ Enterotoxins	2	4	4	1	0	0	1	0	1	4	3	4	0	0	0	2	2	2	2	4	2	2	0	2	2	0	2
MKGQAIYDIMQGIDYDIQSYLTEAR	[1]	BC0556	ColC	NP_830373.1	collagenase	02.02/ Degradative enzymes	0	0	0	0	1	0	0	0	0	0	0	0	0	0	0	0	0	0	0	0	0	0	0	0	0	0	0
MKGQAIYDIMQGIDYDIQSYLTEAR	[10]	BC0556	ColC	NP_830373.1	collagenase	02.02/ Degradative enzymes	0	0	0	0	0	1	0	0	0	0	0	0	0	0	0	0	0	0	0	0	0	0	0	0	0	0	0
MNDQELVETLGSIK	[1]	BC0556	ColC	NP_830373.1	collagenase	02.02/ Degradative enzymes	0	0	0	0	0	0	0	0	0	2	2	0	0	0	0	0	0	0	0	0	0	0	0	0	0	0	0
MQVIIDELAHR	[1]	BC0556	ColC	NP_830373.1	collagenase	02.02/ Degradative enzymes	0	0	0	0	0	0	0	0	0	4	2	0	0	0	0	0	0	0	1	0	0	0	0	0	0	0	0
GDDMHTTLETPFFDLTK	[4]	BC0666	InhA2	NP_830479.1	immune inhibitor A precursor	02.02/ Degradative enzymes	0	0	0	2	1	2	2	0	2	2	2	0	0	1	4	2	2	2	2	2	0	4	1	1	0	0	0
HNNIDQTPGYMYSK	[11]	BC0666	InhA2	NP_830479.1	immune inhibitor A precursor	02.02/ Degradative enzymes	0	0	0	0	0	0	0	0	0	0	0	0	0	0	1	0	0	0	0	0	0	0	0	0	0	0	0
MLFGNEPYTLFDGSK	[1]	BC0666	InhA2	NP_830479.1	immune inhibitor A precursor	02.02/ Degradative enzymes	0	0	0	0	0	0	0	0	0	2	1	0	0	0	0	0	2	0	0	0	0	0	0	0	0	0	0
YTGNGSPVEAWSLMSGGSWTGK	[14]	BC0666	InhA2	NP_830479.1	immune inhibitor A precursor	02.02/ Degradative enzymes	0	0	0	0	0	0	0	0	2	0	0	0	0	0	0	0	0	0	0	0	0	0	0	0	0	0	0
INAENNNDSEYASMFK	[14]	BC0671	Sph	NP_830484.1	sphingomyelin phosphodiesterase	02.02/ Degradative enzymes	0	0	0	2	0	1	0	0	0	0	0	0	0	0	0	0	0	0	0	0	0	0	0	0	0	0	0
AEMAQILTNAFHLAAK	[3]	BC0991	SlpA	NP_830777.1	S-layer-like domain-containing protein	02.02/ Degradative enzymes	0	0	0	0	0	0	0	0	0	2	0	0	0	0	0	0	0	0	0	2	0	0	0	0	0	0	0
AIVSSITQVGMDDHEKVK	[11]	BC0991	SlpA	NP_830777.1	S-layer-like domain-containing protein	02.02/ Degradative enzymes	0	0	0	0	0	0	0	0	0	1	0	0	0	0	0	0	0	0	0	0	0	0	0	0	0	0	0
YTSMVIRDDLEDVLEVLEAK	[4]	BC1060	CnaD	NP_830846.1	collagen adhesion protein	02.02/ Degradative enzymes	0	0	0	0	0	0	0	0	0	0	0	0	0	0	0	0	0	0	0	0	0	0	0	0	2	0	0
ITNVAPLTEMK	[10]	BC1331	IlsA	NP_831113.1	internalin	02.02/ Degradative enzymes	0	0	0	0	0	0	0	0	0	0	0	0	0	0	0	0	0	0	0	1	0	0	0	0	0	0	0
GMPGDYTFTLQVK	[2]	BC1991	TgC	NP_831760.1	putative murein endopeptidase	02.02/ Degradative enzymes	2	2	2	2	2	2	2	2	2	2	2	2	2	4	6	4	3	2	2	2	2	3	6	6	2	3	2
NIMDQLYGEFNK	[3]	BC1991	TgC	NP_831760.1	putative murein endopeptidase	02.02/ Degradative enzymes	2	2	2	2	2	2	2	2	2	2	2	2	4	4	4	4	4	2	2	2	2	2	2	2	2	2	3
NIMDQLYGEFNKIVDADEYVK	[3]	BC1991	TgC	NP_831760.1	putative murein endopeptidase	02.02/ Degradative enzymes	0	0	0	4	3	4	0	3	2	0	0	0	0	0	2	0	1	2	0	2	1	4	3	2	0	2	2
SIVGSIVKPGMDEHEK	[11]	BC1991	TgC	NP_831760.1	putative murein endopeptidase	02.02/ Degradative enzymes	3	1	3	4	5	6	4	4	4	3	2	0	3	5	8	4	3	5	2	2	0	4	4	7	4	4	4
SIVGSIVKPGMDEHEKVK	[11]	BC1991	TgC	NP_831760.1	putative murein endopeptidase	02.02/ Degradative enzymes	2	1	2	4	4	2	3	2	1	0	1	0	0	4	6	1	2	2	2	0	1	4	4	4	4	5	4
TVVYEQMLK	[7]	BC1991	TgC	NP_831760.1	putative murein endopeptidase	02.02/ Degradative enzymes	2	2	2	4	3	4	2	2	2	4	2	1	5	9	4	4	4	3	2	2	2	4	5	4	1	2	2
TVVYEQMLKETNLQYLSAEYGAENYNEFK	[7]	BC1991	TgC	NP_831760.1	putative murein endopeptidase	02.02/ Degradative enzymes	0	0	0	0	0	0	0	0	0	0	0	0	0	0	0	0	0	0	0	0	0	1	0	0	0	0	0
VTYSYFNMSDEQLSK	[8]	BC1991	TgC	NP_831760.1	putative murein endopeptidase	02.02/ Degradative enzymes	2	2	2	2	2	2	2	2	2	2	2	1	2	2	2	2	2	2	2	2	0	2	1	2	2	2	2
VTYSYFNMSDEQLSKDHEWDR	[8]	BC1991	TgC	NP_831760.1	putative murein endopeptidase	02.02/ Degradative enzymes	0	2	3	4	4	4	2	2	2	2	0	0	0	0	6	2	2	3	3	2	0	4	4	5	2	5	4
YKQSMDGTMQDIKK	[5]	BC1991	TgC	NP_831760.1	putative murein endopeptidase	02.02/ Degradative enzymes	0	0	0	4	6	7	0	3	0	0	0	0	0	0	4	0	0	0	0	0	0	2	4	1	0	0	0
YKQSMDGTMQDIKK	[9]	BC1991	TgC	NP_831760.1	putative murein endopeptidase	02.02/ Degradative enzymes	0	0	0	0	0	0	0	0	1	0	0	0	1	0	0	0	0	0	0	0	0	0	2	0	0	0	0
YSIKGMPGDYTFTLQVK	[6]	BC1991	TgC	NP_831760.1	putative murein endopeptidase	02.02/ Degradative enzymes	0	0	0	1	0	0	0	0	0	0	0	0	0	0	2	0	2	0	0	0	0	2	2	0	0	0	4
AYDVAGHEFTHAVTSSESNLEYYGESGAINEALSDIMGTSIEK	[37]	BC2735	NprP2	NP_832488.1	bacillolysin	02.02/ Degradative enzymes	0	0	0	0	0	0	0	0	2	0	0	0	0	0	0	0	0	0	0	0	0	0	0	0	0	0	0
DMENPASVPSSLGVPYPDDYSEFNDFNGWDQGGVHFNSSIINK	[2]	BC2735	NprP2	NP_832488.1	bacillolysin	02.02/ Degradative enzymes	0	0	0	0	0	0	0	0	1	0	0	0	0	0	0	0	0	0	0	0	0	0	0	0	0	0	0
FEAATPNYVSGTYLVNAQNGDMLK	[22]	BC2735	NprP2	NP_832488.1	bacillolysin	02.02/ Degradative enzymes	0	0	2	2	1	3	2	1	2	0	0	0	0	0	1	2	2	0	0	0	0	1	0	0	0	0	0
GIGEDKMFDIFYYANTDELNMTSNFK	[7]	BC2735	NprP2	NP_832488.1	bacillolysin	02.02/ Degradative enzymes	0	1	2	2	2	2	2	2	2	0	0	0	0	0	2	0	0	2	0	2	0	2	2	2	2	2	2
GIGEDKMFDIFYYANTDELNMTSNFK	[21]	BC2735	NprP2	NP_832488.1	bacillolysin	02.02/ Degradative enzymes	0	0	0	2	2	2	2	2	2	0	0	0	0	0	2	0	0	2	0	2	0	2	2	2	0	2	2
GIGEDKMFDIFYYANTDELNMTSNFK	[7], [21]	BC2735	NprP2	NP_832488.1	bacillolysin	02.02/ Degradative enzymes	0	0	0	0	0	0	0	0	0	0	0	0	0	0	2	0	2	0	0	0	0	0	0	0	1	0	0
MFDIFYYANTDELNMTSNFK	[15]	BC2735	NprP2	NP_832488.1	bacillolysin	02.02/ Degradative enzymes	0	0	0	4	2	0	3	0	3	0	0	0	0	0	4	0	0	2	0	0	0	0	1	2	0	1	0
MQQTYEGKEVYGHQLTAHVDNK	[1]	BC2735	NprP2	NP_832488.1	bacillolysin	02.02/ Degradative enzymes	0	0	0	1	1	0	1	1	2	0	0	0	0	0	2	0	1	0	0	0	0	2	1	0	0	0	0
YVNNGNFNWTMGEQTGSVFR	[11]	BC2735	NprP2	NP_832488.1	bacillolysin	02.02/ Degradative enzymes	0	0	0	0	0	0	0	0	2	0	0	0	0	0	1	0	0	0	0	0	0	0	0	0	0	0	0
GLEVITQAMNLYPR	[9]	BC3161	ColA	NP_832902.1	collagenase	02.02/ Degradative enzymes	0	0	0	0	0	0	0	0	0	1	0	0	0	0	0	0	0	0	0	0	0	0	0	0	0	0	0
KSMISGLSSDPASR	[3]	BC3161	ColA	NP_832902.1	collagenase	02.02/ Degradative enzymes	0	0	0	0	0	0	0	0	0	2	0	0	0	0	0	0	0	0	0	0	0	0	0	0	0	0	0
LSGAYFVAVEQMK	[12]	BC3161	ColA	NP_832902.1	collagenase	02.02/ Degradative enzymes	0	0	0	0	0	0	0	0	0	2	0	0	0	0	0	0	0	0	0	0	0	0	0	0	0	0	0
MPNSELIDTLSK	[1]	BC3161	ColA	NP_832902.1	collagenase	02.02/ Degradative enzymes	0	0	0	0	0	0	0	0	0	2	0	0	0	0	0	0	0	0	0	0	0	0	0	0	0	0	0
YEVPGLFGSGEMYQNER	[12]	BC3161	ColA	NP_832902.1	collagenase	02.02/ Degradative enzymes	0	0	0	0	0	0	0	0	0	2	0	0	0	0	0	0	0	0	0	0	0	0	0	0	0	0	0
MFDIFYYANTDELNMTSDFK	[15]	BC3383	-	NP_833118.1	bacillolysin	02.02/ Degradative enzymes	0	0	0	0	0	0	0	0	0	0	0	0	0	0	1	0	0	0	0	0	0	0	0	0	0	0	0
DKGNWIMGDTLGGLTIR	[7]	BC5351	NprB	NP_835012.1	bacillolysin	02.02/ Degradative enzymes	0	0	1	4	2	3	4	2	4	2	0	0	0	0	4	2	4	2	1	2	0	4	4	4	2	4	4
EDYVNAFWHPAWNQMVFGDGLDGK	[15]	BC5351	NprB	NP_835012.1	bacillolysin	02.02/ Degradative enzymes	0	0	0	0	0	0	0	0	0	0	0	0	0	0	1	0	0	0	0	0	0	0	0	0	0	0	0
GNWIMGDTLGGLTIR	[5]	BC5351	NprB	NP_835012.1	bacillolysin	02.02/ Degradative enzymes	0	2	2	2	2	2	2	2	2	2	2	0	0	0	4	2	2	2	2	2	0	2	2	2	2	2	1
KDKGNWIMGDTLGGLTIR	[8]	BC5351	NprB	NP_835012.1	bacillolysin	02.02/ Degradative enzymes	0	0	0	0	0	0	0	0	0	0	0	0	0	0	3	0	1	0	0	0	0	0	0	0	0	0	0
NMSDIYDYFK	[2]	BC5351	NprB	NP_835012.1	bacillolysin	02.02/ Degradative enzymes	0	0	0	0	0	0	0	0	0	0	0	0	0	1	0	0	0	0	0	0	0	0	0	0	0	0	0
NMSDIYDYFKK	[2]	BC5351	NprB	NP_835012.1	bacillolysin	02.02/ Degradative enzymes	0	0	0	0	0	0	0	0	0	0	0	0	0	0	0	1	2	0	0	0	0	0	0	0	0	0	0
VQNFAQLLQEINMQLNK	[13]	BC2077	-	NP_831845.1	ESAT-6-like protein	02.03/ Virulence associated proteins	4	4	4	3	1	4	4	4	4	0	0	4	0	0	2	0	2	0	0	4	4	4	0	0	0	0	0
					03/ Lipid and Fatty acid metabolism
SGFVMGEGSGILILEELEHALAR	[5]	BC1174	fabF	NP_830960.1	3-oxoacyl-(acyl carrier protein) synthase II	03.01/ Fatty acid Biosynthesis and metabolism	0	0	0	0	0	0	0	0	0	0	0	0	0	0	0	0	0	0	0	0	0	0	0	0	0	1	0
DNPSETIIMSLK	[9]	BC3761	PlcA	NP_833485.1	1-phosphatidylinositol phosphodiesterase precursor	03.02/ Glycerophospholipid metabolism	0	0	0	0	0	0	0	0	0	0	0	0	0	2	1	2	1	0	0	0	0	0	0	0	0	0	0
EYEDMKGAEDSFSSTFEK	[5]	BC3761	PlcA	NP_833485.1	1-phosphatidylinositol phosphodiesterase precursor	03.02/ Glycerophospholipid metabolism	0	0	0	0	0	0	0	0	1	0	0	0	0	0	0	0	0	0	0	0	0	1	0	0	0	0	1
QVWGMTQEYDFR	[5]	BC3761	PlcA	NP_833485.1	1-phosphatidylinositol phosphodiesterase precursor	03.02/ Glycerophospholipid metabolism	0	0	0	2	2	2	2	2	2	0	0	0	2	2	2	2	2	2	0	0	0	2	2	2	0	2	2
WMQPIPDNIPLAR	[2]	BC3761	PlcA	NP_833485.1	1-phosphatidylinositol phosphodiesterase precursor	03.02/ Glycerophospholipid metabolism	0	1	2	0	0	0	2	0	0	1	1	0	2	2	2	2	2	2	2	0	0	0	2	0	0	2	0
					04/ Cell wall and cell surface membrane biogenesis																																							1	0	3
MIMVLPEDYPQLMVDIEEDLLR	[1]	BC0191	-	NP_830059.1	Hypothetical Membrane Spanning Protein	04/ Cell wall and cell surface membrane biogenesis	0	0	0	0	0	0	0	0	0	0	0	0	0	0	0	0	0	0	0	0	0	0	0	0	0	0	1
GYNLTANPGMK	[10]	BC0679	Smc	NP_830492.1	cell wall-binding protein	04/ Cell wall and cell surface membrane biogenesis	0	1	1	0	0	0	0	0	0	2	2	2	0	0	0	0	0	0	1	2	2	0	0	0	0	0	0
IDVLMPDKGSSSQWGR	[5]	BC0679	Smc	NP_830492.1	cell wall-binding protein	04/ Cell wall and cell surface membrane biogenesis	0	0	0	0	0	0	0	0	0	2	2	1	0	1	1	0	0	0	0	2	0	0	0	0	0	0	0
MNAVSTILEADKEILR	[1]	BC0679	Smc	NP_830492.1	cell wall-binding protein	04/ Cell wall and cell surface membrane biogenesis	1	0	1	1	0	0	0	2	0	1	3	4	0	0	1	0	0	1	2	2	2	2	0	0	2	1	1
GVLMGYGDNVYAPDKLVTR	[4]	BC0896	CwlE	NP_830682.1	S-layer protein / peptidoglycan endo-beta-N-acetylglucosaminidase	04/ Cell wall and cell surface membrane biogenesis	0	0	0	0	0	0	0	0	0	1	0	0	0	0	0	0	0	0	0	1	0	0	0	0	0	0	0
MDESAIVLDTSLR	[1]	BC0902	CwlB	NP_830688.1	S-layer protein / N-acetylmuramoyl-L-alanine amidase	04/ Cell wall and cell surface membrane biogenesis	0	0	0	0	0	0	0	0	0	2	0	0	0	0	0	0	0	0	0	0	0	0	0	0	0	0	0
ALKDQTDEISMMNTYTK	[12]	BC4547	LsdA	NP_834254.1	cell surface protein	04/ Cell wall and cell surface membrane biogenesis	0	0	0	1	0	0	0	0	0	0	0	0	1	0	0	0	0	0	0	0	0	1	0	0	0	0	0
MNSYMVNPGVLK	[5]	BC4547	LsdA	NP_834254.1	cell surface protein	04/ Cell wall and cell surface membrane biogenesis	0	0	0	2	0	0	0	0	0	0	0	0	0	0	0	0	0	0	0	0	0	0	0	0	0	0	0
VFIEMASR	[5]	BC4547	LsdA	NP_834254.1	cell surface protein	04/ Cell wall and cell surface membrane biogenesis	0	0	0	0	0	0	0	0	0	0	0	0	2	1	0	2	0	2	0	0	0	0	0	2	0	0	2
VLKDTSDEESMMNQYSVSPGTLK	[11], [12]	BC4547	LsdA	NP_834254.1	cell surface protein	04/ Cell wall and cell surface membrane biogenesis	0	0	0	0	1	0	0	0	0	0	0	0	0	0	0	1	0	0	0	0	0	0	0	0	0	0	0
MNSYFESPATLTVK	[1]	BC4548	IsdA1	NP_834255.1	cell surface protein	04/ Cell wall and cell surface membrane biogenesis	0	2	2	2	2	2	2	2	2	0	0	0	2	2	2	2	2	2	0	2	0	2	2	2	2	0	2
AENDSASMANDYFEKPAK	[8]	BC4549	-	NP_834256.1	cell surface protein	04/ Cell wall and cell surface membrane biogenesis	0	0	0	0	0	0	2	2	2	0	0	0	0	1	0	0	2	2	0	0	0	0	0	0	0	0	0
AGPSHIGIYVGNGQMIHASDK	[15]	BC5196	CwlD	NP_834860.1	N-acetylmuramoyl-L-alanine amidase	04/ Cell wall and cell surface membrane biogenesis	0	1	0	0	0	0	0	0	0	0	0	1	0	0	0	0	0	0	0	0	2	0	0	0	0	0	0
ATAVNDLSGKMDTVVTSMTSTEGQLKELEK	[11]	BC5196	CwlD	NP_834860.1	N-acetylmuramoyl-L-alanine amidase	04/ Cell wall and cell surface membrane biogenesis	0	0	0	0	0	0	0	0	0	0	0	1	0	0	0	0	0	0	0	0	0	0	0	0	0	0	0
ILESDEDIMK	[9]	BC5196	CwlD	NP_834860.1	N-acetylmuramoyl-L-alanine amidase	04/ Cell wall and cell surface membrane biogenesis	2	2	2	0	0	0	0	0	0	2	2	2	0	0	1	2	2	0	2	2	2	1	0	0	0	0	0
ILESDEDIMKTQQEDQASVK	[9]	BC5196	CwlD	NP_834860.1	N-acetylmuramoyl-L-alanine amidase	04/ Cell wall and cell surface membrane biogenesis	2	2	2	2	0	0	1	2	2	2	2	2	2	2	2	2	2	0	2	2	2	4	0	2	0	0	0
ILESDEDIMKTQQEDQASVKK	[9]	BC5196	CwlD	NP_834860.1	N-acetylmuramoyl-L-alanine amidase	04/ Cell wall and cell surface membrane biogenesis	1	2	1	2	1	2	2	2	2	2	2	2	1	1	2	1	2	1	2	2	2	2	2	0	0	0	0
MDTVVTSMTSTEGQLK	[8]	BC5196	CwlD	NP_834860.1	N-acetylmuramoyl-L-alanine amidase	04/ Cell wall and cell surface membrane biogenesis	0	0	0	0	0	0	0	0	0	0	0	0	0	0	0	1	0	0	0	0	0	0	0	0	0	0	0
MDTVVTSMTSTEGQLKELEK	[8]	BC5196	CwlD	NP_834860.1	N-acetylmuramoyl-L-alanine amidase	04/ Cell wall and cell surface membrane biogenesis	0	1	0	0	0	0	1	0	1	1	1	2	0	0	1	0	1	0	1	1	2	1	0	0	0	0	0
MDTVVTSMTSTEGQLKELEK	[1]	BC5196	CwlD	NP_834860.1	N-acetylmuramoyl-L-alanine amidase	04/ Cell wall and cell surface membrane biogenesis	0	0	0	0	0	0	0	0	0	0	0	0	0	0	0	0	0	0	0	2	0	0	0	0	0	0	0
MDTVVTSMTSTEGQLKELEK	[1], [8]	BC5196	CwlD	NP_834860.1	N-acetylmuramoyl-L-alanine amidase	04/ Cell wall and cell surface membrane biogenesis	0	0	0	0	0	0	0	0	0	0	0	0	0	0	0	1	0	0	0	0	0	0	0	0	0	0	0
QQQERDELQKQMNDLNK	[12]	BC5196	CwlD	NP_834860.1	N-acetylmuramoyl-L-alanine amidase	04/ Cell wall and cell surface membrane biogenesis	0	0	0	2	2	0	0	1	2	0	0	0	0	0	0	0	0	0	0	2	2	0	0	0	0	0	0
SGPSHMGIYLGGGSFIQAGDK	[6]	BC5234	CwlC	NP_834897.1	N-acetylmuramoyl-L-alanine amidase	04/ Cell wall and cell surface membrane biogenesis	2	2	2	2	0	0	1	0	0	2	0	0	0	0	4	2	4	2	0	2	2	4	2	2	2	4	2
SMQGVPYVWGGTSANGVDCSGYIYHVFK	[2]	BC5234	CwlC	NP_834897.1	N-acetylmuramoyl-L-alanine amidase	04/ Cell wall and cell surface membrane biogenesis	0	2	0	0	0	0	0	0	0	0	0	0	0	0	0	0	1	0	0	0	0	0	0	1	0	0	0
SMQGVPYVWGGTSANGVDCSGYIYHVFKK	[2]	BC5234	CwlC	NP_834897.1	N-acetylmuramoyl-L-alanine amidase	04/ Cell wall and cell surface membrane biogenesis	0	0	0	2	0	0	0	0	0	0	0	0	0	0	0	0	1	0	0	0	0	2	0	0	0	0	0
DGSFVTDKYMYTNSTFYDR	[10]	BC5232	YvgJ2	NP_834895.1	phosphoglycerol transferase	04/ Cell wall and cell surface membrane biogenesis	0	0	0	0	0	0	0	0	0	1	0	0	0	0	0	0	0	0	0	1	0	0	0	0	0	0	0
DIEYFDQSIDMLK	[11]	BC5232	YvgJ2	NP_834895.1	phosphoglycerol transferase	04/ Cell wall and cell surface membrane biogenesis	0	0	0	0	0	0	0	0	0	2	1	2	0	0	0	0	0	0	0	0	0	0	0	0	0	0	0
LNWGLKDIEYFDQSIDMLK	[17]	BC5232	YvgJ2	NP_834895.1	phosphoglycerol transferase	04/ Cell wall and cell surface membrane biogenesis	0	0	1	0	0	0	0	0	0	0	0	0	0	0	0	0	0	0	0	2	2	0	0	0	0	0	0
					05/ DNA related proteins
DVTATVNSIPLIASSIMSK	[17]	BC4085	pdp	NP_833803.1	pyrimidine-nucleoside phosphorylase	05.02/ Pyrimidine metabolism	0	0	0	0	0	0	0	0	0	0	0	0	0	0	0	0	2	0	0	0	0	0	0	0	0	0	0
GIPGGQMANTEDVENYPGYESILGPDLSNK	[7]	BC5159	TrxB	NP_834823.1	thioredoxin reductase	05.02/ Pyrimidine metabolism	0	0	0	0	0	0	0	0	0	0	0	0	0	0	0	0	2	0	0	0	0	0	0	0	0	0	0
GVSSVAMHAGSTLAITNPK	[7]	BC0687	-	NP_830500.1	hypothetical protein BC0687	05.04/ Other DNA related proteins	0	2	0	0	0	0	0	0	0	2	2	0	0	0	0	0	0	0	0	2	0	0	0	0	0	0	0
NPQTGEEMQIAASK	[8]	BC3728	hup	NP_833453.1	DNA-binding protein HU	05.04/ Other DNA related proteins	1	0	0	0	0	0	0	0	0	0	0	0	0	0	0	0	0	0	0	0	0	0	0	0	0	0	0
TGRNPQTGEEMQIAASK	[11]	BC3728	hup	NP_833453.1	DNA-binding protein HU	05.04/ Other DNA related proteins	2	0	0	0	0	0	0	0	0	0	0	0	0	0	0	0	0	0	0	2	0	0	0	0	0	0	0
IATASLESMEDAAVLGIKPVGAITVGGK	[9]	BC3738	-	NP_833463.1	Iron(III) dicitrate-binding protein	05.04/ Other DNA related proteins	0	0	0	0	0	0	2	1	2	0	0	0	0	0	0	0	2	2	0	0	0	0	0	2	2	0	2
KVFVNVVDPMAQGGTAWSK	[10]	BC3738	-	NP_833463.1	Iron(III) dicitrate-binding protein	05.04/ Other DNA related proteins	0	0	0	0	0	0	0	0	0	0	0	0	0	0	0	0	1	0	0	0	0	0	0	0	0	0	0
VFVNVVDPMAQGGTAWSK	[9]	BC3738	-	NP_833463.1	Iron(III) dicitrate-binding protein	05.04/ Other DNA related proteins	0	0	0	0	0	0	2	0	2	0	0	0	0	2	0	2	2	2	0	0	0	2	0	0	0	0	2
VLEEIESNPIWQSMNAAK	[14]	BC3738	-	NP_833463.1	Iron(III) dicitrate-binding protein	05.04/ Other DNA related proteins	0	0	0	0	0	0	2	0	2	0	0	0	0	0	1	2	2	2	0	0	0	0	1	0	0	0	2
					06/ Amino acid metabolism-related protein
EMEALGFSDFNLGPEPEFFLFK	[2]	BC3705	glnA1	AE016877_ATCC14579_4_pos3670539(at)3669373	Glutamine synthetase, type I	06.01/ Alanine, aspartate and glutamate metabolism	0	0	3	0	0	0	0	0	0	0	0	0	0	0	0	0	0	0	0	0	0	0	0	0	0	0	0
IEESDMYLYPDLDTWVIFPWTAEK	[6]	BC3705	glnA1	AE016877_ATCC14579_4_pos3670539(at)3669373	Glutamine synthetase, type I	06.01/ Alanine, aspartate and glutamate metabolism	0	0	2	0	0	0	0	0	0	0	0	0	0	0	0	0	0	0	0	0	0	0	0	0	0	0	0
MMFDGSSIEGFVR	[2]	BC3705	glnA1	AE016877_ATCC14579_4_pos3670539(at)3669373	Glutamine synthetase, type I	06.01/ Alanine, aspartate and glutamate metabolism	0	0	0	0	0	0	0	0	0	0	0	2	0	0	0	0	0	0	0	0	0	0	0	0	0	0	0
SVDPAANPYLVMATLLAAGLDGIK	[12]	BC3705	glnA1	AE016877_ATCC14579_4_pos3670539(at)3669373	Glutamine synthetase, type I	06.01/ Alanine, aspartate and glutamate metabolism	0	0	4	0	0	0	0	0	0	0	0	4	0	0	0	0	0	0	0	0	2	0	0	0	0	0	0
AGGPDYLALHMQAK	[11]	BC0344	RocA	NP_830183.1	1-pyrroline-5-carboxylate dehydrogenase	06.01/ Alanine, aspartate and glutamate metabolism	1	0	1	0	0	0	0	0	0	0	0	0	0	0	0	0	0	0	0	0	0	0	0	0	0	0	0
AMQVADETFQTWR	[2]	BC0344	RocA	NP_830183.1	1-pyrroline-5-carboxylate dehydrogenase	06.01/ Alanine, aspartate and glutamate metabolism	2	0	2	0	0	0	0	0	0	0	0	0	0	0	0	0	0	0	0	0	0	0	0	0	0	0	0
EAGKPWNEADADTAEAIDFMEYYGR	[20]	BC0344	RocA	NP_830183.1	1-pyrroline-5-carboxylate dehydrogenase	06.01/ Alanine, aspartate and glutamate metabolism	0	0	1	0	0	0	0	0	0	0	0	0	0	0	0	0	0	0	0	0	0	0	0	0	0	0	0
FMEVLEEAGLPAGVVNFVPGNGSEVGDYLVDHPR	[2]	BC0344	RocA	NP_830183.1	1-pyrroline-5-carboxylate dehydrogenase	06.01/ Alanine, aspartate and glutamate metabolism	2	1	3	0	0	0	0	0	0	0	0	0	0	0	0	0	0	0	0	0	0	0	0	0	0	0	0
VIAEMGGKDTIVVDKEADLELAAK	[5]	BC0344	RocA	NP_830183.1	1-pyrroline-5-carboxylate dehydrogenase	06.01/ Alanine, aspartate and glutamate metabolism	1	0	1	0	0	0	0	0	0	0	0	0	0	0	0	0	0	0	0	0	0	0	0	0	0	0	0
EVQMPFVLMTYLNPVLAFGK	[4]	BC1238	TrpA	NP_831022.1	tryptophan synthase subunit alpha	06.02/ Glycine, serine and threonine metabolism	0	0	0	0	0	0	0	0	0	0	0	0	0	0	0	0	0	0	0	0	0	1	0	0	0	0	0
SLLANAEGIVLQDNPEEQLYPMPATAVGK	[22]	BC3799	Asd	NP_833521.1	aspartate-semialdehyde dehydrogenase	06.02/ Glycine, serine and threonine metabolism	0	0	1	0	0	0	0	0	0	0	0	0	0	0	0	0	0	0	0	0	0	0	0	0	0	0	0
GFGLEEMDEIASLIAYTLK	[7]	BC5316	GlyA	NP_834978.1	serine hydroxymethyltransferase	06.02/ Glycine, serine and threonine metabolism	1	0	2	0	0	0	0	0	0	0	0	0	0	0	0	0	0	0	0	0	0	0	0	0	0	0	0
SKIELIASENFVSEAVMEAQGSVLTNK	[17]	BC5316	GlyA	NP_834978.1	serine hydroxymethyltransferase	06.02/ Glycine, serine and threonine metabolism	1	0	1	0	0	0	0	0	0	0	0	0	0	0	0	0	0	0	0	0	0	0	0	0	0	0	0
IVSIMQVSNVLGTINPVK	[5]	BC4981	DcyD	NP_834652.1	cysteine desulfhydrase	06.03/ Cysteine and methionine metabolism	0	0	0	0	0	0	0	0	0	0	0	0	0	0	0	0	2	0	0	0	0	0	0	0	0	0	0
HGDIIHEMGIVYAPDYVINAGGVINVADELYGYNR	[8]	BC4162	ldh	NP_833877.1	leucine dehydrogenase	06.04/ Valine, leucine and isoleucine degradation	0	0	2	0	0	0	0	0	0	0	0	0	0	0	0	0	0	0	0	0	0	0	0	0	0	0	0
MWTYDSEEAAIEDALR	[1]	BC4162	ldh	NP_833877.1	leucine dehydrogenase	06.04/ Valine, leucine and isoleucine degradation	1	0	2	0	0	0	0	0	0	0	0	0	0	0	0	0	2	0	0	0	0	0	0	0	0	0	0
GFGPMLPGIVVIPYGDLEALK	[5]	BC1149	RocD	NP_830935.1	ornithine--oxo-acid transaminase	06.07/ Arginine and proline metabolism	0	0	0	0	0	0	0	0	0	0	0	0	0	0	0	0	0	0	0	0	0	0	0	0	2	2	0
					07/Translation-related proteins
NVTVASTMGPGVR	[8]	BC0118	RplA	NP_829999.2	50S ribosomal protein L1	07.01/ Ribosome components	2	1	2	0	0	0	0	0	0	0	2	2	0	0	0	0	0	0	0	0	0	0	0	0	0	0	0
EGLLSMLLSVLQAPIR	[6]	BC0119	RplJ	NP_830000.1	50S ribosomal protein L10	07.01/ Ribosome components	2	2	2	0	0	2	2	0	0	0	0	0	0	0	0	0	0	0	0	3	3	2	0	0	0	0	0
SMTVLELNDLVK	[2]	BC0120	RplL	NP_830001.1	50S ribosomal protein L7/L12	07.01/ Ribosome components	0	0	0	0	0	0	0	0	0	0	0	2	0	0	0	0	0	0	0	0	2	0	0	0	0	0	0
AFAGQIEALEVMEPAAIK	[12]	BC0108	GltX	NP_829989.1	glutamyl-tRNA synthetase	07.03/ Aminoacyl-tRNA biosynthesis and modification	0	0	0	0	0	0	0	0	0	0	0	0	0	0	0	0	2	0	0	0	0	0	0	0	0	0	0
KMSKSLGNGIDPMDVIEK	[2]	BC4465	ValS	NP_834177.1	valyl-tRNA synthetase	07.03/ Aminoacyl-tRNA biosynthesis and modification	0	0	0	0	0	0	0	0	0	0	0	0	0	0	0	0	0	2	0	0	0	0	0	0	0	0	0
AMVPLSEMFGYATSLR	[2]	BC0128	FusA	NP_830008.1	elongation factor G	07.05/ Translation apparatus	0	0	0	0	0	0	0	0	0	0	2	2	0	0	0	0	2	0	0	0	0	0	0	0	0	0	0
AMVPLSEMFGYATSLR	[8]	BC0128	FusA	NP_830008.1	elongation factor G	07.05/ Translation apparatus	0	0	0	0	0	0	0	0	0	0	1	0	0	0	0	0	0	0	0	0	0	0	0	0	0	0	0
SLVILESMEFPEPVISVAIEPK	[8]	BC0128	FusA	NP_830008.1	elongation factor G	07.05/ Translation apparatus	0	0	2	0	0	0	0	0	0	0	0	0	0	0	0	0	0	0	0	0	0	0	0	0	0	0	0
CDMVDDEELLELVEMEVR	[3]	BC0129	Tuf	NP_830009.1	elongation factor Tu	07.05/ Translation apparatus	3	4	4	0	0	0	0	0	0	0	0	3	0	0	0	0	0	0	0	1	4	0	0	0	0	0	0
CDMVDDEELLELVEMEVR	[15]	BC0129	Tuf	NP_830009.1	elongation factor Tu	07.05/ Translation apparatus	4	4	3	0	0	0	0	0	0	0	0	3	0	0	0	0	0	0	0	0	3	0	0	0	0	0	0
CDMVDDEELLELVEMEVR	[3], [15]	BC0129	Tuf	NP_830009.1	elongation factor Tu	07.05/ Translation apparatus	0	0	1	0	0	0	0	0	0	0	0	2	0	0	0	0	0	0	0	0	0	0	0	0	0	0	0
ETDKPFLMPVEDVFSITGR	[8]	BC0129	Tuf	NP_830009.1	elongation factor Tu	07.05/ Translation apparatus	2	2	2	0	0	0	0	0	0	0	2	2	0	0	0	0	2	0	0	0	2	0	0	0	0	0	0
NMITGAAQMDGGILVVSAADGPMPQTR	[9]	BC0129	Tuf	NP_830009.1	elongation factor Tu	07.05/ Translation apparatus	2	0	2	0	0	0	0	0	0	0	0	0	0	0	0	0	0	0	0	0	2	0	0	0	0	0	0
TTDVTGIIQLPEGTEMVMPGDNIEMTIELIAPIAIEEGTK	[16], [18]	BC0129	Tuf	NP_830009.1	elongation factor Tu	07.05/ Translation apparatus	0	0	1	0	0	0	0	0	0	0	0	0	0	0	0	0	0	0	0	0	2	0	0	0	0	0	0
TTDVTGIIQLPEGTEMVMPGDNIEMTIELIAPIAIEEGTK	[18]	BC0129	Tuf	NP_830009.1	elongation factor Tu	07.05/ Translation apparatus	0	0	2	0	0	0	0	0	0	0	0	0	0	0	0	0	0	0	0	0	1	0	0	0	0	0	0
TTDVTGIIQLPEGTEMVMPGDNIEMTIELIAPIAIEEGTK	[16]	BC0129	Tuf	NP_830009.1	elongation factor Tu	07.05/ Translation apparatus	0	0	0	0	0	0	0	0	0	0	0	0	0	0	0	0	0	0	0	0	2	0	0	0	0	0	0
VGDVVEIIGLAEENASTTVTGVEMFR	[24]	BC0129	Tuf	NP_830009.1	elongation factor Tu	07.05/ Translation apparatus	4	2	4	0	0	0	0	0	0	0	0	0	0	0	0	0	0	0	0	0	3	0	0	0	0	0	0
VGDVVEIIGLAEENASTTVTGVEMFRK	[24]	BC0129	Tuf	NP_830009.1	elongation factor Tu	07.05/ Translation apparatus	1	0	2	0	0	0	0	0	0	0	0	1	0	0	0	0	0	0	0	2	2	0	0	0	0	0	0
					08/ Mobility
AITTMNEVFDSLFSIIR	[5]	BC1636	FlgK	NP_831414.1	flagellar hook-associated protein FlgK	08.01/ Flagella component	0	0	0	0	0	0	0	0	0	0	0	0	0	0	0	0	0	0	2	4	0	0	0	0	0	0	0
DKKPMSVQISGTDIPLSGGTILSAIDTK	[5]	BC1636	FlgK	NP_831414.1	flagellar hook-associated protein FlgK	08.01/ Flagella component	0	0	0	0	0	0	0	0	0	0	0	0	0	0	0	0	0	0	1	2	0	0	0	0	0	0	0
NSLSSLMDGFFNAFR	[7]	BC1636	FlgK	NP_831414.1	flagellar hook-associated protein FlgK	08.01/ Flagella component	0	0	0	0	0	0	0	0	0	0	0	0	0	0	0	0	0	0	2	2	0	0	0	0	0	0	0
NLLMSEDPLAASK	[4]	BC1637	FlgL	NP_831415.1	flagellar hook-associated protein FlgL	08.01/ Flagella component	0	0	0	0	0	0	0	0	0	0	0	0	0	1	0	0	0	0	1	1	0	0	0	0	0	0	0
SFAIQHSLANMEQMQK	[11], [14]	BC1637	FlgL	NP_831415.1	flagellar hook-associated protein FlgL	08.01/ Flagella component	0	0	0	0	0	0	0	0	0	0	0	0	0	0	0	0	0	0	1	0	0	0	0	0	0	0	0
TTEVGSTMNTMETFK	[8], [11]	BC1637	FlgL	NP_831415.1	flagellar hook-associated protein FlgL	08.01/ Flagella component	0	0	0	0	0	0	0	0	0	0	0	0	0	0	0	0	0	0	2	1	0	0	0	0	0	0	0
KLVDLELQALEMKK	[12]	BC1638	FliD	NP_831416.1	flagellar capping protein	08.01/ Flagella component	0	0	0	0	0	0	0	0	0	0	1	2	0	0	0	0	0	0	2	2	0	0	0	0	0	0	0
LVDLELQALEMK	[11]	BC1638	FliD	NP_831416.1	flagellar capping protein	08.01/ Flagella component	0	0	0	0	0	0	0	0	0	0	2	0	0	0	0	0	0	0	2	0	0	0	0	0	0	0	0
LVDLELQALEMKK	[11]	BC1638	FliD	NP_831416.1	flagellar capping protein	08.01/ Flagella component	0	0	0	0	0	0	0	0	0	0	1	0	0	0	0	0	0	0	0	1	0	0	0	0	0	0	0
VVGQLAVATFPNSGGLMK	[17]	BC1651	FglE	NP_831428.1	flagellar hook protein FlgE	08.01/ Flagella component	0	0	0	0	0	0	0	0	0	0	1	1	0	0	0	0	0	0	2	2	0	0	0	0	0	0	0
FKILNEAGISMLSQANQTPQMVSK	[21]	BC1657	FlaA	NP_831434.1	flagellin	08.01/ Flagella component	0	0	0	0	0	0	0	0	2	0	1	0	0	0	0	0	0	0	0	0	0	0	0	0	0	0	0
FKILNEAGISMLSQANQTPQMVSK	[11], [21]	BC1657	FlaA	NP_831434.1	flagellin	08.01/ Flagella component	0	0	0	0	0	0	0	0	0	0	2	0	0	0	0	0	0	0	0	0	0	0	0	0	0	0	0
FLSTDKGGAADIKVQLSDASGDTMTIDSLNAK	[24]	BC1657	FlaA	NP_831434.1	flagellin	08.01/ Flagella component	0	0	0	0	0	0	0	0	0	0	0	0	0	0	0	0	0	0	0	1	0	0	0	0	0	0	2
ILNEAGISMLSQANQTPQMVSK	[9]	BC1657	FlaA	NP_831434.1	flagellin	08.01/ Flagella component	4	4	0	0	0	0	4	0	4	4	4	0	1	0	4	5	4	2	0	0	0	4	4	4	0	2	0
ILNEAGISMLSQANQTPQMVSK	[19]	BC1657	FlaA	NP_831434.1	flagellin	08.01/ Flagella component	4	4	0	0	0	0	4	0	4	4	4	0	2	1	2	4	4	0	0	0	0	4	3	2	0	0	0
ILNEAGISMLSQANQTPQMVSK	[9], [19]	BC1657	FlaA	NP_831434.1	flagellin	08.01/ Flagella component	4	4	0	0	0	0	4	0	4	4	4	0	2	4	4	4	4	0	0	0	0	4	0	0	0	0	0
INTNINSMR	[8]	BC1657	FlaA	NP_831434.1	flagellin	08.01/ Flagella component	0	0	0	0	0	0	0	0	0	0	0	0	2	0	0	0	0	0	0	0	0	0	0	0	0	0	0
LDHNLNNVTSQATNMASAASQIEDADMAK	[27]	BC1657	FlaA	NP_831434.1	flagellin	08.01/ Flagella component	0	2	2	2	2	2	2	2	2	0	1	1	0	0	2	2	2	0	2	2	0	1	0	2	0	0	0
LDHNLNNVTSQATNMASAASQIEDADMAK	[15]	BC1657	FlaA	NP_831434.1	flagellin	08.01/ Flagella component	2	2	2	2	2	2	2	2	2	0	0	0	0	0	0	2	1	0	2	0	2	0	0	2	0	0	0
LDHNLNNVTSQATNMASAASQIEDADMAK	[15], [27]	BC1657	FlaA	NP_831434.1	flagellin	08.01/ Flagella component	0	0	0	0	0	0	0	0	0	0	0	0	0	0	0	0	2	0	1	0	0	0	0	0	0	0	0
LDHNLNNVTSQATNMASAASQIEDADMAKEMSEMTK	[34]	BC1657	FlaA	NP_831434.1	flagellin	08.01/ Flagella component	0	0	0	0	1	1	1	1	1	0	0	0	0	0	1	0	0	0	0	0	0	0	1	0	0	0	0
LDHNLNNVTSQATNMASAASQIEDADMAKEMSEMTK	[15]	BC1657	FlaA	NP_831434.1	flagellin	08.01/ Flagella component	0	0	0	2	0	0	0	0	1	0	0	0	0	0	0	0	0	0	0	0	0	0	0	0	0	0	0
LDHNLNNVTSQATNMASAASQIEDADMAKEMSEMTK	[27], [34]	BC1657	FlaA	NP_831434.1	flagellin	08.01/ Flagella component	0	1	0	0	0	0	0	1	0	0	1	0	0	0	0	0	0	0	0	0	0	0	0	0	0	0	0
LDHNLNNVTSQATNMASAASQIEDADMAKEMSEMTK	[31]	BC1657	FlaA	NP_831434.1	flagellin	08.01/ Flagella component	0	0	0	1	1	0	0	1	0	0	0	0	0	0	0	0	0	0	0	0	0	0	0	0	0	0	0
LDHNLNNVTSQATNMASAASQIEDADMAKEMSEMTK	[15], [27], [31], [34]	BC1657	FlaA	NP_831434.1	flagellin	08.01/ Flagella component	0	0	0	0	0	0	0	0	0	0	0	0	0	0	0	0	2	0	0	0	0	0	0	0	0	0	0
LDHNLNNVTSQATNMASAASQIEDADMAKEMSEMTK	[31], [34]	BC1657	FlaA	NP_831434.1	flagellin	08.01/ Flagella component	1	0	0	0	0	0	1	0	0	0	0	0	0	0	0	0	0	0	0	0	0	0	0	0	0	0	0
LDHNLNNVTSQATNMASAASQIEDADMAKEMSEMTK	[15], [31], [34]	BC1657	FlaA	NP_831434.1	flagellin	08.01/ Flagella component	0	0	0	0	0	0	0	0	0	0	0	0	0	0	0	1	0	0	0	0	0	0	0	0	0	0	0
LDHNLNNVTSQATNMASAASQIEDADMAKEMSEMTK	[27], [31], [34]	BC1657	FlaA	NP_831434.1	flagellin	08.01/ Flagella component	0	0	0	0	0	0	0	0	0	0	0	0	0	0	0	0	1	0	0	0	0	0	0	0	0	0	0
MRDLATQASNGTNNTEDTASLNK	[1]	BC1657	FlaA	NP_831434.1	flagellin	08.01/ Flagella component	1	0	2	0	0	0	0	0	1	0	0	0	0	0	0	0	0	0	0	0	0	0	0	0	0	0	0
MRINTNINSMR	[1]	BC1657	FlaA	NP_831434.1	flagellin	08.01/ Flagella component	0	0	0	0	0	0	4	0	2	0	0	0	1	0	2	0	0	0	0	0	0	0	0	0	0	0	0
NTQDAMSALR	[6]	BC1657	FlaA	NP_831434.1	flagellin	08.01/ Flagella component	0	0	0	0	0	0	2	0	2	0	0	0	4	0	0	0	0	0	0	0	0	0	0	0	0	0	0
VQLSDASGDTMTIDSLNAK	[11]	BC1657	FlaA	NP_831434.1	flagellin	08.01/ Flagella component	2	2	2	2	2	2	2	2	2	2	2	2	2	2	4	2	3	2	1	2	2	4	2	2	2	2	2
ATFGSQLNRLDHNLNNVTSQATNMAAAASQIEDADMAK	[24]	BC1658	FlaB	NP_831435.1	flagellin	08.01/ Flagella component	0	0	0	0	0	0	0	1	0	0	0	0	0	0	0	0	0	0	0	0	0	0	0	0	0	0	0
ATFGSQLNRLDHNLNNVTSQATNMAAAASQIEDADMAKEMSEMTK	[24]	BC1658	FlaB	NP_831435.1	flagellin	08.01/ Flagella component	0	0	0	0	0	1	0	0	0	0	0	0	0	0	0	0	0	0	0	0	0	0	0	0	0	0	0
ATFGSQLNRLDHNLNNVTSQATNMAAAASQIEDADMAKEMSEMTK	[40]	BC1658	FlaB	NP_831435.1	flagellin	08.01/ Flagella component	0	0	0	1	0	0	0	0	0	0	0	0	0	0	0	0	0	0	0	0	0	0	0	0	0	0	0
DIEIQLSDASGDTMTLK	[14]	BC1658	FlaB	NP_831435.1	flagellin	08.01/ Flagella component	0	0	0	0	0	0	0	0	0	0	0	0	0	0	0	0	1	0	2	0	0	0	0	0	0	0	0
FKILNEAGISMLSQANQTPQMVSK	[21]	BC1658	FlaB	NP_831435.1	flagellin	08.01/ Flagella component	0	0	0	2	2	0	0	2	0	0	0	0	0	0	0	0	0	0	2	0	0	0	0	0	0	0	0
FKILNEAGISMLSQANQTPQMVSK	[11], [21]	BC1658	FlaB	NP_831435.1	flagellin	08.01/ Flagella component	0	0	0	0	0	0	0	0	0	0	0	0	0	0	0	0	0	0	2	1	0	0	0	0	0	0	0
ILNEAGISMLSQANQTPQMVSK	[19]	BC1658	FlaB	NP_831435.1	flagellin	08.01/ Flagella component	0	0	4	4	4	4	0	4	0	0	0	4	0	0	0	0	0	0	4	4	4	0	0	0	0	0	0
ILNEAGISMLSQANQTPQMVSK	[9]	BC1658	FlaB	NP_831435.1	flagellin	08.01/ Flagella component	0	0	4	4	4	4	0	4	0	0	0	4	0	0	0	0	0	0	4	4	4	0	0	0	0	0	0
ILNEAGISMLSQANQTPQMVSK	[9], [19]	BC1658	FlaB	NP_831435.1	flagellin	08.01/ Flagella component	0	0	4	4	4	4	0	4	0	0	0	4	0	0	0	0	0	0	4	4	4	0	0	0	0	0	0
INTNINSMR	[8]	BC1658	FlaB	NP_831435.1	flagellin	08.01/ Flagella component	0	0	0	0	2	0	0	1	0	0	0	0	0	0	0	0	0	0	0	0	0	0	0	0	0	0	0
LDHNLNNVTSQATNMAAAASQIEDADMAK	[27]	BC1658	FlaB	NP_831435.1	flagellin	08.01/ Flagella component	2	2	2	2	4	2	0	2	0	0	0	2	0	0	0	2	2	0	0	0	2	0	0	0	0	0	0
LDHNLNNVTSQATNMAAAASQIEDADMAK	[15]	BC1658	FlaB	NP_831435.1	flagellin	08.01/ Flagella component	2	2	2	2	1	1	0	1	0	2	0	2	0	0	0	2	0	0	0	0	2	0	0	0	0	0	0
LDHNLNNVTSQATNMAAAASQIEDADMAK	[15], [27]	BC1658	FlaB	NP_831435.1	flagellin	08.01/ Flagella component	0	0	0	0	0	0	0	0	0	1	0	2	0	0	0	2	2	0	0	0	0	0	0	0	0	0	0
LDHNLNNVTSQATNMAAAASQIEDADMAKEMSEMTK	[31], [34]	BC1658	FlaB	NP_831435.1	flagellin	08.01/ Flagella component	2	1	2	2	4	3	0	3	0	0	0	2	0	0	0	0	0	0	0	0	2	0	0	0	0	0	0
LDHNLNNVTSQATNMAAAASQIEDADMAKEMSEMTK	[15]	BC1658	FlaB	NP_831435.1	flagellin	08.01/ Flagella component	0	0	0	2	2	2	0	2	0	0	0	1	0	0	0	0	0	0	0	0	1	0	0	0	0	0	0
LDHNLNNVTSQATNMAAAASQIEDADMAKEMSEMTK	[27]	BC1658	FlaB	NP_831435.1	flagellin	08.01/ Flagella component	0	0	0	2	0	2	0	1	0	0	0	2	0	0	0	0	1	0	0	0	1	0	0	0	0	0	0
LDHNLNNVTSQATNMAAAASQIEDADMAKEMSEMTK	[27], [31], [34]	BC1658	FlaB	NP_831435.1	flagellin	08.01/ Flagella component	0	1	1	0	0	0	0	0	0	0	0	2	0	0	0	1	2	0	0	0	2	0	0	0	0	0	0
LDHNLNNVTSQATNMAAAASQIEDADMAKEMSEMTK	[15], [31], [34]	BC1658	FlaB	NP_831435.1	flagellin	08.01/ Flagella component	0	0	1	0	0	0	0	0	0	0	0	0	0	0	0	2	2	0	0	0	0	0	0	0	0	0	0
LDHNLNNVTSQATNMAAAASQIEDADMAKEMSEMTK	[34]	BC1658	FlaB	NP_831435.1	flagellin	08.01/ Flagella component	0	0	0	0	1	0	0	2	0	0	0	1	0	0	0	0	0	0	0	0	1	0	0	0	0	0	0
LDHNLNNVTSQATNMAAAASQIEDADMAKEMSEMTK	[31]	BC1658	FlaB	NP_831435.1	flagellin	08.01/ Flagella component	0	0	0	1	2	0	0	1	0	0	0	0	0	0	0	0	0	0	0	0	0	0	0	0	0	0	0
LDHNLNNVTSQATNMAAAASQIEDADMAKEMSEMTK	[15], [27], [31], [34]	BC1658	FlaB	NP_831435.1	flagellin	08.01/ Flagella component	0	0	0	0	0	0	0	0	0	0	0	0	0	0	0	0	2	0	0	0	0	0	0	0	0	0	0
LDHNLNNVTSQATNMAAAASQIEDADMAKEMSEMTK	[27], [34]	BC1658	FlaB	NP_831435.1	flagellin	08.01/ Flagella component	0	0	0	1	0	0	0	1	0	0	0	0	0	0	0	0	0	0	0	0	0	0	0	0	0	0	0
LDHNLNNVTSQATNMAAAASQIEDADMAKEMSEMTK	[27], [31]	BC1658	FlaB	NP_831435.1	flagellin	08.01/ Flagella component	0	0	0	0	1	0	0	0	0	0	0	0	0	0	0	0	0	0	0	0	0	0	0	0	0	0	0
MRINTNINSMR	[1]	BC1658	FlaB	NP_831435.1	flagellin	08.01/ Flagella component	0	0	1	0	2	2	0	4	0	0	0	0	0	0	0	0	0	0	0	0	2	0	0	0	0	0	0
NTQDAMSALR	[6]	BC1658	FlaB	NP_831435.1	flagellin	08.01/ Flagella component	0	0	0	2	2	0	0	0	0	0	0	0	0	0	0	0	0	0	0	0	0	0	0	0	0	0	0
TNFNGNSFLDTTATPPGKDIEIQLSDASGDTMTLK	[32]	BC1658	FlaB	NP_831435.1	flagellin	08.01/ Flagella component	2	2	2	2	2	2	2	2	2	0	0	0	0	0	1	0	1	0	0	0	0	0	0	1	0	0	0
FLSTDKGGAADIKVQLSDASGDTMTIDSLDAK	[24]	BC1659	FlaC	NP_831436.1	flagellin	08.01/ Flagella component	0	0	0	0	0	0	0	0	0	0	0	0	0	0	0	0	0	1	0	0	0	0	0	0	0	0	3
GGAADIKVQLSDASGDTMTIDSLDAK	[18]	BC1659	FlaC	NP_831436.1	flagellin	08.01/ Flagella component	0	0	0	0	0	0	0	0	0	0	0	0	0	0	0	0	0	1	0	0	0	0	0	0	0	0	0
INTNINSMR	[8]	BC1659	FlaC	NP_831436.1	flagellin	08.01/ Flagella component	0	0	0	0	0	0	0	0	0	0	0	0	0	2	0	0	0	0	0	0	0	0	0	0	0	0	0
LDHNLNNVTSQATNMAAAASQIEDADMAK	[27]	BC1659	FlaC	NP_831436.1	flagellin	08.01/ Flagella component	0	0	0	0	0	0	2	0	2	0	2	0	0	0	2	0	0	1	2	2	0	2	2	2	0	2	0
LDHNLNNVTSQATNMAAAASQIEDADMAK	[15]	BC1659	FlaC	NP_831436.1	flagellin	08.01/ Flagella component	0	0	0	0	0	0	2	0	1	0	2	0	0	0	0	0	0	0	2	2	0	0	0	2	0	0	0
LDHNLNNVTSQATNMAAAASQIEDADMAK	[15], [27]	BC1659	FlaC	NP_831436.1	flagellin	08.01/ Flagella component	0	0	0	0	0	0	0	0	0	0	2	0	0	0	0	0	0	0	2	2	0	0	0	0	0	0	0
LDHNLNNVTSQATNMAAAASQIEDADMAKEMSEMTK	[27]	BC1659	FlaC	NP_831436.1	flagellin	08.01/ Flagella component	0	0	0	0	0	0	1	0	0	0	0	0	0	0	2	0	0	0	1	3	0	0	1	2	0	0	0
LDHNLNNVTSQATNMAAAASQIEDADMAKEMSEMTK	[15]	BC1659	FlaC	NP_831436.1	flagellin	08.01/ Flagella component	0	0	0	0	0	0	1	0	2	0	0	0	0	0	0	0	0	0	2	2	0	2	0	0	0	0	0
LDHNLNNVTSQATNMAAAASQIEDADMAKEMSEMTK	[27], [31], [34]	BC1659	FlaC	NP_831436.1	flagellin	08.01/ Flagella component	0	0	0	0	0	0	0	0	0	0	1	0	0	0	2	0	0	0	2	2	0	0	0	0	0	0	0
LDHNLNNVTSQATNMAAAASQIEDADMAKEMSEMTK	[31]	BC1659	FlaC	NP_831436.1	flagellin	08.01/ Flagella component	0	0	0	0	0	0	0	0	0	0	0	0	0	0	0	0	0	0	2	1	0	3	0	1	0	0	0
LDHNLNNVTSQATNMAAAASQIEDADMAKEMSEMTK	[31], [34]	BC1659	FlaC	NP_831436.1	flagellin	08.01/ Flagella component	0	0	0	0	0	0	2	0	1	0	0	0	0	0	1	0	0	0	2	1	0	0	0	0	0	0	0
LDHNLNNVTSQATNMAAAASQIEDADMAKEMSEMTK	[34]	BC1659	FlaC	NP_831436.1	flagellin	08.01/ Flagella component	0	0	0	0	0	0	1	0	2	0	0	0	0	0	0	0	0	0	0	0	0	0	0	0	0	2	0
LDHNLNNVTSQATNMAAAASQIEDADMAKEMSEMTK	[15], [27], [31], [34]	BC1659	FlaC	NP_831436.1	flagellin	08.01/ Flagella component	0	0	0	0	0	0	0	0	0	0	0	0	0	0	0	0	0	0	1	1	0	0	0	0	0	0	0
LDHNLNNVTSQATNMAAAASQIEDADMAKEMSEMTK	[15], [31]	BC1659	FlaC	NP_831436.1	flagellin	08.01/ Flagella component	0	0	0	0	0	0	0	0	0	0	0	0	0	0	0	0	0	0	1	0	0	1	0	0	0	0	0
LDHNLNNVTSQATNMAAAASQIEDADMAKEMSEMTK	[27], [31]	BC1659	FlaC	NP_831436.1	flagellin	08.01/ Flagella component	0	0	0	0	0	0	0	0	1	0	0	0	0	0	0	0	0	0	0	0	0	1	0	0	0	0	0
LDHNLNNVTSQATNMAAAASQIEDADMAKEMSEMTK	[15], [27], [31]	BC1659	FlaC	NP_831436.1	flagellin	08.01/ Flagella component	0	0	0	0	0	0	0	0	0	0	0	0	0	0	0	0	0	0	1	0	0	0	0	0	0	0	0
LDHNLNNVTSQATNMAAAASQIEDADMAKEMSEMTK	[15], [31], [34]	BC1659	FlaC	NP_831436.1	flagellin	08.01/ Flagella component	0	0	0	0	0	0	0	0	0	0	0	0	0	0	0	0	0	0	1	0	0	0	0	0	0	0	0
LDHNLNNVTSQATNMAAAASQIEDADMAKEMSEMTK	[27], [34]	BC1659	FlaC	NP_831436.1	flagellin	08.01/ Flagella component	0	0	0	0	0	0	0	0	0	0	1	0	0	0	0	0	0	0	0	0	0	0	0	0	0	0	0
MRDLATQASNGTNNTEDTASLNK	[1]	BC1659	FlaC	NP_831436.1	flagellin	08.01/ Flagella component	0	0	0	0	0	1	0	0	0	0	0	0	0	0	0	0	0	0	0	0	0	0	0	0	0	0	0
MRINTNINSMR	[1]	BC1659	FlaC	NP_831436.1	flagellin	08.01/ Flagella component	0	0	0	0	0	0	0	0	0	0	0	0	0	1	0	0	0	2	1	1	0	3	2	2	0	2	1
NTQDAMSALR	[6]	BC1659	FlaC	NP_831436.1	flagellin	08.01/ Flagella component	0	0	0	0	0	0	0	0	0	0	0	0	0	2	0	0	0	0	2	0	0	0	0	0	0	0	0
VQLSDASGDTMTIDSLDAK	[11]	BC1659	FlaC	NP_831436.1	flagellin	08.01/ Flagella component	2	2	2	2	2	2	2	2	2	2	2	2	2	2	4	2	2	2	3	2	2	2	2	2	2	2	2
VQLSDASGDTMTIDSLDAKK	[11]	BC1659	FlaC	NP_831436.1	flagellin	08.01/ Flagella component	2	2	1	2	2	2	2	2	2	1	2	2	1	0	3	2	2	2	4	2	2	2	2	3	0	2	2
					09/ Transcription
IDWTPDFIFPGMTK	[12]	BC2193	MecA	NP_831958.1	MecA protein	09.02 Transcription regulators	0	0	0	0	0	0	2	2	2	0	0	0	0	0	0	0	2	1	0	0	0	0	0	0	2	0	0
LGQEFLDDDLILAEYSSTVVGMEILR	[22]	BC3826	CodY	NP_833547.1	transcriptional repressor CodY	09.02 Transcription regulators	0	0	0	0	0	0	0	0	0	0	0	0	0	0	0	0	0	0	0	0	1	0	0	0	0	0	0
					10/ Sporulation related proteins
					11/ Cell Division Related Proteins
					12/ Rod shape-determining proteins																																							0	0	12
					13/ Transporters
NVDGSVDTIYTASMTLTGR	[14]	BC1273-BC1274	-	AE016877_ATCC14579_6_pos1251766(at)1251290	Hypothetical protein bcere0015_11440,	13.01/ protein export	0	0	0	2	1	2	2	2	2	2	0	0	0	0	4	2	5	4	0	0	0	4	3	4	4	2	4
YICGPSETLNGFTIQLHATEYSYGQNMIAK	[27]	BC1273-BC1274	-	AE016877_ATCC14579_6_pos1251766(at)1251290	Hypothetical protein bcere0015_11440,	13.01/ protein export	0	0	0	0	0	1	2	0	2	0	0	0	0	0	0	0	0	1	0	0	0	2	1	0	0	0	2
MFGFISEDEIVGK	[1]	BC3070	SipA	NP_832816.1	Signal peptidase I	13.01/ protein export	0	0	0	2	0	0	2	2	2	0	0	0	2	2	2	2	2	1	0	0	0	2	2	0	2	2	2
DMILDEVAEFVLGK	[2]	BC5379	-	AE016877_ATCC14579_5_pos5297186(at)5296971	Iron compound ABC transporter, iron compound-binding protein,	13.02/ ABC transporters	0	0	0	0	0	0	2	2	2	0	0	0	0	0	2	0	0	2	0	1	0	1	0	2	1	2	1
GYFPLGKDMILDEVAEFVLGK	[9]	BC5379	-	AE016877_ATCC14579_5_pos5297186(at)5296971	Iron compound ABC transporter, iron compound-binding protein,	13.02/ ABC transporters	0	0	0	2	0	0	2	0	2	0	0	0	0	0	0	0	0	0	0	0	0	2	0	0	0	0	0
QVIYAPEDTYTNESIQTYIELFGNMAK	[25]	BC5106	FatB	NP_834774.1	ferric anguibactin-binding protein	13.02/ ABC transporters	0	0	0	0	0	0	0	0	2	0	0	0	0	0	0	0	0	0	0	0	0	0	0	0	0	0	0
ASEAEVGQLESQLEMK	[15]	BC0816	-	NP_830606.1	periplasmic component of efflux system	13.03/ Other transports	0	0	0	0	0	0	0	0	0	0	0	0	0	0	0	0	2	0	0	0	0	0	0	0	0	0	0
					14/ Iron and sulfur-related proteins
					15/ Stress related proteins
DMLALVDELATMSSK	[12]	BC0376	AhpF	NP_830215.1	Alkyl hydroperoxide reductase subunit F	15/ Stress related proteins	1	0	1	0	0	0	0	0	0	0	0	2	0	0	0	0	2	0	0	0	0	0	0	0	0	0	0
FGGQVMDTMGIENFISVK	[6], [9]	BC0376	AhpF	NP_830215.1	Alkyl hydroperoxide reductase subunit F	15/ Stress related proteins	0	0	0	0	0	0	0	0	0	0	0	0	0	0	0	0	2	0	0	0	0	0	0	0	0	0	0
FGGQVMDTMGIENFISVK	[9]	BC0376	AhpF	NP_830215.1	Alkyl hydroperoxide reductase subunit F	15/ Stress related proteins	0	0	0	0	0	0	0	0	0	0	0	2	0	0	0	0	0	0	0	0	0	0	0	0	0	0	0
MGNGPDASELSDKDPYDVLVVGGGPAGASAAIYAAR	[1]	BC0376	AhpF	NP_830215.1	Alkyl hydroperoxide reductase subunit F	15/ Stress related proteins	0	0	1	0	0	0	0	0	0	0	0	0	0	0	0	0	0	0	0	0	0	0	0	0	0	0	0
MILDADIK	[1]	BC0376	AhpF	NP_830215.1	Alkyl hydroperoxide reductase subunit F	15/ Stress related proteins	0	0	0	0	0	0	0	0	0	0	0	0	0	0	0	0	1	0	0	0	0	0	0	0	0	0	0
MTLEEILAK	[1]	BC0376	AhpF	NP_830215.1	Alkyl hydroperoxide reductase subunit F	15/ Stress related proteins	0	0	0	0	0	0	0	0	0	0	0	0	0	0	0	0	2	0	0	0	0	0	0	0	0	0	0
TQLSQYLQLMENDILLK	[10]	BC0376	AhpF	NP_830215.1	Alkyl hydroperoxide reductase subunit F	15/ Stress related proteins	1	0	0	0	0	0	0	0	0	0	0	0	0	0	0	0	0	0	0	0	0	0	0	0	0	0	0
VSAGDDNVSKDMLALVDELATMSSK	[22]	BC0376	AhpF	NP_830215.1	Alkyl hydroperoxide reductase subunit F	15/ Stress related proteins	0	0	0	0	0	0	0	0	0	0	0	2	0	0	0	0	1	0	0	0	2	0	0	0	0	0	0
VSAGDDNVSKDMLALVDELATMSSK	[12]	BC0376	AhpF	NP_830215.1	Alkyl hydroperoxide reductase subunit F	15/ Stress related proteins	0	0	0	0	0	0	0	0	0	0	0	2	0	0	0	0	1	0	0	0	1	0	0	0	0	0	0
AWHDSSETIGKIEYIMIGDPTR	[16]	BC0377	AhpC	NP_830216.1	Alkyl hydroperoxide reductase C22	15/ Stress related proteins	0	0	0	0	0	0	0	0	0	0	0	0	0	0	0	0	0	0	0	0	0	0	0	0	1	0	0
GTFIIDPDGVIQSMEINADGIGR	[14]	BC0377	AhpC	NP_830216.1	Alkyl hydroperoxide reductase C22	15/ Stress related proteins	0	1	0	0	0	0	0	0	0	0	0	1	0	0	0	0	0	0	0	0	0	0	0	0	0	0	0
IEYIMIGDPTR	[5]	BC0377	AhpC	NP_830216.1	Alkyl hydroperoxide reductase C22	15/ Stress related proteins	2	1	1	0	0	0	0	0	0	0	0	2	0	0	0	0	0	0	0	0	0	0	0	0	2	0	0
MLLIGTEVKPFK	[1]	BC0377	AhpC	NP_830216.1	Alkyl hydroperoxide reductase C22	15/ Stress related proteins	4	2	3	0	0	0	0	0	0	0	1	3	0	0	0	0	4	0	0	1	2	0	0	0	4	4	0
TITTNFNVLMEEEGLAAR	[10]	BC0377	AhpC	NP_830216.1	Alkyl hydroperoxide reductase C22	15/ Stress related proteins	4	2	2	0	0	0	0	0	0	0	0	0	0	0	0	0	2	0	0	0	0	0	0	0	2	1	0
DGAMQVNQNPSTINYEPSR	[4]	BC1155	KatE	NP_830941.1	catalase	15/ Stress related proteins	2	0	2	0	0	0	0	0	0	0	0	2	0	0	0	0	2	0	0	0	0	0	0	0	0	0	0
DSTMKVEGYVSR	[4]	BC1155	KatE	NP_830941.1	catalase	15/ Stress related proteins	0	0	0	0	0	0	0	0	0	0	0	0	0	0	0	0	2	0	0	0	0	0	0	0	0	0	0
EMEGFGVHSFK	[2]	BC1155	KatE	NP_830941.1	catalase	15/ Stress related proteins	0	0	0	0	0	0	0	0	0	0	0	0	0	0	0	0	1	0	0	0	0	0	0	0	0	0	0
HAENPVEDPAYRDSTMKVEGYVSR	[16]	BC1155	KatE	NP_830941.1	catalase	15/ Stress related proteins	0	0	0	0	0	0	0	0	0	0	0	0	0	0	0	0	1	0	0	0	0	0	0	0	0	0	0
ESAEEMVQTLVNDYSALIQELK	[6]	BC2011	Dps1	NP_831779.1	non-specific DNA-binding protein Dps / Iron-binding ferritin-like antioxidant protein / ferroxidase	15/ Stress related proteins	2	0	3	0	0	0	4	0	0	0	0	0	0	0	0	0	0	0	0	0	0	0	0	0	0	1	0
ILALEGKPLATMK	[12]	BC2011	Dps1	NP_831779.1	non-specific DNA-binding protein Dps / Iron-binding ferritin-like antioxidant protein / ferroxidase	15/ Stress related proteins	2	0	0	0	0	0	0	0	0	0	0	0	0	0	0	0	0	0	0	0	0	0	0	0	0	0	0
EIMDAYFDLK	[3]	BC4270	-	NP_833984.1	penicillin-binding protein	15/ Stress related proteins	0	0	0	0	0	0	0	0	0	0	0	0	0	1	0	0	0	0	0	0	0	0	0	0	0	0	0
MIAPVLEEIDAELGEK	[1]	BC4521	TrxA	NP_834230.1	thioredoxin	15/ Stress related proteins	0	0	0	0	0	0	0	0	0	0	0	1	0	0	0	0	2	2	0	0	0	0	0	0	4	2	1
QFEVMSIPALFVLK	[5]	BC4521	TrxA	NP_834230.1	thioredoxin	15/ Stress related proteins	0	0	1	0	0	0	0	0	0	0	0	1	0	0	0	0	1	2	0	1	1	0	0	0	2	2	1
GMEIAQDSDDEMTSDLLLGIYTELEK	[12]	BC5044	Dps2	NP_834714.1	non-specific DNA-binding protein Dps / Iron-binding ferritin-like antioxidant protein / ferroxidase	15/ Stress related proteins	4	2	4	2	0	0	3	0	0	0	0	0	0	0	0	0	0	2	0	0	4	0	0	2	0	0	0
GMEIAQDSDDEMTSDLLLGIYTELEK	[2]	BC5044	Dps2	NP_834714.1	non-specific DNA-binding protein Dps / Iron-binding ferritin-like antioxidant protein / ferroxidase	15/ Stress related proteins	0	0	3	0	0	0	1	0	0	0	0	0	0	0	0	0	0	0	0	0	1	0	0	0	0	0	0
GMEIAQDSDDEMTSDLLLGIYTELEK	[2], [12]	BC5044	Dps2	NP_834714.1	non-specific DNA-binding protein Dps / Iron-binding ferritin-like antioxidant protein / ferroxidase	15/ Stress related proteins	0	0	1	0	0	0	0	0	0	0	0	0	0	0	0	0	0	0	0	0	0	0	0	0	0	0	0
ILAIGGKPVATMK	[12]	BC5044	Dps2	NP_834714.1	non-specific DNA-binding protein Dps / Iron-binding ferritin-like antioxidant protein / ferroxidase	15/ Stress related proteins	3	2	4	0	0	0	2	0	0	0	0	4	0	0	0	0	2	2	0	2	2	0	0	0	2	0	0
KGMEIAQDSDDEMTSDLLLGIYTELEK	[3]	BC5044	Dps2	NP_834714.1	non-specific DNA-binding protein Dps / Iron-binding ferritin-like antioxidant protein / ferroxidase	15/ Stress related proteins	2	1	2	0	0	0	1	0	0	0	0	0	0	0	0	0	0	1	0	0	4	0	0	0	0	0	0
KGMEIAQDSDDEMTSDLLLGIYTELEK	[3], [13]	BC5044	Dps2	NP_834714.1	non-specific DNA-binding protein Dps / Iron-binding ferritin-like antioxidant protein / ferroxidase	15/ Stress related proteins	2	2	2	0	0	0	0	0	0	0	0	2	0	0	0	0	0	0	0	0	2	0	0	0	0	0	0
KGMEIAQDSDDEMTSDLLLGIYTELEK	[13]	BC5044	Dps2	NP_834714.1	non-specific DNA-binding protein Dps / Iron-binding ferritin-like antioxidant protein / ferroxidase	15/ Stress related proteins	0	1	0	0	0	0	0	0	0	0	0	1	0	0	0	0	0	0	0	0	0	0	0	0	0	0	0
					16/ Chaperone proteins
AAVEEGIVAGGGTSLMNVYTK	[16]	BC0295	GroEL	NP_830146.1	chaperonin GroEL	16/ Chaperone proteins	4	0	2	0	0	0	0	0	0	1	0	4	0	0	0	0	2	0	0	0	3	0	0	0	0	0	0
AMLEDIAILTGGEVITEELGR	[2]	BC0295	GroEL	NP_830146.1	chaperonin GroEL	16/ Chaperone proteins	2	2	4	0	0	0	0	0	0	0	0	4	0	0	0	0	0	0	0	4	4	0	0	0	0	0	0
EGLKNVTAGANPMGLR	[13]	BC0295	GroEL	NP_830146.1	chaperonin GroEL	16/ Chaperone proteins	2	0	0	0	0	0	0	0	0	0	0	1	0	0	0	0	0	0	0	0	0	0	0	0	0	0	0
EIELEDAFENMGAK	[11]	BC0295	GroEL	NP_830146.1	chaperonin GroEL	16/ Chaperone proteins	2	2	2	0	0	0	0	0	0	1	2	2	0	0	0	0	2	0	1	2	2	0	0	0	0	0	0
GFTTELDVVEGMQFDR	[12]	BC0295	GroEL	NP_830146.1	chaperonin GroEL	16/ Chaperone proteins	2	0	0	0	0	0	0	0	0	0	0	0	0	0	0	0	0	0	0	0	0	0	0	0	0	0	0
KAMLEDIAILTGGEVITEELGR	[3]	BC0295	GroEL	NP_830146.1	chaperonin GroEL	16/ Chaperone proteins	2	2	2	0	0	0	0	0	0	0	0	2	0	0	0	0	0	0	0	2	2	0	0	0	0	0	0
NVTAGANPMGLR	[9]	BC0295	GroEL	NP_830146.1	chaperonin GroEL	16/ Chaperone proteins	2	2	2	0	0	0	0	0	0	0	2	2	0	0	0	0	2	0	1	2	2	0	0	0	0	0	0
SALQNAASVAAMFLTTEAVVADKPEPNAPAMPDMGGMGMGGMGGMM	[39]	BC0295	GroEL	NP_830146.1	chaperonin GroEL	16/ Chaperone proteins	0	0	0	0	0	2	0	0	0	0	0	0	0	0	0	0	0	0	0	0	0	0	0	0	0	0	0
SALQNAASVAAMFLTTEAVVADKPEPNAPAMPDMGGMGMGGMGGMM	[46]	BC0295	GroEL	NP_830146.1	chaperonin GroEL	16/ Chaperone proteins	0	0	0	0	0	0	1	0	0	0	0	0	0	0	0	0	0	0	0	0	0	0	0	0	0	0	0
SSIAQVAAISAADEEVGQLIAEAMER	[24]	BC0295	GroEL	NP_830146.1	chaperonin GroEL	16/ Chaperone proteins	3	0	2	0	0	0	0	0	0	0	0	4	0	0	0	0	0	1	0	0	0	0	0	0	0	0	0
VGVGFNAATGEWVNMLESGIVDPAK	[15]	BC0295	GroEL	NP_830146.1	chaperonin GroEL	16/ Chaperone proteins	2	2	2	0	0	0	0	0	0	0	0	4	0	0	0	0	0	0	0	3	4	1	0	0	0	0	0
					17/ Others
AGNKGYESAVAAIEMAHLSK	[15]	BC4112	RibH	NP_833830.1	riboflavin synthase subunit beta	17.05/ Riboflavin metabolism	0	0	0	0	0	0	0	0	0	0	0	0	0	0	0	0	1	0	0	0	0	0	0	0	0	0	0
GVASLSLQMDIPVIFGVLTTETIEQAIER	[9]	BC4112	RibH	NP_833830.1	riboflavin synthase subunit beta	17.05/ Riboflavin metabolism	2	0	2	0	0	0	2	0	0	0	0	0	0	0	0	0	0	0	0	2	2	2	2	2	2	2	2
GYESAVAAIEMAHLSK	[11]	BC4112	RibH	NP_833830.1	riboflavin synthase subunit beta	17.05/ Riboflavin metabolism	0	0	0	0	0	0	0	0	0	0	0	0	0	0	0	0	2	0	0	0	0	0	0	0	0	2	0
MVFEGHLVGTGLK	[1]	BC4112	RibH	NP_833830.1	riboflavin synthase subunit beta	17.05/ Riboflavin metabolism	0	0	0	0	0	0	0	0	0	0	0	0	0	0	0	0	4	0	0	0	0	0	0	0	0	1	0
KAEIVTTYHEGMEPDKK	[12]	BC3121	UshA	NP_832863.1	5'-nucleotidase	17.06/ Nicotinate and nicotinamide metabolism	0	0	0	0	0	0	0	0	0	0	0	0	0	0	0	0	0	0	0	1	1	0	0	0	0	0	0
IAHSTMLGLANVPSILLAEK	[6]	BC4119	BioA	NP_833837.1	adenosylmethionine--8-amino-7-oxononanoate transaminase	17.08/ Biotin metabolism	0	0	0	0	0	0	0	0	0	0	0	0	0	0	0	0	1	0	0	0	0	0	0	0	0	0	0
MEIAMAVLK	[1]	BC3185	-	AE016877_ATCC14579_4_pos3156048(at)3155932	Hypothetical protein RBTH_09264,	17.15/ Chromosomical proteins of unknown functions	0	0	0	0	0	0	0	0	0	0	0	0	0	0	0	0	0	0	0	0	0	0	0	0	1	0	0
TIQDVVLDQFEYLFSIGAMNLDQYK	[19]	BC3133	-	NP_832874.1	putative hydrolase	17.15/ Chromosomical proteins of unknown functions	0	0	0	1	0	0	0	1	0	0	0	0	0	0	0	0	0	0	0	0	0	2	2	1	0	2	0
AISSSMITYTKPGSGLIVR	[6]	BC4062	-	NP_833780.1	hypothetical protein BC4062	17.15/ Chromosomical proteins of unknown functions	0	0	0	0	0	0	2	0	0	0	0	0	0	0	2	1	2	1	0	0	0	2	2	2	1	1	2
VSGTAALTGLMK	[11]	BC4062	-	NP_833780.1	hypothetical protein BC4062	17.15/ Chromosomical proteins of unknown functions	0	0	0	0	0	0	0	0	0	0	0	0	0	1	0	2	2	0	0	0	0	0	2	1	0	0	0
AVGTEQGSSPAMTFK	[12]	BC4371	-	NP_834083.1	hypothetical protein BC4371	17.15/ Chromosomical proteins of unknown functions	0	0	0	0	0	0	1	1	2	0	0	0	0	2	1	2	2	0	0	0	0	1	0	0	0	0	0
IYLMSFSPTDTIIFGR	[4]	BC1862	-	NP_831635.1	Phage protein	17.16/ Phagic proteins of unknown functions	2	2	2	0	0	0	0	0	0	0	2	2	0	0	0	0	0	0	2	2	2	0	0	0	0	0	0
YMASVVPVSTLRPDDFPR	[2]	BC1862	-	NP_831635.1	Phage protein	17.16/ Phagic proteins of unknown functions	1	0	2	0	0	0	0	0	0	0	0	0	0	0	0	0	0	0	0	0	0	0	0	0	0	0	0
SSMGIDFIPVVPVPTEK	[3]	BC1892	-	NP_831665.1	Phage protein	17.16/ Phagic proteins of unknown functions	1	0	0	0	0	0	0	0	0	0	0	2	0	0	0	0	0	0	0	0	0	0	0	0	0	0	0
QDTAAGYQILSFVSDLPGGAISSVVVDLNMPK	[30]	BC1894	-	NP_831667.1	Phage protein	17.16/ Phagic proteins of unknown functions	6	2	6	4	2	2	2	2	2	0	0	0	0	0	0	0	0	0	0	2	8	2	0	2	0	0	0
QMQANVDLILTK	[2]	BC1894	-	NP_831667.1	Phage protein	17.16/ Phagic proteins of unknown functions	2	2	2	0	0	0	0	0	0	0	0	2	0	0	0	0	0	0	1	0	2	0	0	0	0	0	0
TTRQDTAAGYQILSFVSDLPGGAISSVVVDLNMPK	[33]	BC1894	-	NP_831667.1	Phage protein	17.16/ Phagic proteins of unknown functions	2	0	2	0	0	0	0	0	0	0	0	0	0	0	0	0	0	0	0	0	2	0	0	0	0	0	0
SGTYMLNSLELSHENEEYSK	[5]	BC1901	-	NP_831673.1	Phage protein	17.16/ Phagic proteins of unknown functions	2	0	2	0	0	0	0	0	0	0	0	1	0	0	0	0	0	0	0	0	1	0	0	0	0	0	0
MESITEIIADFEK	[1]	BC1902	-	NP_831674.1	Phage protein	17.16/ Phagic proteins of unknown functions	0	0	0	0	0	0	0	0	0	0	0	2	0	0	0	0	0	0	0	0	2	0	0	0	0	0	0
MESITEIIADFEKR	[1]	BC1902	-	NP_831674.1	Phage protein	17.16/ Phagic proteins of unknown functions	2	2	1	0	0	0	0	0	0	0	0	1	0	0	0	0	0	0	0	0	1	0	0	0	0	0	0
QEQAVAIGTFISMLGQDLVNER	[13]	BC1903	-	NP_831675.1	Phage protein	17.16/ Phagic proteins of unknown functions	0	0	0	0	0	0	0	0	0	0	0	0	0	0	0	0	0	0	0	0	1	0	0	0	0	0	0
EIENMFNAEKLDLDEILK	[5]	BC1904	-	NP_831676.1	Phage protein	17.16/ Phagic proteins of unknown functions	2	0	2	0	0	0	0	0	0	0	0	2	0	0	0	0	0	0	0	0	2	0	0	0	0	0	0
LLGTMTAEQQK	[5]	BC1904	-	NP_831676.1	Phage protein	17.16/ Phagic proteins of unknown functions	2	0	0	0	0	0	0	0	0	0	0	0	0	0	0	0	0	0	0	0	0	0	0	0	0	0	0
